# Supplementary material for: Detecting horizontal gene transfer among microbiota: an innovative pipeline for identifying co-shared genes within the mobilome through advanced comparative analysis
Source: Microbiol Spectr. 2023 Dec 15;12(1):e01964-23. doi: 10.1128/spectrum.01964-23 (PMC10782964; doi:10.1128/spectrum.01964-23)
Supplement: Table S1 — List of analyzed samples. [file spectrum.01964-23-s0006.xlsx]

## Sheet: suppl1
Table S1. List of analyzed samples.
BioSample	Project_ID	Official name in NCBI	Name in Phylogram	Strain	first reference	collection_date	sample_source	medium	Zeman_NCBI_strain	Zeman_NCBI_BioSample	Host	Same_genomospecies	Genera_name	GTDB-Tk
SAMN06473661	PRJNA377666	Collinsella sp. An2	Collinsella_sp_An2	An2	Medvecky et al.	2015	chicken	WCHA			Gallus gallus		Coriobacteriaceae	d__Bacteria;p__Actinobacteriota;c__Coriobacteriia;o__Coriobacteriales;f__Coriobacteriaceae;g__An2-A;s__An2-A sp002160065
SAMN06473715	PRJNA377666	Eubacterium sp. An3	Eubacterium_sp_An3	An3	Medvecky et al.	2015	chicken	WCHA			Gallus gallus		Lachnospiraceae_7	d__Bacteria;p__Firmicutes_A;c__Clostridia;o__Lachnospirales;f__Lachnospiraceae;g__Anaerobutyricum;s__Anaerobutyricum sp900016875
SAMN06473722	PRJNA377666	Flavonifractor sp. An4	Flavonifractor_sp_An4	An4	Medvecky et al.	2015	chicken	WCHA			Gallus gallus	genomo_Osc_11	Oscillospiraceae_18	d__Bacteria;p__Firmicutes_A;c__Clostridia;o__Oscillospirales;f__Oscillospiraceae;g__Flavonifractor;s__Flavonifractor sp002161085
SAMN06473730	PRJNA377666	[Collinsella] massiliensis An5	Collinsella_massiliensis_An5	An5	Medvecky et al.	2015	chicken	WCHA			Gallus gallus		Coriobacteriaceae_1	d__Bacteria;p__Actinobacteriota;c__Coriobacteriia;o__Coriobacteriales;f__Coriobacteriaceae;g__Enorma;s__Enorma timonensis
SAMN06473748	PRJNA377666	Collinsella sp. An7	Collinsella_sp_An7	An7	Medvecky et al.	2015	chicken	WCHA			Gallus gallus	genomo_Act_5	Coriobacteriaceae_2	d__Bacteria;p__Actinobacteriota;c__Coriobacteriia;o__Coriobacteriales;f__Coriobacteriaceae;g__An7;s__An7 sp002159335
SAMN06473768	PRJNA377666	Flavonifractor sp. An9	Flavonifractor_sp_An9	An9	Medvecky et al.	2015	chicken	WCHA			Gallus gallus	genomo_Osc_11	Oscillospiraceae_18	d__Bacteria;p__Firmicutes_A;c__Clostridia;o__Oscillospirales;f__Oscillospiraceae;g__Flavonifractor;s__Flavonifractor sp002161085
SAMN06473570	PRJNA377666	Flavonifractor sp. An10	Flavonifractor_sp_An10	An10	Medvecky et al.	2015	chicken	WCHA			Gallus gallus		Oscillospiraceae_18	d__Bacteria;p__Firmicutes_A;c__Clostridia;o__Oscillospirales;f__Oscillospiraceae;g__Flavonifractor;s__Flavonifractor sp002161215
SAMN06473581	PRJNA377666	Eubacterium sp. An11	Eubacterium_sp_An11	An11	Medvecky et al.	2015	chicken	WCHA			Gallus gallus		Lachnospiraceae_7	d__Bacteria;p__Firmicutes_A;c__Clostridia;o__Lachnospirales;f__Lachnospiraceae;g__Anaerobutyricum;s__Anaerobutyricum sp002161065
SAMN06473592	PRJNA377666	Drancourtella sp. An12	Drancourtella_sp_An12	An12	Medvecky et al.	2015	chicken	WCHA			Gallus gallus	genomo_Clos_10	Lachnospiraceae_15	d__Bacteria;p__Firmicutes_A;c__Clostridia;o__Lachnospirales;f__Lachnospiraceae;g__Sellimonas;s__Sellimonas sp002161525
SAMN06473603	PRJNA377666	Massilimicrobiota timonensis An13	Massilimicrobiota_timonensis_An13	An13	Medvecky et al.	2015	chicken	WCHA			Gallus gallus	genomo_Bac_7	Erysipelotrichaceae_5	d__Bacteria;p__Firmicutes;c__Bacilli;o__Erysipelotrichales;f__Erysipelatoclostridiaceae;g__Massiliomicrobiota;s__Massiliomicrobiota sp002160865
SAMN06473612	PRJNA377666	Lachnoclostridium sp. An14	Lachnoclostridium_sp_An14	An14	Medvecky et al.	2015	chicken	WCHA			Gallus gallus		Lachnospiraceae_10	d__Bacteria;p__Firmicutes_A;c__Clostridia;o__Lachnospirales;f__Lachnospiraceae;g__Lachnoclostridium_A;s__Lachnoclostridium_A sp002160755
SAMN06473620	PRJNA377666	Erysipelatoclostridium sp. An15	Erysipelatoclostridium_sp_An15	An15	Medvecky et al.	2015	chicken	WCHA			Gallus gallus	genomo_Bac_6	Erysipelotrichaceae_3	d__Bacteria;p__Firmicutes;c__Bacilli;o__Erysipelotrichales;f__Erysipelatoclostridiaceae;g__Erysipelatoclostridium;s__Erysipelatoclostridium sp002160495
SAMN06473628	PRJNA377666	Phocaeicola dorei An16	Phocaeicola_dorei_An16	An16	Medvecky et al.	2015	chicken	WCHA			Gallus gallus	genomo_Bact_21	Bacteroidaceae_12	d__Bacteria;p__Bacteroidota;c__Bacteroidia;o__Bacteroidales;f__Bacteroidaceae;g__Phocaeicola;s__Phocaeicola dorei
SAMN06473653	PRJNA377666	Bacteroides sp. An19	Bacteroides_sp_An19	An19	Medvecky et al.	2015	chicken	WCHA			Gallus gallus	genomo_Bact_13	Bacteroidaceae_17	d__Bacteria;p__Bacteroidota;c__Bacteroidia;o__Bacteroidales;f__Bacteroidaceae;g__Phocaeicola;s__Phocaeicola sp002161565
SAMN06473662	PRJNA377666	Mediterranea sp. An20	Mediterranea_sp_An20	An20	Medvecky et al.	2015	chicken	WCHA			Gallus gallus		Bacteroidaceae_10	d__Bacteria;p__Bacteroidota;c__Bacteroidia;o__Bacteroidales;f__Bacteroidaceae;g__Bacteroides;s__Bacteroides sp002160055
SAMN06473666	PRJNA377666	Barnesiella sp. An22	Barnesiella_sp_An22	An22	Medvecky et al.	2015	chicken	WCHA			Gallus gallus	genomo_Bact_6	Barnesiellaceae	d__Bacteria;p__Bacteroidota;c__Bacteroidia;o__Bacteroidales;f__Barnesiellaceae;g__Barnesiella;s__Barnesiella sp002159975
SAMN06473667	PRJNA377666	Cloacibacillus sp. An23	Cloacibacillus_sp_An23	An23	Medvecky et al.	2015	chicken	WCHA			Gallus gallus		Synergistaceae	d__Bacteria;p__Synergistota;c__Synergistia;o__Synergistales;f__Synergistaceae;g__An23;s__An23 sp002159945
SAMN06473692	PRJNA377666	Thomasclavelia spiroformis An26	Clostridium_spiroforme_An26	An26	Medvecky et al.	2015	chicken	WCHA			Gallus gallus	genomo_Bac_5	Erysipelotrichaceae_3	d__Bacteria;p__Firmicutes;c__Bacilli;o__Erysipelotrichales;f__Erysipelatoclostridiaceae;g__Erysipelatoclostridium;s__Erysipelatoclostridium spiroforme
SAMN06473718	PRJNA377666	Alistipes sp. An31A	Alistipes_sp_An31A	An31A	Medvecky et al.	2015	chicken	WCHA			Gallus gallus	genomo_Bact_1	Rikenellaceae	d__Bacteria;p__Bacteroidota;c__Bacteroidia;o__Bacteroidales;f__Rikenellaceae;g__Alistipes;s__Alistipes sp900290115
SAMN06473721	PRJNA377666	Odoribacter splanchnicus An39	Odoribacter_splanchnicus_An39	An39	Medvecky et al.	2015	chicken	WCHA			Gallus gallus	genomo_Bact_3	Odoribacteraceae_1	d__Bacteria;p__Bacteroidota;c__Bacteroidia;o__Bacteroidales;f__Marinifilaceae;g__Odoribacter;s__Odoribacter splanchnicus
SAMN06473723	PRJNA377666	Phocaeicola dorei An41	Phocaeicola_dorei_An41	An41	Medvecky et al.	2015	chicken	WCHA			Gallus gallus	genomo_Bact_21	Bacteroidaceae_12	d__Bacteria;p__Bacteroidota;c__Bacteroidia;o__Bacteroidales;f__Bacteroidaceae;g__Phocaeicola;s__Phocaeicola dorei
SAMN06473724	PRJNA377666	Parabacteroides johnsonii An42	Parabacteroides_johnsonii_An42	An42	Medvecky et al.	2015	chicken	WCHA			Gallus gallus		Tannerellaceae_5	d__Bacteria;p__Bacteroidota;c__Bacteroidia;o__Bacteroidales;f__Tannerellaceae;g__Parabacteroides;s__Parabacteroides johnsonii
SAMN06473725	PRJNA377666	Bacteroides clarus An43	Bacteroides_clarus_An43	An43	Medvecky et al.	2015	chicken	WCHA			Gallus gallus	genomo_Bact_22	Bacteroidaceae_6	d__Bacteria;p__Bacteroidota;c__Bacteroidia;o__Bacteroidales;f__Bacteroidaceae;g__Bacteroides;s__Bacteroides clarus
SAMN06473726	PRJNA377666	Pseudoflavonifractor sp. An44	Pseudoflavonifractor_sp_An44	An44	Medvecky et al.	2015	chicken	WCHA			Gallus gallus	genomo_Osc_8	Oscillospiraceae_18	d__Bacteria;p__Firmicutes_A;c__Clostridia;o__Oscillospirales;f__Oscillospiraceae;g__UBA9475;s__UBA9475 sp002161675
SAMN06473727	PRJNA377666	Odoribacter splanchnicus An45	Odoribacter_splanchnicus_An45	An45	Medvecky et al.	2015	chicken	WCHA			Gallus gallus	genomo_Bact_3	Odoribacteraceae_1	d__Bacteria;p__Bacteroidota;c__Bacteroidia;o__Bacteroidales;f__Marinifilaceae;g__Odoribacter;s__Odoribacter splanchnicus
SAMN06473728	PRJNA377666	Blautia sp. An46	Blautia_sp_An46	An46	Medvecky et al.	2015	chicken	WCHA			Gallus gallus	genomo_Clos_11	Lachnospiraceae_6	d__Bacteria;p__Firmicutes_A;c__Clostridia;o__Lachnospirales;f__Lachnospiraceae;g__Blautia;s__Blautia sp002161285
SAMN06473731	PRJNA377666	Gemmiger sp. An50	Gemmiger_sp_An50	An50	Medvecky et al.	2015	chicken	WCHA			Gallus gallus		Oscillospiraceae_9	d__Bacteria;p__Firmicutes_A;c__Clostridia;o__Oscillospirales;f__Ruminococcaceae;g__Fournierella;s__Fournierella sp002161595
SAMN06473732	PRJNA377666	Bacteroides sp. An51A	Bacteroides_sp_An51A	An51A	Medvecky et al.	2015	chicken	WCHA			Gallus gallus	genomo_Bact_13	Bacteroidaceae_17	d__Bacteria;p__Bacteroidota;c__Bacteroidia;o__Bacteroidales;f__Bacteroidaceae;g__Phocaeicola;s__Phocaeicola sp002161565
SAMN06473734	PRJNA377666	Flavonifractor sp. An52	Flavonifractor_sp_An52	An52	Medvecky et al.	2015	chicken	WCHA			Gallus gallus	genomo_Osc_11	Oscillospiraceae_18	d__Bacteria;p__Firmicutes_A;c__Clostridia;o__Oscillospirales;f__Oscillospiraceae;g__Flavonifractor;s__Flavonifractor sp002161085
SAMN06473737	PRJNA377666	Alistipes sp. An54	Alistipes_sp_An54	An54	Medvecky et al.	2015	chicken	WCHA			Gallus gallus	genomo_Bact_2	Rikenellaceae	d__Bacteria;p__Bacteroidota;c__Bacteroidia;o__Bacteroidales;f__Rikenellaceae;g__Alistipes;s__Alistipes megaguti
SAMN06473738	PRJNA377666	Barnesiella sp. An55	Barnesiella_sp_An55	An55	Medvecky et al.	2015	chicken	WCHA			Gallus gallus		Barnesiellaceae	d__Bacteria;p__Bacteroidota;c__Bacteroidia;o__Bacteroidales;f__Barnesiellaceae;g__Barnesiella;s__Barnesiella sp002161555
SAMN06473739	PRJNA377666	Drancourtella sp. An57	Drancourtella_sp_An57	An57	Medvecky et al.	2015	chicken	WCHA			Gallus gallus	genomo_Clos_10	Lachnospiraceae_15	d__Bacteria;p__Firmicutes_A;c__Clostridia;o__Lachnospirales;f__Lachnospiraceae;g__Sellimonas;s__Sellimonas sp002161525
SAMN06473740	PRJNA377666	Faecalibacterium sp. An58	Faecalibacterium_sp_An58	An58	Medvecky et al.	2015	chicken	WCHA			Gallus gallus	genomo_Osc_2	Oscillospiraceae_12	d__Bacteria;p__Firmicutes_A;c__Clostridia;o__Oscillospirales;f__Ruminococcaceae;g__Faecalibacterium;s__Faecalibacterium sp002160915
SAMN06473741	PRJNA377666	Butyricimonas sp. An62	Butyricimonas_sp_An62	An62	Medvecky et al.	2015	chicken	WCHA			Gallus gallus		Odoribacteraceae	d__Bacteria;p__Bacteroidota;c__Bacteroidia;o__Bacteroidales;f__Marinifilaceae;g__Butyricimonas;s__Butyricimonas paravirosa
SAMN06473742	PRJNA377666	Ligilactobacillus salivarius An63	Ligilactobacillus_salivarius_An63	An63	Medvecky et al.	2015	chicken	WCHA			Gallus gallus	genomo_Bac_20	Lactobacillaceae_3	d__Bacteria;p__Firmicutes;c__Bacilli;o__Lactobacillales;f__Lactobacillaceae;g__Ligilactobacillus;s__Ligilactobacillus salivarius
SAMN06473743	PRJNA377666	Faecalitalea cylindroides An64	Faecalitalea_cylindroides_An64	An64	Medvecky et al.	2015	chicken	WCHA			Gallus gallus	genomo_Bac_1	Erysipelotrichaceae_1	d__Bacteria;p__Firmicutes;c__Bacilli;o__Erysipelotrichales;f__Erysipelotrichaceae;g__Faecalitalea;s__Faecalitalea cylindroides
SAMN06473744	PRJNA377666	Alistipes sp. An66	Alistipes_sp_An66	An66	Medvecky et al.	2015	chicken	WCHA			Gallus gallus		Rikenellaceae	d__Bacteria;p__Bacteroidota;c__Bacteroidia;o__Bacteroidales;f__Rikenellaceae;g__Alistipes;s__Alistipes sp002161445
SAMN06473745	PRJNA377666	Bacteroides uniformis An67	Bacteroides_uniformis_An67	An67	Medvecky et al.	2015	chicken	WCHA			Gallus gallus		Bacteroidaceae_5	d__Bacteria;p__Bacteroidota;c__Bacteroidia;o__Bacteroidales;f__Bacteroidaceae;g__Bacteroides;s__Bacteroides uniformis
SAMN06473746	PRJNA377666	Clostridium perfringens An68	Clostridium_perfringens_An68	An68	Medvecky et al.	2016	chicken	WCHA			Gallus gallus	genomo_Clos_17	Clostridiaceae_2	d__Bacteria;p__Firmicutes_A;c__Clostridia;o__Clostridiales;f__Clostridiaceae;g__Clostridium_P;s__Clostridium_P perfringens
SAMN06473747	PRJNA377666	Enterococcus cecorum An69	Enterococcus_cecorum_An69	An69	Medvecky et al.	2016	chicken	WCHA			Gallus gallus	genomo_Bac_10	Enterococcaceae_1	d__Bacteria;p__Firmicutes;c__Bacilli;o__Lactobacillales;f__Enterococcaceae;g__Enterococcus_E;s__Enterococcus_E cecorum
SAMN06473749	PRJNA377666	Enorma massiliensis An70	Enorma_massiliensis_An70	An70	Medvecky et al.	2016	chicken	WCHA			Gallus gallus	genomo_Act_4	Coriobacteriaceae_1	d__Bacteria;p__Actinobacteriota;c__Coriobacteriia;o__Coriobacteriales;f__Coriobacteriaceae;g__Enorma;s__Enorma massiliensis
SAMN06473750	PRJNA377666	Limosilactobacillus reuteri An71	Limosilactobacillus_reuteri_An71	An71	Medvecky et al.	2016	chicken	WCHA			Gallus gallus	genomo_Bac_16	Lactobacillaceae_5	d__Bacteria;p__Firmicutes;c__Bacilli;o__Lactobacillales;f__Lactobacillaceae;g__Limosilactobacillus;s__Limosilactobacillus reuteri_E
SAMN06473754	PRJNA377666	Anaerotignum lactatifermentans An75	Anaerotignum_lactatifermentans_An75	An75	Medvecky et al.	2016	chicken	WCHA			Gallus gallus		Lachnospiraceae	d__Bacteria;p__Firmicutes_A;c__Clostridia;o__Lachnospirales;f__Anaerotignaceae;g__Anaerotignum;s__Anaerotignum lactatifermentans
SAMN06473755	PRJNA377666	Lachnoclostridium sp. An76	Lachnoclostridium_sp_An76	An76	Medvecky et al.	2016	chicken	WCHA			Gallus gallus		Lachnospiraceae_20	d__Bacteria;p__Firmicutes_A;c__Clostridia;o__Lachnospirales;f__Lachnospiraceae;g__Mediterraneibacter;s__Mediterraneibacter sp002161355
SAMN06473756	PRJNA377666	Faecalibacterium sp. An77	Faecalibacterium_sp_An77	An77	Medvecky et al.	2016	chicken	WCHA			Gallus gallus	genomo_Osc_3	Oscillospiraceae_12	d__Bacteria;p__Firmicutes_A;c__Clostridia;o__Oscillospirales;f__Ruminococcaceae;g__Faecalibacterium;s__Faecalibacterium sp002160895
SAMN06473757	PRJNA377666	Akkermansia muciniphila An78	Akkermansia_muciniphila_An78	An78	Medvecky et al.	2016	chicken	WCHA			Gallus gallus		Akkermansiaceae	d__Bacteria;p__Verrucomicrobiota;c__Verrucomicrobiae;o__Verrucomicrobiales;f__Akkermansiaceae;g__Akkermansia;s__Akkermansia muciniphila
SAMN06473760	PRJNA377666	Massilimicrobiota sp. An80	Massilimicrobiota_sp_An80	An80	Medvecky et al.	2016	chicken	WCHA			Gallus gallus	genomo_Bac_8	Erysipelotrichaceae_5	d__Bacteria;p__Firmicutes;c__Bacilli;o__Erysipelotrichales;f__Erysipelatoclostridiaceae;g__Massiliomicrobiota;s__Massiliomicrobiota sp002160815
SAMN06473761	PRJNA377666	Blautia sp. An81	Blautia_sp_An81	An81	Medvecky et al.	2016	chicken	WCHA			Gallus gallus	genomo_Clos_11	Lachnospiraceae_6	d__Bacteria;p__Firmicutes_A;c__Clostridia;o__Lachnospirales;f__Lachnospiraceae;g__Blautia;s__Blautia sp002161285
SAMN06473762	PRJNA377666	Flavonifractor sp. An82	Flavonifractor_sp_An82	An82	Medvecky et al.	2016	chicken	WCHA			Gallus gallus		Oscillospiraceae_18	d__Bacteria;p__Firmicutes_A;c__Clostridia;o__Oscillospirales;f__Oscillospiraceae;g__Flavonifractor;s__Flavonifractor sp002159265
SAMN06473764	PRJNA377666	Ligilactobacillus salivarius An84	Ligilactobacillus_salivarius_An84	An84	Medvecky et al.	2016	chicken	WCHA			Gallus gallus	genomo_Bac_20	Lactobacillaceae_3	d__Bacteria;p__Firmicutes;c__Bacilli;o__Lactobacillales;f__Lactobacillaceae;g__Ligilactobacillus;s__Ligilactobacillus salivarius
SAMN06473765	PRJNA377666	Pseudoflavonifractor sp. An85	Pseudoflavonifractor_sp_An85	An85	Medvecky et al.	2016	chicken	WCHA			Gallus gallus		Oscillospiraceae_18	d__Bacteria;p__Firmicutes_A;c__Clostridia;o__Oscillospirales;f__Oscillospiraceae;g__UBA9475;s__UBA9475 sp002161235
SAMN06473766	PRJNA377666	Gemmiger sp. An87	Gemmiger_sp_An87	An87	Medvecky et al.	2016	chicken	WCHA			Gallus gallus	genomo_Osc_5	Oscillospiraceae_9	d__Bacteria;p__Firmicutes_A;c__Clostridia;o__Oscillospirales;f__Ruminococcaceae;g__Fournierella;s__Fournierella sp002159185
SAMN06473769	PRJNA377666	Alistipes onderdonkii An90	Alistipes_onderdonkii_An90	An90	Medvecky et al.	2016	chicken	WCHA			Gallus gallus		Rikenellaceae	d__Bacteria;p__Bacteroidota;c__Bacteroidia;o__Bacteroidales;f__Rikenellaceae;g__Alistipes;s__Alistipes onderdonkii
SAMN06473770	PRJNA377666	Flavonifractor sp. An91	Flavonifractor_sp_An91	An91	Medvecky et al.	2016	chicken	WCHA			Gallus gallus	genomo_Osc_11	Oscillospiraceae_18	d__Bacteria;p__Firmicutes_A;c__Clostridia;o__Oscillospirales;f__Oscillospiraceae;g__Flavonifractor;s__Flavonifractor sp002161085
SAMN06473771	PRJNA377666	Flavonifractor sp. An92	Flavonifractor_sp_An92	An92	Medvecky et al.	2016	chicken	WCHA			Gallus gallus	genomo_Osc_12	Oscillospiraceae_18	d__Bacteria;p__Firmicutes_A;c__Clostridia;o__Oscillospirales;f__Oscillospiraceae;g__An92;s__An92 sp002159175
SAMN06473571	PRJNA377666	Flavonifractor sp. An100	Flavonifractor_sp_An100	An100	Medvecky et al.	2016	chicken	WCHA			Gallus gallus		Oscillospiraceae_17	d__Bacteria;p__Firmicutes_A;c__Clostridia;o__Oscillospirales;f__Oscillospiraceae;g__Lawsonibacter;s__Lawsonibacter sp002161175
SAMN06473572	PRJNA377666	Lactobacillus gallinarum An101	Lactobacillus_gallinarum_An101	An101	Medvecky et al.	2016	chicken	WCHA			Gallus gallus	genomo_Bac_18	Lactobacillaceae_1	d__Bacteria;p__Firmicutes;c__Bacilli;o__Lactobacillales;f__Lactobacillaceae;g__Lactobacillus;s__Lactobacillus gallinarum
SAMN06473576	PRJNA377666	Massilimicrobiota sp. An105	Massilimicrobiota_sp_An105	An105	Medvecky et al.	2016	chicken	WCHA			Gallus gallus	genomo_Bac_8	Erysipelotrichaceae_5	d__Bacteria;p__Firmicutes;c__Bacilli;o__Erysipelotrichales;f__Erysipelatoclostridiaceae;g__Massiliomicrobiota;s__Massiliomicrobiota sp002160815
SAMN06473578	PRJNA377666	Bacteroides xylanisolvens An107	Bacteroides_xylanisolvens_An107	An107	Medvecky et al.	2016	chicken	WCHA			Gallus gallus	genomo_Bact_20	Bacteroidaceae_4	d__Bacteria;p__Bacteroidota;c__Bacteroidia;o__Bacteroidales;f__Bacteroidaceae;g__Bacteroides;s__Bacteroides xylanisolvens
SAMN06473580	PRJNA377666	Bacteroides xylanisolvens An109	Bacteroides_xylanisolvens_An109	An109	Medvecky et al.	2016	chicken	WCHA			Gallus gallus	genomo_Bact_20	Bacteroidaceae_4	d__Bacteria;p__Bacteroidota;c__Bacteroidia;o__Bacteroidales;f__Bacteroidaceae;g__Bacteroides;s__Bacteroides xylanisolvens
SAMN06473584	PRJNA377666	Flavonifractor sp. An112	Flavonifractor_sp_An112	An112	Medvecky et al.	2016	chicken	WCHA			Gallus gallus	genomo_Osc_11	Oscillospiraceae_18	d__Bacteria;p__Firmicutes_A;c__Clostridia;o__Oscillospirales;f__Oscillospiraceae;g__Flavonifractor;s__Flavonifractor sp002161085
SAMN06473586	PRJNA377666	Tyzzerella sp. An114	Tyzzerella_sp_An114	An114	Medvecky et al.	2016	chicken	WCHA			Gallus gallus		Lachnospiraceae	d__Bacteria;p__Firmicutes_A;c__Clostridia;o__Lachnospirales;f__Anaerotignaceae;g__An114;s__An114sp002161055
SAMN06473587	PRJNA377666	Lactobacillus gallinarum An115	Lactobacillus_gallinarum_An115	An115	Medvecky et al.	2016	chicken	WCHA			Gallus gallus	genomo_Bac_18	Lactobacillaceae_1	d__Bacteria;p__Firmicutes;c__Bacilli;o__Lactobacillales;f__Lactobacillaceae;g__Lactobacillus;s__Lactobacillus gallinarum
SAMN06473588	PRJNA377666	Alistipes sp. An116	Alistipes_sp_An116	An116	Medvecky et al.	2016	chicken	WCHA			Gallus gallus	genomo_Bact_2	Rikenellaceae	d__Bacteria;p__Bacteroidota;c__Bacteroidia;o__Bacteroidales;f__Rikenellaceae;g__Alistipes;s__Alistipes megaguti
SAMN06473590	PRJNA377666	Lachnoclostridium sp. An118	Lachnoclostridium_sp_An118	An118	Medvecky et al.	2016	chicken	WCHA			Gallus gallus	genomo_Clos_8	Lachnospiraceae_18	d__Bacteria;p__Firmicutes_A;c__Clostridia;o__Lachnospirales;f__Lachnospiraceae;g__Lachnoclostridium_B;s__Lachnoclostridium_B sp002160985
SAMN06473591	PRJNA377666	Lactobacillus gallinarum An119	Lactobacillus_gallinarum_An119	An119	Medvecky et al.	2016	chicken	WCHA			Gallus gallus	genomo_Bac_18	Lactobacillaceae_1	d__Bacteria;p__Firmicutes;c__Bacilli;o__Lactobacillales;f__Lactobacillaceae;g__Lactobacillus;s__Lactobacillus gallinarum
SAMN06473593	PRJNA377666	Gemmiger sp. An120	Gemmiger_sp_An120	An120	Medvecky et al.	2016	chicken	WCHA			Gallus gallus	genomo_Osc_4	Oscillospiraceae_9	d__Bacteria;p__Firmicutes_A;c__Clostridia;o__Oscillospirales;f__Ruminococcaceae;g__Gemmiger_A;s__Gemmiger_A sp002160955
SAMN06473594	PRJNA377666	Faecalibacterium sp. An121	Faecalibacterium_sp_An121	An121	Medvecky et al.	2016	chicken	WCHA			Gallus gallus	genomo_Osc_2	Oscillospiraceae_12	d__Bacteria;p__Firmicutes_A;c__Clostridia;o__Oscillospirales;f__Ruminococcaceae;g__Faecalibacterium;s__Faecalibacterium sp002160915
SAMN06473595	PRJNA377666	Faecalibacterium sp. An122	Faecalibacterium_sp_An122	An122	Medvecky et al.	2016	chicken	WCHA			Gallus gallus	genomo_Osc_3	Oscillospiraceae_12	d__Bacteria;p__Firmicutes_A;c__Clostridia;o__Oscillospirales;f__Ruminococcaceae;g__Faecalibacterium;s__Faecalibacterium sp002160895
SAMN06473601	PRJNA377666	Ligilactobacillus salivarius An128	Ligilactobacillus_salivarius_An128	An128	Medvecky et al.	2016	chicken	WCHA			Gallus gallus	genomo_Bac_20	Lactobacillaceae_3	d__Bacteria;p__Firmicutes;c__Bacilli;o__Lactobacillales;f__Lactobacillaceae;g__Ligilactobacillus;s__Ligilactobacillus salivarius
SAMN06473605	PRJNA377666	Lachnoclostridium sp. An131	Lachnoclostridium_sp_An131	An131	Medvecky et al.	2016	chicken	WCHA			Gallus gallus		Lachnospiraceae_9	d__Bacteria;p__Firmicutes_A;c__Clostridia;o__Lachnospirales;f__Lachnospiraceae;g__Anaerosacchariphilus;s__Anaerosacchariphilus sp002160825
SAMN06473607	PRJNA377666	Massilimicrobiota sp. An134	Massilimicrobiota_sp_An134	An134	Medvecky et al.	2016	chicken	WCHA			Gallus gallus	genomo_Bac_8	Erysipelotrichaceae_5	d__Bacteria;p__Firmicutes;c__Bacilli;o__Erysipelotrichales;f__Erysipelatoclostridiaceae;g__Massiliomicrobiota;s__Massiliomicrobiota sp002160815
SAMN06473608	PRJNA377666	Flavonifractor sp. An135	Flavonifractor_sp_An135	An135	Medvecky et al.	2016	chicken	WCHA			Gallus gallus	genomo_Osc_12	Oscillospiraceae_18	d__Bacteria;p__Firmicutes_A;c__Clostridia;o__Oscillospirales;f__Oscillospiraceae;g__An92;s__An92 sp002159175
SAMN06473610	PRJNA377666	Lachnoclostridium sp. An138	Lachnoclostridium_sp_An138	An138	Medvecky et al.	2016	chicken	WCHA			Gallus gallus		Lachnospiraceae_9	d__Bacteria;p__Firmicutes_A;c__Clostridia;o__Lachnospirales;f__Lachnospiraceae;g__Anaerosacchariphilus;s__Anaerosacchariphilus sp002160765
SAMN06473615	PRJNA377666	Massilimicrobiota sp. An142	Massilimicrobiota_sp_An142	An142	Medvecky et al.	2016	chicken	WCHA			Gallus gallus	genomo_Bac_8	Erysipelotrichaceae_5	d__Bacteria;p__Firmicutes;c__Bacilli;o__Erysipelotrichales;f__Erysipelatoclostridiaceae;g__Massiliomicrobiota;s__Massiliomicrobiota sp002160815
SAMN06473616	PRJNA377666	Enterococcus cecorum An144	Enterococcus_cecorum_An144	An144	Medvecky et al.	2016	chicken	WCHA			Gallus gallus	genomo_Bac_10	Enterococcaceae_1	d__Bacteria;p__Firmicutes;c__Bacilli;o__Lactobacillales;f__Enterococcaceae;g__Enterococcus_E;s__Enterococcus_E cecorum
SAMN06473619	PRJNA377666	Thomasclavelia spiroformis An149	Clostridium_spiroforme_An149	An149	Medvecky et al.	2016	chicken	WCHA			Gallus gallus	genomo_Bac_5	Erysipelotrichaceae_3	d__Bacteria;p__Firmicutes;c__Bacilli;o__Erysipelotrichales;f__Erysipelatoclostridiaceae;g__Erysipelatoclostridium;s__Erysipelatoclostridium spiroforme
SAMN06473623	PRJNA377666	Lactobacillus gallinarum An153	Lactobacillus_gallinarum_An153	An153	Medvecky et al.	2016	chicken	WCHA			Gallus gallus	genomo_Bac_18	Lactobacillaceae_1	d__Bacteria;p__Firmicutes;c__Bacilli;o__Lactobacillales;f__Lactobacillaceae;g__Lactobacillus;s__Lactobacillus gallinarum
SAMN06473626	PRJNA377666	[Clostridium] spiroforme An158	Clostridium_spiroforme_An158	An158	Medvecky et al.	2016	chicken	WCHA			Gallus gallus	genomo_Bac_5	Erysipelotrichaceae_3	d__Bacteria;p__Firmicutes;c__Bacilli;o__Erysipelotrichales;f__Erysipelatoclostridiaceae;g__Erysipelatoclostridium;s__Erysipelatoclostridium spiroforme
SAMN06473630	PRJNA377666	Bacteroides ovatus An161	Bacteroides_ovatus_An161	An161	Medvecky et al.	2016	chicken	WCHA			Gallus gallus		Bacteroidaceae_4	d__Bacteria;p__Bacteroidota;c__Bacteroidia;o__Bacteroidales;f__Bacteroidaceae;g__Bacteroides;s__Bacteroides ovatus
SAMN06473632	PRJNA377666	Limosilactobacillus reuteri An166	Limosilactobacillus_reuteri_An166	An166	Medvecky et al.	2016	chicken	WCHA			Gallus gallus	genomo_Bac_16	Lactobacillaceae_5	d__Bacteria;p__Firmicutes;c__Bacilli;o__Lactobacillales;f__Lactobacillaceae;g__Limosilactobacillus;s__Limosilactobacillus reuteri_E
SAMN06473634	PRJNA377666	Lacrimispora saccharolytica An168	Lacrimispora_saccharolytica_An168	An168	Medvecky et al.	2016	chicken	WCHA			Gallus gallus		Lachnospiraceae_12	d__Bacteria;p__Firmicutes_A;c__Clostridia;o__Lachnospirales;f__Lachnospiraceae;g__Clostridium_Q;s__Clostridium_Q saccharolyticum_A
SAMN06473635	PRJNA377666	Lachnoclostridium sp. An169	Lachnoclostridium_sp_An169	An169	Medvecky et al.	2016	chicken	WCHA			Gallus gallus		Lachnospiraceae_20	d__Bacteria;p__Firmicutes_A;c__Clostridia;o__Lachnospirales;f__Lachnospiraceae;g__Mediterraneibacter;s__Mediterraneibacter sp002160525
SAMN06473636	PRJNA377666	Anaeromassilibacillus sp. An172	Anaeromassilibacillus_sp_An172	An172	Medvecky et al.	2016	chicken	WCHA			Gallus gallus		Oscillospiraceae_2	d__Bacteria;p__Firmicutes_A;c__Clostridia;o__Oscillospirales;f__Acutalibacteraceae;g__An172;s__An172 sp002160515
SAMN06473637	PRJNA377666	Erysipelatoclostridium sp. An173	Erysipelatoclostridium_sp_An173	An173	Medvecky et al.	2016	chicken	WCHA			Gallus gallus	genomo_Bac_6	Erysipelotrichaceae_3	d__Bacteria;p__Firmicutes;c__Bacilli;o__Erysipelotrichales;f__Erysipelatoclostridiaceae;g__Erysipelatoclostridium;s__Erysipelatoclostridium sp002160495
SAMN06473638	PRJNA377666	Anaerotruncus colihominis An174	Anaerotruncus_colihominis_An174	An174	Medvecky et al.	2016	chicken	WCHA			Gallus gallus	genomo_Osc_1	Oscillospiraceae_7	d__Bacteria;p__Firmicutes_A;c__Clostridia;o__Oscillospirales;f__Ruminococcaceae;g__Anaerotruncus;s__Anaerotruncus colihominis
SAMN06473639	PRJNA377666	Anaerotruncus colihominis An175	Anaerotruncus_colihominis_An175	An175	Medvecky et al.	2016	chicken	WCHA			Gallus gallus	genomo_Osc_1	Oscillospiraceae_7	d__Bacteria;p__Firmicutes_A;c__Clostridia;o__Oscillospirales;f__Ruminococcaceae;g__Anaerotruncus;s__Anaerotruncus colihominis
SAMN06473640	PRJNA377666	Pseudoflavonifractor sp. An176	Pseudoflavonifractor_sp_An176	An176	Medvecky et al.	2016	chicken	WCHA			Gallus gallus	genomo_Osc_8	Oscillospiraceae_18	d__Bacteria;p__Firmicutes_A;c__Clostridia;o__Oscillospirales;f__Oscillospiraceae;g__UBA9475;s__UBA9475 sp002161675
SAMN06473641	PRJNA377666	Drancourtella sp. An177	Drancourtella_sp_An177	An177	Medvecky et al.	2016	chicken	WCHA			Gallus gallus	genomo_Clos_9	Lachnospiraceae_14	d__Bacteria;p__Firmicutes_A;c__Clostridia;o__Lachnospirales;f__Lachnospiraceae;g__Sellimonas;s__Sellimonas sp002159995
SAMN06473642	PRJNA377666	Faecalitalea cylindroides An178	Faecalitalea_cylindroides_An178	An178	Medvecky et al.	2016	chicken	WCHA			Gallus gallus	genomo_Bac_1	Erysipelotrichaceae_1	d__Bacteria;p__Firmicutes;c__Bacilli;o__Erysipelotrichales;f__Erysipelotrichaceae;g__Faecalitalea;s__Faecalitalea cylindroides
SAMN06473643	PRJNA377666	Butyricicoccus pullicaecorum An179	Butyricicoccus_pullicaecorum_An179	An179	Medvecky et al.	2016	chicken	WCHA			Gallus gallus	genomo_Osc_6	Oscillospiraceae_13	d__Bacteria;p__Firmicutes_A;c__Clostridia;o__Oscillospirales;f__Butyricicoccaceae;g__Butyricicoccus;s__Butyricicoccus pullicaecorum
SAMN06473645	PRJNA377666	Butyricicoccus pullicaecorum An180	Butyricicoccus_pullicaecorum_An180	An180	Medvecky et al.	2016	chicken	WCHA			Gallus gallus	genomo_Osc_6	Oscillospiraceae_13	d__Bacteria;p__Firmicutes_A;c__Clostridia;o__Oscillospirales;f__Butyricicoccaceae;g__Butyricicoccus;s__Butyricicoccus pullicaecorum
SAMN06473646	PRJNA377666	Lachnoclostridium sp. An181	Lachnoclostridium_sp_An181	An181	Medvecky et al.	2016	chicken	WCHA			Gallus gallus		Lachnospiraceae_13	d__Bacteria;p__Firmicutes_A;c__Clostridia;o__Lachnospirales;f__Lachnospiraceae;g__An181;s__An181 sp002160325
SAMN06473647	PRJNA377666	Pseudoflavonifractor sp. An184	Pseudoflavonifractor_sp_An184	An184	Medvecky et al.	2016	chicken	WCHA			Gallus gallus		Oscillospiraceae_17	d__Bacteria;p__Firmicutes_A;c__Clostridia;o__Oscillospirales;f__Oscillospiraceae;g__Lawsonibacter;s__Lawsonibacter sp002160305
SAMN06473648	PRJNA377666	Clostridium perfringens An185	Clostridium_perfringens_An185	An185	Medvecky et al.	2016	chicken	WCHA			Gallus gallus	genomo_Clos_17	Clostridiaceae_2	d__Bacteria;p__Firmicutes_A;c__Clostridia;o__Clostridiales;f__Clostridiaceae;g__Clostridium_P;s__Clostridium_P perfringens
SAMN06473650	PRJNA377666	Pseudoflavonifractor sp. An187	Pseudoflavonifractor_sp_An187	An187	Medvecky et al.	2016	chicken	WCHA			Gallus gallus	genomo_Osc_8	Oscillospiraceae_18	d__Bacteria;p__Firmicutes_A;c__Clostridia;o__Oscillospirales;f__Oscillospiraceae;g__UBA9475;s__UBA9475 sp002161675
SAMN06473651	PRJNA377666	Olsenella sp. An188	Olsenella_sp_An188	An188	Medvecky et al.	2016	chicken	WCHA			Gallus gallus		Atopobiaceae	d__Bacteria;p__Actinobacteriota;c__Coriobacteriia;o__Coriobacteriales;f__Atopobiaceae;g__Olsenella_E;s__Olsenella_E sp002160255
SAMN06473652	PRJNA377666	Bacteroides clarus An189	Bacteroides_clarus_An189	An189	Medvecky et al.	2016	chicken	WCHA			Gallus gallus	genomo_Bact_22	Bacteroidaceae_6	d__Bacteria;p__Bacteroidota;c__Bacteroidia;o__Bacteroidales;f__Bacteroidaceae;g__Bacteroides;s__Bacteroides clarus
SAMN06473654	PRJNA377666	Escherichia coli An190	Escherichia_coli_An190	An190	Medvecky et al.	2016	chicken	WCHA			Gallus gallus	genomo_Prot_3	Enterobacteriaceae	d__Bacteria;p__Proteobacteria;c__Gammaproteobacteria;o__Enterobacterales;f__Enterobacteriaceae;g__Escherichia;s__Escherichia flexneri
SAMN06473655	PRJNA377666	Faecalibacterium sp. An192	Faecalibacterium_sp_An192	An192	Medvecky et al.	2016	chicken	WCHA			Gallus gallus	genomo_Osc_3	Oscillospiraceae_12	d__Bacteria;p__Firmicutes_A;c__Clostridia;o__Oscillospirales;f__Ruminococcaceae;g__Faecalibacterium;s__Faecalibacterium sp002160895
SAMN06473656	PRJNA377666	Gemmiger sp. An194	Gemmiger_sp_An194	An194	Medvecky et al.	2016	chicken	WCHA			Gallus gallus		Oscillospiraceae_9	d__Bacteria;p__Firmicutes_A;c__Clostridia;o__Oscillospirales;f__Ruminococcaceae;g__Fournierella;s__Fournierella sp002160145
SAMN06473657	PRJNA377666	Lachnoclostridium sp. An196	Lachnoclostridium_sp_An196	An196	Medvecky et al.	2016	chicken	WCHA			Gallus gallus		Lachnospiraceae_8	d__Bacteria;p__Firmicutes_A;c__Clostridia;o__Lachnospirales;f__Lachnospiraceae;g__UBA7182;s__UBA7182 sp002160135
SAMN06473658	PRJNA377666	Lactobacillus johnsonii An197	Lactobacillus_johnsonii_An197	An197	Medvecky et al.	2016	chicken	WCHA			Gallus gallus		Lactobacillaceae	d__Bacteria;p__Firmicutes;c__Bacilli;o__Lactobacillales;f__Lactobacillaceae;g__Lactobacillus;s__Lactobacillus johnsonii
SAMN06473660	PRJNA377666	Parabacteroides distasonis An199	Parabacteroides_distasonis_An199	An199	Medvecky et al.	2016	chicken	WCHA			Gallus gallus		Tannerellaceae_4	d__Bacteria;p__Bacteroidota;c__Bacteroidia;o__Bacteroidales;f__Tannerellaceae;g__Parabacteroides;s__Parabacteroides distasonis
SAMN06473663	PRJNA377666	Anaeromassilibacillus sp. An200	Anaeromassilibacillus_sp_An200	An200	Medvecky et al.	2016	chicken	WCHA			Gallus gallus		Oscillospiraceae_4	d__Bacteria;p__Firmicutes_A;c__Clostridia;o__Oscillospirales;f__Acutalibacteraceae;g__Hydrogeniiclostridium;s__Hydrogeniiclostridium sp002160025
SAMN06473664	PRJNA377666	Anaerofilum sp. An201	Anaerofilum_sp_An201	An201	Medvecky et al.	2016	chicken	WCHA			Gallus gallus		Oscillospiraceae_8	d__Bacteria;p__Firmicutes_A;c__Clostridia;o__Oscillospirales;f__Ruminococcaceae;g__Anaerofilum;s__Anaerofilum sp002160015
SAMN06473665	PRJNA377666	Drancourtella sp. An210	Drancourtella_sp_An210	An210	Medvecky et al.	2016	chicken	WCHA			Gallus gallus	genomo_Clos_9	Lachnospiraceae_14	d__Bacteria;p__Firmicutes_A;c__Clostridia;o__Lachnospirales;f__Lachnospiraceae;g__Sellimonas;s__Sellimonas sp002159995
SAMN06473668	PRJNA377666	Gordonibacter sp. An230	Gordonibacter_sp_An230	An230	Medvecky et al.	2016	chicken	WCHA			Gallus gallus		Eggerthellaceae_2	d__Bacteria;p__Actinobacteriota;c__Coriobacteriia;o__Coriobacteriales;f__Eggerthellaceae;g__Rubneribacter;s__Rubneribacter sp002159915
SAMN06473669	PRJNA377666	Gordonibacter sp. An232A	Gordonibacter_sp_An232A	An232A	Medvecky et al.	2016	chicken	WCHA			Gallus gallus		Eggerthellaceae_2	d__Bacteria;p__Actinobacteriota;c__Coriobacteriia;o__Coriobacteriales;f__Eggerthellaceae;g__Rubneribacter;s__Rubneribacter badeniensis
SAMN06473672	PRJNA377666	Gordonibacter urolithinfaciens An234A	Gordonibacter_urolithinfaciens_An234A	An234A	Medvecky et al.	2016	chicken	WCHA			Gallus gallus		Eggerthellaceae_1	d__Bacteria;p__Actinobacteriota;c__Coriobacteriia;o__Coriobacteriales;f__Eggerthellaceae;g__Gordonibacter;s__Gordonibacter urolithinfaciens
SAMN06473680	PRJNA377666	Flavonifractor plautii An248	Flavonifractor_plautii_An248	An248	Medvecky et al.	2016	chicken	WCHA			Gallus gallus	genomo_Osc_9	Oscillospiraceae_18	d__Bacteria;p__Firmicutes_A;c__Clostridia;o__Oscillospirales;f__Oscillospiraceae;g__Flavonifractor;s__Flavonifractor plautii
SAMN06473681	PRJNA377666	Blautia sp. An249	Blautia_sp_An249	An249	Medvecky et al.	2016	chicken	WCHA			Gallus gallus		Lachnospiraceae_5	d__Bacteria;p__Firmicutes_A;c__Clostridia;o__Lachnospirales;f__Lachnospiraceae;g__Blautia_A;s__Blautia_A sp002159835
SAMN06473682	PRJNA377666	Anaeromassilibacillus sp. An250	Anaeromassilibacillus_sp_An250	An250	Medvecky et al.	2016	chicken	WCHA			Gallus gallus		Oscillospiraceae_3	d__Bacteria;p__Firmicutes_A;c__Clostridia;o__Oscillospirales;f__Acutalibacteraceae;g__Anaeromassilibacillus;s__Anaeromassilibacillus sp002159845
SAMN06473683	PRJNA377666	Anaerotruncus colihominis An251	Anaerotruncus_colihominis_An251	An251	Medvecky et al.	2016	chicken	WCHA			Gallus gallus	genomo_Osc_1	Oscillospiraceae_7	d__Bacteria;p__Firmicutes_A;c__Clostridia;o__Oscillospirales;f__Ruminococcaceae;g__Anaerotruncus;s__Anaerotruncus colihominis
SAMN06473698	PRJNA377666	Collinsella sp. An268	Collinsella_sp_An268	An268	Medvecky et al.	2016	chicken	WCHA			Gallus gallus	genomo_Act_6	Coriobacteriaceae_2	d__Bacteria;p__Actinobacteriota;c__Coriobacteriia;o__Coriobacteriales;f__Coriobacteriaceae;g__An7;s__An7 sp002159765
SAMN06473699	PRJNA377666	Bacteroides sp. An269	Bacteroides_sp_An269	An269	Medvecky et al.	2016	chicken	WCHA			Gallus gallus	genomo_Bact_13	Bacteroidaceae_17	d__Bacteria;p__Bacteroidota;c__Bacteroidia;o__Bacteroidales;f__Bacteroidaceae;g__Phocaeicola;s__Phocaeicola sp002161565
SAMN06473701	PRJNA377666	Olsenella sp. An270	Olsenella_sp_An270	An270	Medvecky et al.	2016	chicken	WCHA			Gallus gallus	genomo_Act_1	Atopobiaceae	d__Bacteria;p__Actinobacteriota;c__Coriobacteriia;o__Coriobacteriales;f__Atopobiaceae;g__Olsenella_E;s__Olsenella_E sp002159735
SAMN06473702	PRJNA377666	Collinsella sp. An271	Collinsella_sp_An271	An271	Medvecky et al.	2016	chicken	WCHA			Gallus gallus	genomo_Act_9	Coriobacteriaceae_3	d__Bacteria;p__Actinobacteriota;c__Coriobacteriia;o__Coriobacteriales;f__Coriobacteriaceae;g__Collinsella;s__Collinsella ihuae
SAMN06473703	PRJNA377666	Elusimicrobium sp. An273	Elusimicrobium_sp_An273	An273	Medvecky et al.	2016	chicken	WCHA			Gallus gallus		Elusimicrobiaceae	d__Bacteria;p__Elusimicrobiota;c__Elusimicrobia;o__Elusimicrobiales;f__Elusimicrobiaceae;g__UBA1436;s__UBA1436 sp002159705
SAMN06473704	PRJNA377666	Desulfovibrio sp. An276	Desulfovibrio_sp_An276	An276	Medvecky et al.	2016	chicken	WCHA			Gallus gallus		Desulfovibrionaceae	d__Bacteria;p__Desulfobacterota;c__Desulfovibrionia;o__Desulfovibrionales;f__Desulfovibrionaceae;g__Desulfovibrio;s__Desulfovibrio sp002159665
SAMN06473705	PRJNA377666	Parabacteroides sp. An277	Parabacteroides_sp_An277	An277	Medvecky et al.	2016	chicken	WCHA			Gallus gallus		Tannerellaceae	d__Bacteria;p__Bacteroidota;c__Bacteroidia;o__Bacteroidales;f__Tannerellaceae;g__Parabacteroides;s__Parabacteroides sp002159645
SAMN06473706	PRJNA377666	Bacteroides sp. An279	Bacteroides_sp_An279	An279	Medvecky et al.	2016	chicken	WCHA			Gallus gallus	genomo_Bact_13	Bacteroidaceae_17	d__Bacteria;p__Bacteroidota;c__Bacteroidia;o__Bacteroidales;f__Bacteroidaceae;g__Phocaeicola;s__Phocaeicola sp002161565
SAMN06473707	PRJNA377666	Olsenella sp. An285	Olsenella_sp_An285	An285	Medvecky et al.	2016	chicken	WCHA			Gallus gallus		Atopobiaceae	d__Bacteria;p__Actinobacteriota;c__Coriobacteriia;o__Coriobacteriales;f__Atopobiaceae;g__Olsenella_E;s__Olsenella_E sp002159625
SAMN06473708	PRJNA377666	Megasphaera sp. An286	Megasphaera_sp_An286	An286	Medvecky et al.	2016	chicken	WCHA			Gallus gallus	genomo_Neg_4	Veillonellaceae_1	d__Bacteria;p__Firmicutes_C;c__Negativicutes;o__Veillonellales;f__Megasphaeraceae;g__Megasphaera;s__Megasphaera stantonii
SAMN06473709	PRJNA377666	Muribaculum sp. An287	Muribaculum_sp_An287	An287	Medvecky et al.	2016	chicken	WCHA			Gallus gallus	genomo_Bact_4	Muribaculaceae	d__Bacteria;p__Bacteroidota;c__Bacteroidia;o__Bacteroidales;f__UBA932;g__UBA3382;s__UBA3382 sp002159555
SAMN06473710	PRJNA377666	Megamonas hypermegale An288	Megamonas_hypermegale_An288	An288	Medvecky et al.	2016	chicken	WCHA			Gallus gallus	genomo_Neg_3	Selenomonadaceae_2	d__Bacteria;p__Firmicutes_C;c__Negativicutes;o__Selenomonadales;f__Selenomonadaceae;g__Megamonas;s__Megamonas hypermegale
SAMN06473711	PRJNA377666	Muribaculum sp. An289	Muribaculum_sp_An289	An289	Medvecky et al.	2016	chicken	WCHA			Gallus gallus	genomo_Bact_4	Muribaculaceae	d__Bacteria;p__Bacteroidota;c__Bacteroidia;o__Bacteroidales;f__UBA932;g__UBA3382;s__UBA3382 sp002159555
SAMN06473712	PRJNA377666	Olsenella sp. An290	Olsenella_sp_An290	An290	Medvecky et al.	2016	chicken	WCHA			Gallus gallus		Atopobiaceae	d__Bacteria;p__Actinobacteriota;c__Coriobacteriia;o__Coriobacteriales;f__Atopobiaceae;g__Olsenella_E;s__Olsenella_E sp002159535
SAMN06473713	PRJNA377666	Olsenella sp. An293	Olsenella_sp_An293	An293	Medvecky et al.	2016	chicken	WCHA			Gallus gallus	genomo_Act_3	Atopobiaceae	d__Bacteria;p__Actinobacteriota;c__Coriobacteriia;o__Coriobacteriales;f__Atopobiaceae;g__Olsenella_E;s__Olsenella_E sp002159495
SAMN06473714	PRJNA377666	Lachnoclostridium sp. An298	Lachnoclostridium_sp_An298	An298	Medvecky et al.	2016	chicken	WCHA			Gallus gallus	genomo_Clos_6	Lachnospiraceae_20	d__Bacteria;p__Firmicutes_A;c__Clostridia;o__Lachnospirales;f__Lachnospiraceae;g__Mediterraneibacter;s__Mediterraneibacter sp002159505
SAMN06473716	PRJNA377666	Flavonifractor sp. An306	Flavonifractor_sp_An306	An306	Medvecky et al.	2016	chicken	WCHA			Gallus gallus	genomo_Osc_10	Oscillospiraceae_18	d__Bacteria;p__Firmicutes_A;c__Clostridia;o__Oscillospirales;f__Oscillospiraceae;g__Flavonifractor;s__Flavonifractorsp002159455
SAMN06473717	PRJNA377666	Collinsella sp. An307	Collinsella_sp_An307	An307	Medvecky et al.	2016	chicken	WCHA			Gallus gallus		Coriobacteriaceae_2	d__Bacteria;p__Actinobacteriota;c__Coriobacteriia;o__Coriobacteriales;f__Coriobacteriaceae;g__An7;s__An7 sp002161805
SAMN06473719	PRJNA377666	Bacteroides sp. An322	Bacteroides_sp_An322	An322	Medvecky et al.	2016	chicken	WCHA			Gallus gallus	genomo_Bact_12	Bacteroidaceae_16	d__Bacteria;p__Bacteroidota;c__Bacteroidia;o__Bacteroidales;f__Bacteroidaceae;g__Phocaeicola;s__Phocaeicola sp002161765
SAMN14913535	PRJNA377666	Lactobacillus gallinarum An338a	Lactobacillus_gallinarum_An338a	An338a	Juricova et al	2017	adult hen - illeum	Rogosa agar			Gallus gallus	genomo_Bac_18	Lactobacillaceae_1	d__Bacteria;p__Firmicutes;c__Bacilli;o__Lactobacillales;f__Lactobacillaceae;g__Lactobacillus;s__Lactobacillus gallinarum
SAMN14913536	PRJNA377666	Enorma massiliensis An340a	Enorma_massiliensis_An340a	An340a	Juricova et al	2017	adult hen - illeum	WCHA			Gallus gallus	genomo_Act_4	Coriobacteriaceae_1	d__Bacteria;p__Actinobacteriota;c__Coriobacteriia;o__Coriobacteriales;f__Coriobacteriaceae;g__Enorma;s__Enorma massiliensis
SAMN14913537	PRJNA377666	Ligilactobacillus aviarius An347	Ligilactobacillus_aviarius_An347	An347	Juricova et al	2017	adult hen - illeum	WCHA			Gallus gallus	genomo_Bac_11	Lactobacillaceae_3	d__Bacteria;p__Firmicutes;c__Bacilli;o__Lactobacillales;f__Lactobacillaceae;g__Ligilactobacillus;s__Ligilactobacillus aviarius
SAMN14913538	PRJNA377666	Veillonella magna An354	Veillonella_magna_An354	An354	Juricova et al	2017	adult hen - illeum	WCHA			Gallus gallus	genomo_Neg_5	Veillonellaceae	d__Bacteria;p__Firmicutes_C;c__Negativicutes;o__Veillonellales;f__Veillonellaceae;g__Veillonella_A;s__Veillonella_A magna
SAMN14913539	PRJNA377666	Collinsella tanakaei An368	Collinsella_tanakaei_An368	An368	Juricova et al	2017	adult hen - illeum	WCHA			Gallus gallus	genomo_Act_7	Coriobacteriaceae_3	d__Bacteria;p__Actinobacteriota;c__Coriobacteriia;o__Coriobacteriales;f__Coriobacteriaceae;g__Collinsella;s__
SAMN14913540	PRJNA377666	Pseudoflavonifractor capillosus An386a	Pseudoflavonifractor_capillosus_An386a	An386a	Juricova et al	2017	adult hen	WCHA			Gallus gallus		Oscillospiraceae_18	d__Bacteria;p__Firmicutes_A;c__Clostridia;o__Oscillospirales;f__Oscillospiraceae;g__UBA9475;s__
SAMN14913541	PRJNA377666	Anaerotignum lactatifermentans An390	Anaerotignum_lactatifermentans_An390	An390	Juricova et al	2017	adult hen	WCHA			Gallus gallus	genomo_Clos_2	Lachnospiraceae	d__Bacteria;p__Firmicutes_A;c__Clostridia;o__Lachnospirales;f__Anaerotignaceae;g__Anaerotignum;s__
SAMN14913542	PRJNA377666	Fusobacterium mortiferum An397	Fusobacterium_mortiferum_An397	An397	Juricova et al	2017	adult hen	WCHA			Gallus gallus	genomo_Clos_14	Fusobacteriaceae_1	d__Bacteria;p__Fusobacteriota;c__Fusobacteriia;o__Fusobacteriales;f__Fusobacteriaceae;g__Fusobacterium_A;s__Fusobacterium_A sp900549465
SAMN14913543	PRJNA377666	Megamonas hypermegale An400	Megamonas_hypermegale_An400	An400	Juricova et al	2017	adult hen	WCHA			Gallus gallus	genomo_Neg_3	Selenomonadaceae_2	d__Bacteria;p__Firmicutes_C;c__Negativicutes;o__Selenomonadales;f__Selenomonadaceae;g__Megamonas;s__Megamonas hypermegale
SAMN14913544	PRJNA377666	Desulfovibrio piger An401	Desulfovibrio_piger_An401	An401	Juricova et al	2017	adult hen	YCFA			Gallus gallus	genomo_Prot_4	Desulfovibrionaceae_1	d__Bacteria;p__Desulfobacterota;c__Desulfovibrionia;o__Desulfovibrionales;f__Desulfovibrionaceae;g__Desulfovibrio;s__Desulfovibrio sp900556755
SAMN14913545	PRJNA377666	Bacteroides caecigallinarum An406	Bacteroides_caecigallinarum_An406	An406	Juricova et al	2017	adult hen	YCFA			Gallus gallus	genomo_Bact_18	Bacteroidaceae_19	d__Bacteria;p__Bacteroidota;c__Bacteroidia;o__Bacteroidales;f__Bacteroidaceae;g__Phocaeicola;s__
SAMN14913546	PRJNA377666	Oscillibacter valericigenes An411	Oscillibacter_valericigenes_An411	An411	Juricova et al	2017	adult hen	YCFA			Gallus gallus	genomo_Osc_7	Oscillospiraceae_16	d__Bacteria;p__Firmicutes_A;c__Clostridia;o__Oscillospirales;f__Oscillospiraceae;g__Dysosmobacter;s__Dysosmobacter sp900556925
SAMN14913547	PRJNA377666	Desulfovibrio piger An418	Desulfovibrio_piger_An418	An418	Juricova et al	2017	adult hen	YCFA			Gallus gallus	genomo_Prot_4	Desulfovibrionaceae_1	d__Bacteria;p__Desulfobacterota;c__Desulfovibrionia;o__Desulfovibrionales;f__Desulfovibrionaceae;g__Desulfovibrio;s__Desulfovibrio sp900556755
SAMN14913548	PRJNA377666	Mordavella massiliensis An420c	Mordavella_massiliensis_An420c	An420c	Juricova et al	2017	adult hen	YCFA			Gallus gallus	genomo_Clos_3	Lachnospiraceae_17	d__Bacteria;p__Firmicutes_A;c__Clostridia;o__Lachnospirales;f__Lachnospiraceae;g__Merdimonas;s__
SAMN14913549	PRJNA377666	Caecibacteroides pullorum An421	Mediterranea_massiliensis_An421	An421	Juricova et al	2017	adult hen	YCFA			Gallus gallus	genomo_Bact_7	Bacteroidaceae_11	d__Bacteria;p__Bacteroidota;c__Bacteroidia;o__Bacteroidales;f__Bacteroidaceae;g__Bacteroides;s__Bacteroides togonis
SAMN14913550	PRJNA377666	Faecalicoccus acidiformans An423	Faecalicoccus_acidiformans_An423	An423	Juricova et al	2017	adult hen	YCFA			Gallus gallus	genomo_Bac_2	Erysipelotrichaceae_1	d__Bacteria;p__Firmicutes;c__Bacilli;o__Erysipelotrichales;f__Erysipelotrichaceae;g__Faecalicoccus;s__Faecalicoccus acidiformans
SAMN14913551	PRJNA377666	Fusobacterium mortiferum An425	Fusobacterium_mortiferum_An425	An425	Juricova et al	2017	adult hen	YCFA			Gallus gallus	genomo_Clos_14	Fusobacteriaceae_1	d__Bacteria;p__Fusobacteriota;c__Fusobacteriia;o__Fusobacteriales;f__Fusobacteriaceae;g__Fusobacterium_A;s__Fusobacterium_A sp900549465
SAMN14913552	PRJNA377666	Phocaeicola plebeius An426	Phocaeicola_plebeius_An426	An426	Juricova et al	2017	adult hen	YCFA			Gallus gallus	genomo_Bact_9	Bacteroidaceae_20	d__Bacteria;p__Bacteroidota;c__Bacteroidia;o__Bacteroidales;f__Bacteroidaceae;g__Phocaeicola;s__Phocaeicola plebeius_A
SAMN14913553	PRJNA377666	Mediterraneibacter glycyrrhizinilyticus An427	Mediterraneibacter_glycyrrhizinilyticus_An427	An427	Juricova et al	2017	adult hen	YCFA			Gallus gallus		Lachnospiraceae_20	d__Bacteria;p__Firmicutes_A;c__Clostridia;o__Lachnospirales;f__Lachnospiraceae;g__Mediterraneibacter;s__
SAMN14913554	PRJNA377666	Bacteroides caecigallinarum An428a	Bacteroides_caecigallinarum_An428a	An428a	Juricova et al	2017	adult hen	YCFA			Gallus gallus	genomo_Bact_18	Bacteroidaceae_19	d__Bacteria;p__Bacteroidota;c__Bacteroidia;o__Bacteroidales;f__Bacteroidaceae;g__Phocaeicola;s__
SAMN14913555	PRJNA377666	Bacteroides caecigallinarum An428b	Bacteroides_caecigallinarum_An428b	An428b	Juricova et al	2017	adult hen	YCFA			Gallus gallus		Bacteroidaceae_19	d__Bacteria;p__Bacteroidota;c__Bacteroidia;o__Bacteroidales;f__Bacteroidaceae;g__Phocaeicola;s__
SAMN14913556	PRJNA377666	Thomasclavelia spiroformis An429	Clostridium_spiroforme_An429	An429	Juricova et al	2017	adult hen	WCHA			Gallus gallus	genomo_Bac_4	Erysipelotrichaceae_2	d__Bacteria;p__Firmicutes;c__Bacilli;o__Erysipelotrichales;f__Erysipelatoclostridiaceae;g__Faecalibacillus;s__
SAMN14913557	PRJNA377666	Clostridium saudiense An430	Clostridium_saudiense_An430	An430	Juricova et al	2017	adult hen	WCHA			Gallus gallus	genomo_Clos_15	Clostridiaceae_3	d__Bacteria;p__Firmicutes_A;c__Clostridia;o__Clostridiales;f__Clostridiaceae;g__Clostridium;s__
SAMN14913558	PRJNA377666	Anaerotignum lactatifermentans An431b	Anaerotignum_lactatifermentans_An431b	An431b	Juricova et al	2017	adult hen	WCHA			Gallus gallus	genomo_Clos_2	Lachnospiraceae	d__Bacteria;p__Firmicutes_A;c__Clostridia;o__Lachnospirales;f__Anaerotignaceae;g__Anaerotignum;s__
SAMN14913559	PRJNA377666	Pseudoflavonifractor phocaeensis An431c	Pseudoflavonifractor_phocaeensis_An431c	An431c	Juricova et al	2017	adult hen	WCHA			Gallus gallus	genomo_Osc_13	Oscillospiraceae_18	d__Bacteria;p__Firmicutes_A;c__Clostridia;o__Oscillospirales;f__Oscillospiraceae;g__An92;s__
SAMN14913560	PRJNA377666	Thomasclavelia spiroformis An433a	Clostridium_spiroforme_An433a	An433a	Juricova et al	2017	adult hen	YCFA			Gallus gallus	genomo_Bac_4	Erysipelotrichaceae_2	d__Bacteria;p__Firmicutes;c__Bacilli;o__Erysipelotrichales;f__Erysipelatoclostridiaceae;g__Faecalibacillus;s__
SAMN14913561	PRJNA377666	Clostridium saudiense An434a	Clostridium_saudiense_An434a	An434a	Juricova et al	2017	adult hen	YCFA			Gallus gallus	genomo_Clos_15	Clostridiaceae_3	d__Bacteria;p__Firmicutes_A;c__Clostridia;o__Clostridiales;f__Clostridiaceae;g__Clostridium;s__
SAMN14913562	PRJNA377666	Clostridium saudiense An435	Clostridium_saudiense_An435	An435	Juricova et al	2017	adult hen	YCFA			Gallus gallus		Clostridiaceae_3	d__Bacteria;p__Firmicutes_A;c__Clostridia;o__Clostridiales;f__Clostridiaceae;g__Clostridium;s__Clostridium cuniculi
SAMN14913563	PRJNA377666	Bacillus licheniformis An441	Bacillus_licheniformis_An441	An441	Juricova et al	2017	adult hen	WCHA			Gallus gallus		Bacillaceae_3	d__Bacteria;p__Firmicutes;c__Bacilli;o__Bacillales;f__Bacillaceae;g__Bacillus;s__Bacillus licheniformis
SAMN14913564	PRJNA377666	Lactobacillus gallinarum An447	Lactobacillus_gallinarum_An447	An447	Juricova et al	2017	adult hen	Rogosa agar			Gallus gallus	genomo_Bac_18	Lactobacillaceae_1	d__Bacteria;p__Firmicutes;c__Bacilli;o__Lactobacillales;f__Lactobacillaceae;g__Lactobacillus;s__Lactobacillus gallinarum
SAMN14913565	PRJNA377666	Ligilactobacillus salivarius An453	Ligilactobacillus_salivarius_An453	An453	Juricova et al	2017	adult hen	Rogosa agar			Gallus gallus	genomo_Bac_20	Lactobacillaceae_3	d__Bacteria;p__Firmicutes;c__Bacilli;o__Lactobacillales;f__Lactobacillaceae;g__Ligilactobacillus;s__Ligilactobacillus salivarius
SAMN14913566	PRJNA377666	Phocaeicola plebeius An475	Phocaeicola_plebeius_An475	An475	Juricova et al	2017	adult hen	WCHA			Gallus gallus	genomo_Bact_9	Bacteroidaceae_20	d__Bacteria;p__Bacteroidota;c__Bacteroidia;o__Bacteroidales;f__Bacteroidaceae;g__Phocaeicola;s__Phocaeicola plebeius_A
SAMN14913567	PRJNA377666	Enterococcus cecorum An483	Enterococcus_cecorum_An483	An483	Juricova et al	2017	adult hen	WCHA			Gallus gallus	genomo_Bac_10	Enterococcaceae_1	d__Bacteria;p__Firmicutes;c__Bacilli;o__Lactobacillales;f__Enterococcaceae;g__Enterococcus_E;s__Enterococcus_E cecorum
SAMN14913568	PRJNA377666	Pseudoflavonifractor phocaeensis An485	Pseudoflavonifractor_phocaeensis_An485	An485	Juricova et al	2017	adult hen	WCHA			Gallus gallus	genomo_Osc_10	Oscillospiraceae_18	d__Bacteria;p__Firmicutes_A;c__Clostridia;o__Oscillospirales;f__Oscillospiraceae;g__Flavonifractor;s__Flavonifractor sp002159455
SAMN14913569	PRJNA377666	Bacteroides caecigallinarum An496	Bacteroides_caecigallinarum_An496	An496	Juricova et al	2017	adult hen	YCFA			Gallus gallus	genomo_Bact_17	Bacteroidaceae_19	d__Bacteria;p__Bacteroidota;c__Bacteroidia;o__Bacteroidales;f__Bacteroidaceae;g__Phocaeicola;s__Phocaeicola sp900066445
SAMN14913570	PRJNA377666	Mordavella massiliensis An499	Mordavella_massiliensis_An499	An499	Juricova et al	2017	adult hen	YCFA			Gallus gallus	genomo_Clos_3	Lachnospiraceae_17	d__Bacteria;p__Firmicutes_A;c__Clostridia;o__Lachnospirales;f__Lachnospiraceae;g__Merdimonas;s__
SAMN14913571	PRJNA377666	Caecibacteroides pullorum An502	Mediterranea_massiliensis_An502	An502	Juricova et al	2017	adult hen	YCFA			Gallus gallus	genomo_Bact_7	Bacteroidaceae_11	d__Bacteria;p__Bacteroidota;c__Bacteroidia;o__Bacteroidales;f__Bacteroidaceae;g__Bacteroides;s__Bacteroides togonis
SAMN14913572	PRJNA377666	Intestinimonas butyriciproducens An503	Intestinimonas_butyriciproducens_An503	An503	Juricova et al	2017	adult hen	YCFA			Gallus gallus		Oscillospiraceae_18	d__Bacteria;p__Firmicutes_A;c__Clostridia;o__Oscillospirales;f__Oscillospiraceae;g__Intestinimonas;s__
SAMN14913573	PRJNA377666	Pseudoflavonifractor phocaeensis An507	Pseudoflavonifractor_phocaeensis_An507	An507	Juricova et al	2017	adult hen	YCFA			Gallus gallus		Oscillospiraceae_18	d__Bacteria;p__Firmicutes_A;c__Clostridia;o__Oscillospirales;f__Oscillospiraceae;g__Flavonifractor;s__
SAMN14913574	PRJNA377666	Anaerotignum lactatifermentans An514	Anaerotignum_lactatifermentans_An514	An514	Juricova et al	2017	adult hen	YCFA			Gallus gallus	genomo_Clos_2	Lachnospiraceae	d__Bacteria;p__Firmicutes_A;c__Clostridia;o__Lachnospirales;f__Anaerotignaceae;g__Anaerotignum;s__
SAMN14913575	PRJNA377666	Limosilactobacillus coleohominis An526	Limosilactobacillus_coleohominis_An526	An526	Juricova et al	2017	adult hen - illeum	Rogosa agar			Gallus gallus	genomo_Bac_13	Lactobacillaceae_4	d__Bacteria;p__Firmicutes;c__Bacilli;o__Lactobacillales;f__Lactobacillaceae;g__Limosilactobacillus;s__Limosilactobacillus sp900557215
SAMN14913576	PRJNA377666	Veillonella_magna_An537	Veillonella_magna_An537	An537	Juricova et al	2017	adult hen - illeum	WCHA			Gallus gallus	genomo_Neg_5	Veillonellaceae	d__Bacteria;p__Firmicutes_C;c__Negativicutes;o__Veillonellales;f__Veillonellaceae;g__Veillonella_A;s__Veillonella_A magna
SAMN14913577	PRJNA377666	Bacteroides gallinaceum An558	Bacteroides_gallinaceum_An558	An558	Juricova et al	2017	adult hen	YCFA			Gallus gallus	genomo_Bact_13	Bacteroidaceae_17	d__Bacteria;p__Bacteroidota;c__Bacteroidia;o__Bacteroidales;f__Bacteroidaceae;g__Phocaeicola;s__Phocaeicola sp002161565
SAMN14913578	PRJNA377666	Merdimmobilis hominis An559	Phocea_massiliensis_An559	An559	Juricova et al	2017	adult hen	YCFA			Gallus gallus		Oscillospiraceae_5	d__Bacteria;p__Firmicutes_A;c__Clostridia;o__Oscillospirales;f__Ruminococcaceae;g__UBA866;s__
SAMN14913579	PRJNA377666	Parasutterella secunda An562	Parasutterella_secunda_An562	An562	Juricova et al	2017	adult hen	YCFA			Gallus gallus		Sutterellaceae_1	d__Bacteria;p__Proteobacteria;c__Gammaproteobacteria;o__Burkholderiales;f__Burkholderiaceae;g__CAG-521;s__
SAMN14913580	PRJNA377666	Oscillibacter valericigenes An563	Oscillibacter_valericigenes_An563	An563	Juricova et al	2017	adult hen	YCFA			Gallus gallus	genomo_Osc_7	Oscillospiraceae_16	d__Bacteria;p__Firmicutes_A;c__Clostridia;o__Oscillospirales;f__Oscillospiraceae;g__Dysosmobacter;s__Dysosmobacter sp900556925
SAMN14913581	PRJNA377666	Hydrogenoanaerobacterium saccharovorans An564	Hydrogenoanaerobacterium_saccharovorans_An564	An564	Juricova et al	2017	adult hen	YCFA			Gallus gallus		Oscillospiraceae_6	d__Bacteria;p__Firmicutes_A;c__Clostridia;o__Oscillospirales;f__Ruminococcaceae;g__UMGS966;s__UMGS966 sp900547185
SAMN14913582	PRJNA377666	Intestinimonas butyriciproducens An565	Intestinimonas_butyriciproducens_An565	An565	Juricova et al	2017	adult hen	YCFA			Gallus gallus		Oscillospiraceae_14	d__Bacteria;p__Firmicutes_A;c__Clostridia;o__Oscillospirales;f__Butyricicoccaceae;g__AM07-15;s__
SAMN14913583	PRJNA377666	Thomasclavelia spiroformis An567	Clostridium_spiroforme_An567	An567	Juricova et al	2017	adult hen	YCFA			Gallus gallus	genomo_Bac_4	Erysipelotrichaceae_2	d__Bacteria;p__Firmicutes;c__Bacilli;o__Erysipelotrichales;f__Erysipelatoclostridiaceae;g__Faecalibacillus;s__
SAMN14913584	PRJNA377666	Pseudoflavonifractor phocaeensis An569	Pseudoflavonifractor_phocaeensis_An569	An569	Juricova et al	2017	adult hen	YCFA			Gallus gallus	genomo_Osc_13	Oscillospiraceae_18	d__Bacteria;p__Firmicutes_A;c__Clostridia;o__Oscillospirales;f__Oscillospiraceae;g__An92;s__
SAMN14913585	PRJNA377666	Limosilactobacillus coleohominis An574	Limosilactobacillus_coleohominis_An574	An574	Juricova et al	2017	adult hen	WCHA			Gallus gallus	genomo_Bac_13	Lactobacillaceae_4	d__Bacteria;p__Firmicutes;c__Bacilli;o__Lactobacillales;f__Lactobacillaceae;g__Limosilactobacillus;s__Limosilactobacillus sp900557215
SAMN14913586	PRJNA377666	Gemmiger formicilis An578	Gemmiger_formicilis_An578	An578	Juricova et al	2017	adult hen	YCFA			Gallus gallus	genomo_Osc_4	Oscillospiraceae_9	d__Bacteria;p__Firmicutes_A;c__Clostridia;o__Oscillospirales;f__Ruminococcaceae;g__Gemmiger_A;s__Gemmiger_A sp002160955
SAMN14913587	PRJNA377666	Mordavella massiliensis An582	Mordavella_massiliensis_An582	An582	Juricova et al	2017	adult hen	YCFA			Gallus gallus		Lachnospiraceae_18	d__Bacteria;p__Firmicutes_A;c__Clostridia;o__Lachnospirales;f__Lachnospiraceae;g__Lachnoclostridium_B;s__
SAMN14913588	PRJNA377666	Collinsella tanakaei An712	Collinsella_tanakaei_An712	An712	Juricova et al	2018		WCHA			Gallus gallus	genomo_Act_9	Coriobacteriaceae_3	d__Bacteria;p__Actinobacteriota;c__Coriobacteriia;o__Coriobacteriales;f__Coriobacteriaceae;g__Collinsella;s__Collinsella ihuae
SAMN14913589	PRJNA377666	Collinsella intestinalis An713	Collinsella_intestinalis_An713	An713	Juricova et al	2018		WCHA			Gallus gallus	genomo_Act_6	Coriobacteriaceae_2	d__Bacteria;p__Actinobacteriota;c__Coriobacteriia;o__Coriobacteriales;f__Coriobacteriaceae;g__An7;s__An7 sp002159765
SAMN14913590	PRJNA377666	Enorma phocaeensis An718	Enorma_phocaeensis_An718	An718	Juricova et al	2018		WCHA			Gallus gallus	genomo_Act_11	Coriobacteriaceae	d__Bacteria;p__Actinobacteriota;c__Coriobacteriia;o__Coriobacteriales;f__Coriobacteriaceae;g__An2-A;s__
SAMN14913591	PRJNA377666	Collinsella intestinalis An719	Collinsella_intestinalis_An719	An719	Juricova et al	2018		WCHA			Gallus gallus	genomo_Act_6	Coriobacteriaceae_2	d__Bacteria;p__Actinobacteriota;c__Coriobacteriia;o__Coriobacteriales;f__Coriobacteriaceae;g__An7;s__An7 sp002159765
SAMN14913592	PRJNA377666	Gemmiger formicilis An723	Gemmiger_formicilis_An723	An723	Juricova et al	2018		WCHA			Gallus gallus		Oscillospiraceae_11	d__Bacteria;p__Firmicutes_A;c__Clostridia;o__Oscillospirales;f__Ruminococcaceae;g__Gemmiger;s__
SAMN14913593	PRJNA377666	Lactobacillus crispatus An726	Lactobacillus_crispatus_An726	An726	Juricova et al	2018		WCHA			Gallus gallus	genomo_Bac_17	Lactobacillaceae_1	d__Bacteria;p__Firmicutes;c__Bacilli;o__Lactobacillales;f__Lactobacillaceae;g__Lactobacillus;s__Lactobacillus crispatus
SAMN14913594	PRJNA377666	Massilimicrobiota timonensis An731	Massilimicrobiota_timonensis_An731	An731	Juricova et al	2018		WCHA			Gallus gallus	genomo_Bac_7	Erysipelotrichaceae_5	d__Bacteria;p__Firmicutes;c__Bacilli;o__Erysipelotrichales;f__Erysipelatoclostridiaceae;g__Massiliomicrobiota;s__Massiliomicrobiota sp002160865
SAMN14913595	PRJNA377666	Olsenella uli An732	Olsenella_uli_An732	An732	Juricova et al	2018		WCHA			Gallus gallus		Atopobiaceae	d__Bacteria;p__Actinobacteriota;c__Coriobacteriia;o__Coriobacteriales;f__Atopobiaceae;g__Olsenella_E;s__Olsenella_E provencensis
SAMN14913596	PRJNA377666	Olsenella uli An733	Olsenella_uli_An733	An733	Juricova et al	2018		WCHA			Gallus gallus		Atopobiaceae	d__Bacteria;p__Actinobacteriota;c__Coriobacteriia;o__Coriobacteriales;f__Atopobiaceae;g__Olsenella_E;s__
SAMN14913597	PRJNA377666	Faecalitalea cylindroides An765	Faecalitalea_cylindroides_An765	An765	Juricova et al	2018		WCHA			Gallus gallus	genomo_Bac_1	Erysipelotrichaceae_1	d__Bacteria;p__Firmicutes;c__Bacilli;o__Erysipelotrichales;f__Erysipelotrichaceae;g__Faecalitalea;s__Faecalitalea cylindroides
SAMN14913598	PRJNA377666	Faecalicoccus pleomorphus An766	Faecalicoccus_pleomorphus_An766	An766	Juricova et al	2018		WCHA			Gallus gallus	genomo_Bac_3	Erysipelotrichaceae_1	d__Bacteria;p__Firmicutes;c__Bacilli;o__Erysipelotrichales;f__Erysipelotrichaceae;g__Faecalicoccus;s__Faecalicoccus pleomorphus
SAMN14913599	PRJNA377666	Phocaeicola coprocola An767	Phocaeicola_coprocola_An767	An767	Juricova et al	2018		WCHA			Gallus gallus	genomo_Bact_11	Bacteroidaceae_18	d__Bacteria;p__Bacteroidota;c__Bacteroidia;o__Bacteroidales;f__Bacteroidaceae;g__Phocaeicola;s__Phocaeicola sp900553715
SAMN14913600	PRJNA377666	Bacteroides caecicola An768	Bacteroides_caecicola_An768	An768	Juricova et al	2018		WCHA			Gallus gallus	genomo_Bact_14	Bacteroidaceae_13	d__Bacteria;p__Bacteroidota;c__Bacteroidia;o__Bacteroidales;f__Bacteroidaceae;g__Phocaeicola;s__Phocaeicola sp900540105
SAMN14913601	PRJNA377666	Limosilactobacillus reuteri An769	Limosilactobacillus_reuteri_An769	An769	Juricova et al	2018		WCHA			Gallus gallus	genomo_Bac_16	Lactobacillaceae_5	d__Bacteria;p__Firmicutes;c__Bacilli;o__Lactobacillales;f__Lactobacillaceae;g__Limosilactobacillus;s__Limosilactobacillus reuteri_E
SAMN14913602	PRJNA377666	Drancourtella massiliensis An770	Drancourtella_massiliensis_An770	An770	Juricova et al	2018		WCHA			Gallus gallus	genomo_Clos_10	Lachnospiraceae_15	d__Bacteria;p__Firmicutes_A;c__Clostridia;o__Lachnospirales;f__Lachnospiraceae;g__Sellimonas;s__Sellimonas sp002161525
SAMN14913603	PRJNA377666	Megasphaera stantonii An771	Megasphaera_stantonii_An771	An771	Juricova et al	2018		WCHA			Gallus gallus	genomo_Neg_4	Veillonellaceae_1	d__Bacteria;p__Firmicutes_C;c__Negativicutes;o__Veillonellales;f__Megasphaeraceae;g__Megasphaera;s__Megasphaera stantonii
SAMN14913604	PRJNA377666	Mediterranea massiliensis An772	Mediterranea_massiliensis_An772	An772	Juricova et al	2018		WCHA			Gallus gallus		Bacteroidaceae_11	d__Bacteria;p__Bacteroidota;c__Bacteroidia;o__Bacteroidales;f__Bacteroidaceae;g__Bacteroides;s__Bacteroides massiliensis_A
SAMN14913605	PRJNA377666	Faecalicatena fissicatena An773	Faecalicatena_fissicatena_An773	An773	Juricova et al	2018		WCHA			Gallus gallus	genomo_Clos_8	Lachnospiraceae_18	d__Bacteria;p__Firmicutes_A;c__Clostridia;o__Lachnospirales;f__Lachnospiraceae;g__Lachnoclostridium_B;s__Lachnoclostridium_B sp000765215
SAMN14913606	PRJNA377666	Enterococcus gallinarum An774	Enterococcus_gallinarum_An774	An774	Juricova et al	2018		WCHA			Gallus gallus		Enterococcaceae_1	d__Bacteria;p__Firmicutes;c__Bacilli;o__Lactobacillales;f__Enterococcaceae;g__Enterococcus_D;s__Enterococcus_D gallinarum
SAMN14913607	PRJNA377666	Bifidobacterium pullorum subsp. saeculare An775	Bifidobacterium_pullorum_An775	An775	Juricova et al	2018		WCHA			Gallus gallus	genomo_Act_12	Bifidobacteriaceae	d__Bacteria;p__Actinobacteriota;c__Actinomycetia;o__Actinomycetales;f__Bifidobacteriaceae;g__Bifidobacterium;s__Bifidobacterium gallinarum
SAMN14913608	PRJNA377666	Megamonas funiformis An776	Megamonas_funiformis_An776	An776	Juricova et al	2018		WCHA			Gallus gallus	genomo_Neg_2	Selenomonadaceae_2	d__Bacteria;p__Firmicutes_C;c__Negativicutes;o__Selenomonadales;f__Selenomonadaceae;g__Megamonas;s__Megamonas funiformis
SAMN14913609	PRJNA377666	Limosilactobacillus ingluviei An777	Limosilactobacillus_ingluviei_An777	An777	Juricova et al	2018		WCHA			Gallus gallus		Lactobacillaceae_4	d__Bacteria;p__Firmicutes;c__Bacilli;o__Lactobacillales;f__Lactobacillaceae;g__Limosilactobacillus;s__Limosilactobacillus ingluviei
SAMN14913610	PRJNA377666	Coprobacillus cateniformis An779	Coprobacillus_cateniformis_An779	An779	Juricova et al	2018		WCHA			Gallus gallus		Erysipelotrichaceae_4	d__Bacteria;p__Firmicutes;c__Bacilli;o__Erysipelotrichales;f__Erysipelatoclostridiaceae;g__Coprobacillus;s__Coprobacillus cateniformis
SAMN14913611	PRJNA377666	Mediterraneibacter glycyrrhizinilyticus An785	Mediterraneibacter_glycyrrhizinilyticus_An785	An785	Juricova et al	2018		WCHA			Gallus gallus	genomo_Clos_5	Lachnospiraceae_20	d__Bacteria;p__Firmicutes_A;c__Clostridia;o__Lachnospirales;f__Lachnospiraceae;g__Mediterraneibacter;s__
SAMN14913612	PRJNA377666	Escherichia coli An786	Escherichia_coli_An786	An786	Juricova et al	2018		WCHA			Gallus gallus	genomo_Prot_3	Enterobacteriaceae	d__Bacteria;p__Proteobacteria;c__Gammaproteobacteria;o__Enterobacterales;f__Enterobacteriaceae;g__Escherichia;s__Escherichia flexneri
SAMN14913613	PRJNA377666	Ligilactobacillus salivarius An787	Ligilactobacillus_salivarius_An787	An787	Juricova et al	2018		WCHA			Gallus gallus	genomo_Bac_20	Lactobacillaceae_3	d__Bacteria;p__Firmicutes;c__Bacilli;o__Lactobacillales;f__Lactobacillaceae;g__Ligilactobacillus;s__Ligilactobacillus salivarius
SAMN14913614	PRJNA377666	Enorma massiliensis An788	Enorma_massiliensis_An788	An788	Juricova et al	2018		WCHA			Gallus gallus	genomo_Act_4	Coriobacteriaceae_1	d__Bacteria;p__Actinobacteriota;c__Coriobacteriia;o__Coriobacteriales;f__Coriobacteriaceae;g__Enorma;s__Enorma massiliensis
SAMN14913615	PRJNA377666	Collinsella tanakaei An789	Collinsella_tanakaei_An789	An789	Juricova et al	2018		WCHA			Gallus gallus	genomo_Act_9	Coriobacteriaceae_3	d__Bacteria;p__Actinobacteriota;c__Coriobacteriia;o__Coriobacteriales;f__Coriobacteriaceae;g__Collinsella;s__Collinsella ihuae
SAMN14913616	PRJNA377666	Flavonifractor plautii An790	Flavonifractor_plautii_An790	An790	Juricova et al	2018		WCHA			Gallus gallus	genomo_Osc_9	Oscillospiraceae_18	d__Bacteria;p__Firmicutes_A;c__Clostridia;o__Oscillospirales;f__Oscillospiraceae;g__Flavonifractor;s__Flavonifractor plautii
SAMN14913617	PRJNA377666	Collinsella tanakaei An791	Collinsella_tanakaei_An791	An791	Juricova et al	2018		WCHA			Gallus gallus	genomo_Act_8	Coriobacteriaceae_3	d__Bacteria;p__Actinobacteriota;c__Coriobacteriia;o__Coriobacteriales;f__Coriobacteriaceae;g__Collinsella;s__Collinsella sp002305035
SAMN14913618	PRJNA377666	Collinsella tanakaei An792	Collinsella_tanakaei_An792	An792	Juricova et al	2018		WCHA			Gallus gallus	genomo_Act_9	Coriobacteriaceae_3	d__Bacteria;p__Actinobacteriota;c__Coriobacteriia;o__Coriobacteriales;f__Coriobacteriaceae;g__Collinsella;s__Collinsella ihuae
SAMN14913619	PRJNA377666	Bacteroides mediterraneensis An793	Bacteroides_mediterraneensis_An793	An793	Juricova et al	2019	adult hen	WCHA			Gallus gallus	genomo_Bact_10	Bacteroidaceae_20	d__Bacteria;p__Bacteroidota;c__Bacteroidia;o__Bacteroidales;f__Bacteroidaceae;g__Phocaeicola;s__Phocaeicola sp900551065
SAMN14913620	PRJNA377666	Olsenella profusa An794	Olsenella_profusa_An794	An794	Juricova et al	2019	adult hen	WCHA			Gallus gallus		Atopobiaceae	d__Bacteria;p__Actinobacteriota;c__Coriobacteriia;o__Coriobacteriales;f__Atopobiaceae;g__Olsenella_E;s__
SAMN14913621	PRJNA377666	Ligilactobacillus agilis An795	Ligilactobacillus_agilis_An795	An795	Juricova et al	2019	adult hen	WCHA			Gallus gallus	genomo_Bac_19	Lactobacillaceae_3	d__Bacteria;p__Firmicutes;c__Bacilli;o__Lactobacillales;f__Lactobacillaceae;g__Ligilactobacillus;s__Ligilactobacillus agilis
SAMN14913622	PRJNA377666	Ligilactobacillus agilis An796	Ligilactobacillus_agilis_An796	An796	Juricova et al	2019	adult hen	WCHA			Gallus gallus	genomo_Bac_19	Lactobacillaceae_3	d__Bacteria;p__Firmicutes;c__Bacilli;o__Lactobacillales;f__Lactobacillaceae;g__Ligilactobacillus;s__Ligilactobacillus agilis
SAMN14913623	PRJNA377666	Faecalicoccus pleomorphus An797	Faecalicoccus_pleomorphus_An797	An797	Juricova et al	2019	adult hen	WCHA			Gallus gallus	genomo_Bac_3	Erysipelotrichaceae_1	d__Bacteria;p__Firmicutes;c__Bacilli;o__Erysipelotrichales;f__Erysipelotrichaceae;g__Faecalicoccus;s__Faecalicoccus pleomorphus
SAMN14913624	PRJNA377666	Bacteroides mediterraneensis An801	Bacteroides_mediterraneensis_An801	An801	Juricova et al	2019	adult hen	WCHA			Gallus gallus	genomo_Bact_10	Bacteroidaceae_20	d__Bacteria;p__Bacteroidota;c__Bacteroidia;o__Bacteroidales;f__Bacteroidaceae;g__Phocaeicola;s__
SAMN14913625	PRJNA377666	Collinsella tanakaei An804	Collinsella_tanakaei_An804	An804	Juricova et al	2019	adult hen	WCHA			Gallus gallus	genomo_Act_7	Coriobacteriaceae_3	d__Bacteria;p__Actinobacteriota;c__Coriobacteriia;o__Coriobacteriales;f__Coriobacteriaceae;g__Collinsella;s__
SAMN14913626	PRJNA377666	Megamonas rupellensis An805	Megamonas_rupellensis_An805	An805	Juricova et al	2019	adult hen	WCHA			Gallus gallus	genomo_Neg_2	Selenomonadaceae_2	d__Bacteria;p__Firmicutes_C;c__Negativicutes;o__Selenomonadales;f__Selenomonadaceae;g__Megamonas;s__Megamonas funiformis
SAMN14913627	PRJNA377666	Bacillus cereus An806	Bacillus_cereus_An806	An806	Juricova et al	2019	adult hen	WCHA			Gallus gallus		Bacillaceae_1	d__Bacteria;p__Firmicutes;c__Bacilli;o__Bacillales;f__Bacillaceae_G;g__Bacillus_A;s__Bacillus_A cereus
SAMN14913628	PRJNA377666	Bifidobacterium ruminantium An807	Bifidobacterium_ruminantium_An807	An807	Juricova et al	2019	adult hen	WCHA			Gallus gallus		Bifidobacteriaceae	d__Bacteria;p__Actinobacteriota;c__Actinomycetia;o__Actinomycetales;f__Bifidobacteriaceae;g__Bifidobacterium;s__Bifidobacterium ruminantium
SAMN14913629	PRJNA377666	Mediterraneibacter glycyrrhizinilyticus An808	Mediterraneibacter_glycyrrhizinilyticus_An808	An808	Juricova et al	2019	adult hen	WCHA			Gallus gallus		Lachnospiraceae_20	d__Bacteria;p__Firmicutes_A;c__Clostridia;o__Lachnospirales;f__Lachnospiraceae;g__Mediterraneibacter;s__
SAMN14913630	PRJNA377666	Megamonas hypermegale An809	Megamonas_hypermegale_An809	An809	Juricova et al	2019	adult hen	WCHA			Gallus gallus	genomo_Neg_3	Selenomonadaceae_2	d__Bacteria;p__Firmicutes_C;c__Negativicutes;o__Selenomonadales;f__Selenomonadaceae;g__Megamonas;s__Megamonas hypermegale
SAMN14913631	PRJNA377666	Limosilactobacillus alvi An810	Limosilactobacillus_alvi_An810	An810	Juricova et al	2019	adult hen	WCHA			Gallus gallus		Lactobacillaceae_4	d__Bacteria;p__Firmicutes;c__Bacilli;o__Lactobacillales;f__Lactobacillaceae;g__Limosilactobacillus;s__Limosilactobacillus sp013487845
SAMN14913632	PRJNA377666	Gemmiger formicilis An812	Gemmiger_formicilis_An812	An812	Juricova et al	2019	adult hen	WCHA			Gallus gallus		Oscillospiraceae_11	d__Bacteria;p__Firmicutes_A;c__Clostridia;o__Oscillospirales;f__Ruminococcaceae;g__Gemmiger;s__
SAMN14913633	PRJNA377666	Ligilactobacillus salivarius An813	Ligilactobacillus_salivarius_An813	An813	Juricova et al	2019	adult hen	WCHA			Gallus gallus	genomo_Bac_20	Lactobacillaceae_3	d__Bacteria;p__Firmicutes;c__Bacilli;o__Lactobacillales;f__Lactobacillaceae;g__Ligilactobacillus;s__Ligilactobacillus salivarius
SAMN14913634	PRJNA377666	Fusobacterium mortiferum An814	Fusobacterium_mortiferum_An814	An814	Juricova et al	2019	adult hen	WCHA			Gallus gallus	genomo_Clos_14	Fusobacteriaceae_1	d__Bacteria;p__Fusobacteriota;c__Fusobacteriia;o__Fusobacteriales;f__Fusobacteriaceae;g__Fusobacterium_A;s__Fusobacterium_A sp900549465
SAMN14913635	PRJNA377666	Bifidobacterium pullorum subsp. saeculare An816	Bifidobacterium_pullorum_An816	An816	Juricova et al	2019	adult hen	WCHA			Gallus gallus	genomo_Act_12	Bifidobacteriaceae	d__Bacteria;p__Actinobacteriota;c__Actinomycetia;o__Actinomycetales;f__Bifidobacteriaceae;g__Bifidobacterium;s__Bifidobacterium gallinarum
SAMN14913636	PRJNA377666	Lacrimispora saccharolytica An817	Lacrimispora_saccharolytica_An817	An817	Juricova et al	2019	adult hen	WCHA			Gallus gallus	genomo_Clos_12	Lachnospiraceae_4	d__Bacteria;p__Firmicutes_A;c__Clostridia;o__Lachnospirales;f__Lachnospiraceae;g__Fusicatenibacter;s__Fusicatenibacter sp900543115
SAMN14913637	PRJNA377666	Phocaeicola coprophilus An818	Phocaeicola_coprophilus_An818	An818	Juricova et al	2019	adult hen	WCHA			Gallus gallus		Bacteroidaceae	d__Bacteria;p__Bacteroidota;c__Bacteroidia;o__Bacteroidales;f__Bacteroidaceae;g__CAG-462;s__CAG-462 sp003489705
SAMN14913638	PRJNA377666	Marseilla massiliensis An819	Marseilla_massiliensis_An819	An819	Juricova et al	2019	adult hen	WCHA			Gallus gallus	genomo_Bact_24	Prevotellaceae_5	d__Bacteria;p__Bacteroidota;c__Bacteroidia;o__Bacteroidales;f__Bacteroidaceae;g__Prevotella;s__Prevotella sp900540415
SAMN14913639	PRJNA377666	Olsenella uli An820	Olsenella_uli_An820	An820	Juricova et al	2019	adult hen	WCHA			Gallus gallus		Atopobiaceae	d__Bacteria;p__Actinobacteriota;c__Coriobacteriia;o__Coriobacteriales;f__Atopobiaceae;g__Olsenella_E;s__
SAMN14913641	PRJNA377666	Bacteroides mediterraneensis An822	Bacteroides_mediterraneensis_An822	An822	Juricova et al	2019	adult hen	WCHA			Gallus gallus		Bacteroidaceae_20	d__Bacteria;p__Bacteroidota;c__Bacteroidia;o__Bacteroidales;f__Bacteroidaceae;g__Phocaeicola;s__Phocaeicola sp900066455
SAMN14913642	PRJNA377666	Streptococcus alactolyticus An823	Streptococcus_alactolyticus_An823	An823	Juricova et al	2019	adult hen	WCHA			Gallus gallus	genomo_Bac_9	Streptococcaceae	d__Bacteria;p__Firmicutes;c__Bacilli;o__Lactobacillales;f__Streptococcaceae;g__Streptococcus;s__Streptococcus alactolyticus
SAMN14913643	PRJNA377666	Marseilla massiliensis An824	Marseilla_massiliensis_An824	An824	Juricova et al	2019	adult hen	WCHA			Gallus gallus		Prevotellaceae_4	d__Bacteria;p__Bacteroidota;c__Bacteroidia;o__Bacteroidales;f__Bacteroidaceae;g__Prevotella;s__Prevotella sp000436595
SAMN14913644	PRJNA377666	Bacteroides gallinaceum An825	Bacteroides_gallinaceum_An825	An825	Juricova et al	2019	adult hen	WCHA			Gallus gallus	genomo_Bact_13	Bacteroidaceae_17	d__Bacteria;p__Bacteroidota;c__Bacteroidia;o__Bacteroidales;f__Bacteroidaceae;g__Phocaeicola;s__Phocaeicola sp002161565
SAMN14913647	PRJNA377666	Pseudoflavonifractor phocaeensis An828	Pseudoflavonifractor_phocaeensis_An828	An828	Juricova et al	2019	adult hen	WCHA			Gallus gallus	genomo_Osc_10	Oscillospiraceae_18	d__Bacteria;p__Firmicutes_A;c__Clostridia;o__Oscillospirales;f__Oscillospiraceae;g__Flavonifractor;s__Flavonifractor sp002159455
SAMN14913648	PRJNA377666	Sutterella massiliensis An829	Sutterella_massiliensis_An829	An829	Juricova et al	2019	adult hen	WCHA			Gallus gallus		Sutterellaceae	d__Bacteria;p__Proteobacteria;c__Gammaproteobacteria;o__Burkholderiales;f__Burkholderiaceae;g__Sutterella;s__
SAMN14913649	PRJNA377666	Bifidobacterium pullorum subsp. saeculare An831	Bifidobacterium_pullorum_An831	An831	Juricova et al	2019	adult hen	WCHA			Gallus gallus	genomo_Act_12	Bifidobacteriaceae	d__Bacteria;p__Actinobacteriota;c__Actinomycetia;o__Actinomycetales;f__Bifidobacteriaceae;g__Bifidobacterium;s__Bifidobacterium gallinarum
SAMN14913650	PRJNA377666	Collinsella tanakaei An833	Collinsella_tanakaei_An833	An833	Juricova et al	2019	adult hen	WCHA			Gallus gallus	genomo_Act_9	Coriobacteriaceae_3	d__Bacteria;p__Actinobacteriota;c__Coriobacteriia;o__Coriobacteriales;f__Coriobacteriaceae;g__Collinsella;s__Collinsella ihuae
SAMN14913651	PRJNA377666	Bifidobacterium pullorum subsp. saeculare An836	Bifidobacterium_pullorum_An836	An836	Juricova et al	2019	adult hen	WCHA			Gallus gallus		Bifidobacteriaceae	d__Bacteria;p__Actinobacteriota;c__Actinomycetia;o__Actinomycetales;f__Bifidobacteriaceae;g__Bifidobacterium;s__
SAMN14913652	PRJNA377666	Megasphaera elsdenii An838	Megasphaera_elsdenii_An838	An838	Juricova et al	2019	adult hen	WCHA			Gallus gallus		Veillonellaceae_1	d__Bacteria;p__Firmicutes_C;c__Negativicutes;o__Veillonellales;f__Megasphaeraceae;g__Megasphaera;s__Megasphaera elsdenii
SAMN14913653	PRJNA377666	Collinsella intestinalis An840	Collinsella_intestinalis_An840	An840	Juricova et al	2019	adult hen	WCHA			Gallus gallus	genomo_Act_5	Coriobacteriaceae_2	d__Bacteria;p__Actinobacteriota;c__Coriobacteriia;o__Coriobacteriales;f__Coriobacteriaceae;g__An7;s__An7 sp002159335
SAMN14913654	PRJNA377666	Pseudoflavonifractor capillosus An841	Pseudoflavonifractor_capillosus_An841	An841	Juricova et al	2019	adult hen	WCHA			Gallus gallus	genomo_Osc_8	Oscillospiraceae_18	d__Bacteria;p__Firmicutes_A;c__Clostridia;o__Oscillospirales;f__Oscillospiraceae;g__UBA9475;s__UBA9475 sp002161675
SAMN14913655	PRJNA377666	Bifidobacterium pullorum subsp. saeculare An845	Bifidobacterium_pullorum_An845	An845	Juricova et al	2019	adult hen	WCHA			Gallus gallus	genomo_Act_12	Bifidobacteriaceae	d__Bacteria;p__Actinobacteriota;c__Actinomycetia;o__Actinomycetales;f__Bifidobacteriaceae;g__Bifidobacterium;s__Bifidobacterium gallinarum
SAMN14913656	PRJNA377666	Faecalicatena contorta An846	Faecalicatena_contorta_An846	An846	Juricova et al	2019	adult hen	WCHA			Gallus gallus	genomo_Clos_8	Lachnospiraceae_18	d__Bacteria;p__Firmicutes_A;c__Clostridia;o__Lachnospirales;f__Lachnospiraceae;g__Lachnoclostridium_B;s__Lachnoclostridium_B sp000765215
SAMN14913657	PRJNA377666	Faecalicoccus pleomorphus An848	Faecalicoccus_pleomorphus_An848	An848	Juricova et al	2019	adult hen	WCHA			Gallus gallus	genomo_Bac_3	Erysipelotrichaceae_1	d__Bacteria;p__Firmicutes;c__Bacilli;o__Erysipelotrichales;f__Erysipelotrichaceae;g__Faecalicoccus;s__Faecalicoccus pleomorphus
SAMN14913658	PRJNA377666	Faecalitalea cylindroides An849	Faecalitalea_cylindroides_An849	An849	Juricova et al	2019	adult hen	WCHA			Gallus gallus	genomo_Bac_1	Erysipelotrichaceae_1	d__Bacteria;p__Firmicutes;c__Bacilli;o__Erysipelotrichales;f__Erysipelotrichaceae;g__Faecalitalea;s__Faecalitalea cylindroides
SAMN14913659	PRJNA377666	Phocaeicola coprocola An850	Phocaeicola_coprocola_An850	An850	Juricova et al	2019	adult hen	WCHA			Gallus gallus	genomo_Bact_11	Bacteroidaceae_18	d__Bacteria;p__Bacteroidota;c__Bacteroidia;o__Bacteroidales;f__Bacteroidaceae;g__Phocaeicola;s__Phocaeicola sp900553715
SAMN14913660	PRJNA377666	Flavonifractor plautii An856	Flavonifractor_plautii_An856	An856	Juricova et al	2019	adult hen	WCHA			Gallus gallus		Oscillospiraceae_18	d__Bacteria;p__Firmicutes_A;c__Clostridia;o__Oscillospirales;f__Oscillospiraceae;g__Flavonifractor;s__
SAMN15872539	PRJNA658263	Pseudoflavonifractor phocaeensis An858	Pseudoflavonifractor_phocaeensis_An858	An858	this study	2019	adult pig	WCHA			Sus scrofa		Oscillospiraceae_17	d__Bacteria;p__Firmicutes_A;c__Clostridia;o__Oscillospirales;f__Oscillospiraceae;g__Lawsonibacter;s__
SAMN15872540	PRJNA658263	Oscillibacter valericigenes An860	Oscillibacter_valericigenes_An860	An860	this study	2019	adult pig	WCHA			Sus scrofa		Oscillospiraceae_16	d__Bacteria;p__Firmicutes_A;c__Clostridia;o__Oscillospirales;f__Oscillospiraceae;g__Dysosmobacter;s__
SAMN15872541	PRJNA658263	Lacrimispora saccharolytica An861	Lacrimispora_saccharolytica_An861	An861	this study	2019	adult pig	WCHA			Sus scrofa		Lachnospiraceae_1	d__Bacteria;p__Firmicutes_A;c__Clostridia;o__Lachnospirales;f__Lachnospiraceae;g__UBA1712;s__
SAMN15872542	PRJNA658263	Parabacteroides distasonis An863	Parabacteroides_distasonis_An863	An863	this study	2019	adult pig	WCHA			Sus scrofa		Tannerellaceae_2	d__Bacteria;p__Bacteroidota;c__Bacteroidia;o__Bacteroidales;f__Tannerellaceae;g__Parabacteroides;s__Parabacteroides sp004562445
SAMN15872543	PRJNA658263	Hoylesella loescheii An865	Prevotella_loescheii_An865	An865	this study	2019	adult pig	WCHA			Sus scrofa		Prevotellaceae_2	d__Bacteria;p__Bacteroidota;c__Bacteroidia;o__Bacteroidales;f__Bacteroidaceae;g__Prevotella;s__Prevotella sp004556065
SAMN15872544	PRJNA658263	Anaeromassilibacillus senegalensis An867	Anaeromassilibacillus_senegalensis_An867	An867	this study	2019	adult pig	WCHA			Sus scrofa		Oscillospiraceae_1	d__Bacteria;p__Firmicutes_A;c__Clostridia;o__Oscillospirales;f__Acutalibacteraceae;g__UBA1417;s__UBA1417 bromii_A
SAMN15872545	PRJNA658263	Prevotella dentalis An868	Prevotella_dentalis_An868	An868	this study	2019	adult pig	WCHA			Sus scrofa		Prevotellaceae_6	d__Bacteria;p__Bacteroidota;c__Bacteroidia;o__Bacteroidales;f__Bacteroidaceae;g__Prevotella;s__Prevotella sp002251385
SAMN15872546	PRJNA658263	Roseburia hominis An869	Roseburia_hominis_An869	An869	this study	2019	adult pig	WCHA			Sus scrofa		Lachnospiraceae_2	d__Bacteria;p__Firmicutes_A;c__Clostridia;o__Lachnospirales;f__Lachnospiraceae;g__CAG-45;s__CAG-45 sp002299665
SAMN15872547	PRJNA658263	Prevotellamassilia timonensis An873	Prevotellamassilia_timonensis_An873	An873	this study	2019	adult pig	WCHA			Sus scrofa		Prevotellaceae_1	d__Bacteria;p__Bacteroidota;c__Bacteroidia;o__Bacteroidales;f__Bacteroidaceae;g__Prevotellamassilia;s__Prevotellamassilia sp004552865
SAMN15872548	PRJNA658263	Fusobacterium mortiferum An874	Fusobacterium_mortiferum_An874	An874	this study	2019	adult pig	WCHA			Sus scrofa	genomo_Clos_13	Fusobacteriaceae_1	d__Bacteria;p__Fusobacteriota;c__Fusobacteriia;o__Fusobacteriales;f__Fusobacteriaceae;g__Fusobacterium_A;s__Fusobacterium_A mortiferum
SAMN15872549	PRJNA658263	Prevotella stercorea An875	Prevotella_stercorea_An875	An875	this study	2019	adult pig	WCHA			Sus scrofa		Prevotellaceae_9	d__Bacteria;p__Bacteroidota;c__Bacteroidia;o__Bacteroidales;f__Bacteroidaceae;g__Prevotella;s__Prevotella sp900544495
SAMN15872550	PRJNA658263	Fusobacterium varium An876	Fusobacterium_varium_An876	An876	this study	2019	adult pig	WCHA			Sus scrofa		Fusobacteriaceae_1	d__Bacteria;p__Fusobacteriota;c__Fusobacteriia;o__Fusobacteriales;f__Fusobacteriaceae;g__Fusobacterium_A;s__Fusobacterium_A sp900555845
SAMN15872552	PRJNA658263	Bacteroides thetaiotaomicron An878	Bacteroides_thetaiotaomicron_An878	An878	this study	2019	adult pig	WCHA			Sus scrofa	genomo_Bact_19	Bacteroidaceae_4	d__Bacteria;p__Bacteroidota;c__Bacteroidia;o__Bacteroidales;f__Bacteroidaceae;g__Bacteroides;s__Bacteroides thetaiotaomicron
SAMN15872553	PRJNA658263	Ligilactobacillus salivarius An879	Ligilactobacillus_salivarius_An879	An879	this study	2019	adult pig	WCHA			Sus scrofa	genomo_Bac_20	Lactobacillaceae_3	d__Bacteria;p__Firmicutes;c__Bacilli;o__Lactobacillales;f__Lactobacillaceae;g__Ligilactobacillus;s__Ligilactobacillus salivarius
SAMN15872554	PRJNA658263	Niallia circulans An880	Niallia_circulans_An880	An880	this study	2019	adult pig	WCHA			Sus scrofa		Bacillaceae_2	d__Bacteria;p__Firmicutes;c__Bacilli;o__Bacillales_B;f__DSM-18226;g__Niallia;s__Niallia sp001076885
SAMN15872555	PRJNA658263	Prevotella stercorea An881	Prevotella_stercorea_An881	An881	this study	2019	adult pig	WCHA			Sus scrofa		Prevotellaceae_9	d__Bacteria;p__Bacteroidota;c__Bacteroidia;o__Bacteroidales;f__Bacteroidaceae;g__Prevotella;s__Prevotella sp000434975
SAMN15872556	PRJNA658263	Anaerovibrio lipolyticus An883	Anaerovibrio_lipolyticus_An883	An883	this study	2019	adult pig	WCHA			Sus scrofa		Selenomonadaceae	d__Bacteria;p__Firmicutes_C;c__Negativicutes;o__Selenomonadales;f__Selenomonadaceae;g__Anaerovibrio;s__Anaerovibrio sp900548165
SAMN15872557	PRJNA658263	Fusobacterium perfoetens An888	Fusobacterium_perfoetens_An888	An888	this study	2019	adult pig	WCHA			Sus scrofa		Fusobacteriaceae	d__Bacteria;p__Fusobacteriota;c__Fusobacteriia;o__Fusobacteriales;f__Fusobacteriaceae;g__Fusobacterium_B;s__Fusobacterium_B sp900554885
SAMN15872558	PRJNA658263	Oscillibacter valericigenes An890	Oscillibacter_valericigenes_An890	An890	this study	2019	adult pig	WCHA			Sus scrofa		Oscillospiraceae_16	d__Bacteria;p__Firmicutes_A;c__Clostridia;o__Oscillospirales;f__Oscillospiraceae;g__Dysosmobacter;s__
SAMN15872559	PRJNA658263	Mitsuokella multacida An892	Mitsuokella_multacida_An892	An892	this study	2019	adult pig	WCHA			Sus scrofa		Selenomonadaceae_1	d__Bacteria;p__Firmicutes_C;c__Negativicutes;o__Selenomonadales;f__Selenomonadaceae;g__Mitsuokella;s__Mitsuokella multacida
SAMN15872560	PRJNA658263	Prevotella copri An893	Prevotella_copri_An893	An893	this study	2019	adult pig	WCHA			Sus scrofa		Prevotellaceae_7	d__Bacteria;p__Bacteroidota;c__Bacteroidia;o__Bacteroidales;f__Bacteroidaceae;g__Prevotella;s__Prevotella copri
SAMN15872561	PRJNA658263	Parabacteroides distasonis An897	Parabacteroides_distasonis_An897	An897	this study	2019	adult pig	WCHA			Sus scrofa		Tannerellaceae_3	d__Bacteria;p__Bacteroidota;c__Bacteroidia;o__Bacteroidales;f__Tannerellaceae;g__Parabacteroides;s__
SAMN15872562	PRJNA658263	Pseudoflavonifractor phocaeensis An901	Pseudoflavonifractor_phocaeensis_An901	An901	this study	2019	adult pig	WCHA			Sus scrofa		Oscillospiraceae_17	d__Bacteria;p__Firmicutes_A;c__Clostridia;o__Oscillospirales;f__Oscillospiraceae;g__Lawsonibacter;s__
SAMN15872563	PRJNA658263	Phocaeicola vulgatus An905	Phocaeicola_vulgatus_An905	An905	this study	2019	adult pig	WCHA			Sus scrofa	genomo_Bact_21	Bacteroidaceae_12	d__Bacteria;p__Bacteroidota;c__Bacteroidia;o__Bacteroidales;f__Bacteroidaceae;g__Phocaeicola;s__Phocaeicola vulgatus
SAMN15872564	PRJNA658263	Prevotella stercorea An906	Prevotella_stercorea_An906	An906	this study	2019	adult pig	WCHA			Sus scrofa		Prevotellaceae_9	d__Bacteria;p__Bacteroidota;c__Bacteroidia;o__Bacteroidales;f__Bacteroidaceae;g__Prevotella;s__Prevotella sp900552515
SAMN15872565	PRJNA658263	Oscillibacter valericigenes An907	Oscillibacter_valericigenes_An907	An907	this study	2019	adult pig	WCHA			Sus scrofa		Oscillospiraceae_15	d__Bacteria;p__Firmicutes_A;c__Clostridia;o__Oscillospirales;f__Oscillospiraceae;g__ER4;s__ER4 sp900552375
SAMN15872566	PRJNA658263	Streptococcus pasteurianus An908	Streptococcus_pasteurianus_An908	An908	this study	2019	adult pig	WCHA			Sus scrofa		Streptococcaceae	d__Bacteria;p__Firmicutes;c__Bacilli;o__Lactobacillales;f__Streptococcaceae;g__Streptococcus;s__Streptococcus gallolyticus
SAMN15872567	PRJNA658263	Fournierella massiliensis An912	Fournierella_massiliensis_An912	An912	this study	2019	adult pig	WCHA			Sus scrofa		Oscillospiraceae_10	d__Bacteria;p__Firmicutes_A;c__Clostridia;o__Oscillospirales;f__Ruminococcaceae;g__SFJ001;s__
SAMN15872568	PRJNA658263	Blautia producta An915	Blautia_producta_An915	An915	this study	2019	adult pig	WCHA			Sus scrofa		Lachnospiraceae_3	d__Bacteria;p__Firmicutes_A;c__Clostridia;o__Lachnospirales;f__Lachnospiraceae;g__Ruminococcus_A;s__Ruminococcus_A sp003011855
SAMN15872569	PRJNA658263	Ligilactobacillus ruminis An917	Ligilactobacillus_ruminis_An917	An917	this study	2019	adult pig	WCHA			Sus scrofa		Lactobacillaceae_2	d__Bacteria;p__Firmicutes;c__Bacilli;o__Lactobacillales;f__Lactobacillaceae;g__Ligilactobacillus;s__Ligilactobacillus ruminis
SAMN15872570	PRJNA658263	Bifidobacterium boum An918	Bifidobacterium_boum_An918	An918	this study	2019	adult pig	WCHA			Sus scrofa		Bifidobacteriaceae	d__Bacteria;p__Actinobacteriota;c__Actinomycetia;o__Actinomycetales;f__Bifidobacteriaceae;g__Bifidobacterium;s__Bifidobacterium boum
SAMN15872571	PRJNA658263	Prevotella brevis An923	Prevotella_brevis_An923	An923	this study	2019	adult pig	WCHA			Sus scrofa	genomo_Bact_25	Prevotellaceae_3	d__Bacteria;p__Bacteroidota;c__Bacteroidia;o__Bacteroidales;f__Bacteroidaceae;g__Prevotella;s__Prevotella sp002251295
SAMN15872572	PRJNA658263	Prevotella brevis An925	Prevotella_brevis_An925	An925	this study	2019	adult pig	WCHA			Sus scrofa	genomo_Bact_25	Prevotellaceae_3	d__Bacteria;p__Bacteroidota;c__Bacteroidia;o__Bacteroidales;f__Bacteroidaceae;g__Prevotella;s__Prevotella sp002251295
SAMN15872573	PRJNA658263	Bacteroides xylanisolvens An931	Bacteroides_xylanisolvens_An931	An931	this study	2019	adult pig	WCHA			Sus scrofa	genomo_Bact_20	Bacteroidaceae_4	d__Bacteria;p__Bacteroidota;c__Bacteroidia;o__Bacteroidales;f__Bacteroidaceae;g__Bacteroides;s__Bacteroides xylanisolvens
SAMN15872574	PRJNA658263	Prevotella hominis An935	Prevotella_hominis_An935	An935	this study	2019	adult pig	WCHA			Sus scrofa		Prevotellaceae_7	d__Bacteria;p__Bacteroidota;c__Bacteroidia;o__Bacteroidales;f__Bacteroidaceae;g__Prevotella;s__Prevotella hominis
SAMN15872575	PRJNA658263	Faecalicatena contorta An936	Faecalicatena_contorta_An936	An936	this study	2019	adult pig	WCHA			Sus scrofa	genomo_Clos_7	Lachnospiraceae_16	d__Bacteria;p__Firmicutes_A;c__Clostridia;o__Lachnospirales;f__Lachnospiraceae;g__UBA7109;s__
SAMN14913661	PRJNA377666	Megamonas funiformis An949	Megamonas_funiformis_An949	An949	Juricova et al	2019	adult hen				Gallus gallus	genomo_Neg_2	Selenomonadaceae_2	d__Bacteria;p__Firmicutes_C;c__Negativicutes;o__Selenomonadales;f__Selenomonadaceae;g__Megamonas;s__Megamonas funiformis
SAMN27738368	PRJNA377666	Bacteroides caecicola ET2	Bacteroides_caecicola_ET2	ET2	this study	2019	adult hen	WCHA		SAMN27738368	Gallus gallus	genomo_Bact_14	Bacteroidaceae_13	d__Bacteria;p__Bacteroidota;c__Bacteroidia;o__Bacteroidales;f__Bacteroidaceae;g__Phocaeicola;s__Phocaeicola sp900540105
SAMN27738369	PRJNA377666	Mediterranea sp. ET5	Mediterranea_sp_ET5	ET5	this study	2019	adult hen	Chocolate agar		SAMN27738369	Gallus gallus	genomo_Bact_5	Bacteroidaceae_1	d__Bacteria;p__Bacteroidota;c__Bacteroidia;o__Bacteroidales;f__Bacteroidaceae;g__CAG-462;s__CAG-462 sp900291465
SAMN27738371	PRJNA377666	Marseilla massiliensis ET9	Marseilla_massiliensis_ET9	ET9	this study	2019	adult hen	WCHA		SAMN27738371	Gallus gallus	genomo_Bact_24	Prevotellaceae_5	d__Bacteria;p__Bacteroidota;c__Bacteroidia;o__Bacteroidales;f__Bacteroidaceae;g__Prevotella;s__Prevotella sp900540415
SAMN15872576	PRJNA658263	Clostridioides difficile ET40	Clostridioides_difficile_ET40	ET40	this study	2019	piglet	WCHA			Sus scrofa		Clostridiaceae	d__Bacteria;p__Firmicutes_A;c__Clostridia;o__Peptostreptococcales;f__Peptostreptococcaceae;g__Clostridioides;s__Clostridioides difficile
SAMN15872577	PRJNA658263	Schaalia hyovaginalis ET41	Schaalia_hyovaginalis_ET41	ET41	this study	2019	piglet	WCHA			Sus scrofa		Actinomycetaceae_1	d__Bacteria;p__Actinobacteriota;c__Actinomycetia;o__Actinomycetales;f__Actinomycetaceae;g__Pauljensenia;s__Pauljensenia hyovaginalis
SAMN15872578	PRJNA658263	Bacteroides thetaiotaomicron ET42	Bacteroides_thetaiotaomicron_ET42	ET42	this study	2019	piglet	WCHA			Sus scrofa	genomo_Bact_19	Bacteroidaceae_4	d__Bacteria;p__Bacteroidota;c__Bacteroidia;o__Bacteroidales;f__Bacteroidaceae;g__Bacteroides;s__Bacteroides thetaiotaomicron
SAMN15872579	PRJNA658263	Arcanobacterium haemolyticum ET43	Arcanobacterium_haemolyticum_ET43	ET43	this study	2019	piglet	WCHA			Sus scrofa		Actinomycetaceae_2	d__Bacteria;p__Actinobacteriota;c__Actinomycetia;o__Actinomycetales;f__Actinomycetaceae;g__Ancrocorticia;s__
SAMN15872580	PRJNA658263	Bacteroides pyogenes ET44	Bacteroides_pyogenes_ET44	ET44	this study	2019	piglet	WCHA			Sus scrofa		Bacteroidaceae_3	d__Bacteria;p__Bacteroidota;c__Bacteroidia;o__Bacteroidales;f__Bacteroidaceae;g__Bacteroides;s__Bacteroides pyogenes
SAMN15872581	PRJNA658263	Fusobacterium mortiferum ET45	Fusobacterium_mortiferum_ET45	ET45	this study	2019	piglet	WCHA			Sus scrofa	genomo_Clos_13	Fusobacteriaceae_1	d__Bacteria;p__Fusobacteriota;c__Fusobacteriia;o__Fusobacteriales;f__Fusobacteriaceae;g__Fusobacterium_A;s__Fusobacterium_Amortiferum
SAMN15872582	PRJNA658263	Enterocloster clostridioformis ET46	Enterocloster_clostridioformis_ET46	ET46	this study	2019	piglet	WCHA			Sus scrofa		Lachnospiraceae_11	d__Bacteria;p__Firmicutes_A;c__Clostridia;o__Lachnospirales;f__Lachnospiraceae;g__Enterocloster;s__Enterocloster clostridioformis
SAMN15872583	PRJNA658263	Phocaeicola vulgatus ET47	Phocaeicola_vulgatus_ET47	ET47	this study	2019	piglet	WCHA			Sus scrofa	genomo_Bact_21	Bacteroidaceae_12	d__Bacteria;p__Bacteroidota;c__Bacteroidia;o__Bacteroidales;f__Bacteroidaceae;g__Phocaeicola;s__Phocaeicola vulgatus
SAMN15872585	PRJNA658263	Clostridium perfringens ET49	Clostridium_perfringens_ET49	ET49	this study	2019	piglet	WCHA			Sus scrofa	genomo_Clos_17	Clostridiaceae_2	d__Bacteria;p__Firmicutes_A;c__Clostridia;o__Clostridiales;f__Clostridiaceae;g__Clostridium_P;s__Clostridium_P perfringens
SAMN15872586	PRJNA658263	[Ruminococcus] gnavus ET50	Ruminococcus_gnavus_ET50	ET50	this study	2019	piglet	WCHA			Sus scrofa		Lachnospiraceae_19	d__Bacteria;p__Firmicutes_A;c__Clostridia;o__Lachnospirales;f__Lachnospiraceae;g__Ruminococcus_B;s__Ruminococcus_B gnavus
SAMN15872587	PRJNA658263	Faecalicatena contorta ET51	Faecalicatena_contorta_ET51	ET51	this study	2019	adult pig	WCHA			Sus scrofa		Lachnospiraceae_16	d__Bacteria;p__Firmicutes_A;c__Clostridia;o__Lachnospirales;f__Lachnospiraceae;g__Dorea_A;s__
SAMN15872588	PRJNA658263	Faecalicatena contorta ET52	Faecalicatena_contorta_ET52	ET52	this study	2019	adult pig	WCHA			Sus scrofa	genomo_Clos_7	Lachnospiraceae_16	d__Bacteria;p__Firmicutes_A;c__Clostridia;o__Lachnospirales;f__Lachnospiraceae;g__UBA7109;s__
SAMN15872589	PRJNA658263	Pseudoflavonifractor phocaeensis ET53	Pseudoflavonifractor_phocaeensis_ET53	ET53	this study	2019	adult pig	WCHA			Sus scrofa		Oscillospiraceae_17	d__Bacteria;p__Firmicutes_A;c__Clostridia;o__Oscillospirales;f__Oscillospiraceae;g__Lawsonibacter;s__Lawsonibacter sp000177015
SAMN15872590	PRJNA658263	Streptococcus alactolyticus ET54	Streptococcus_alactolyticus_ET54	ET54	this study	2019	adult pig	WCHA			Sus scrofa	genomo_Bac_9	Streptococcaceae	d__Bacteria;p__Firmicutes;c__Bacilli;o__Lactobacillales;f__Streptococcaceae;g__Streptococcus;s__Streptococcus alactolyticus
SAMN15872591	PRJNA658263	Faecalicatena contorta ET55	Faecalicatena_contorta_ET55	ET55	this study	2019	adult pig	WCHA			Sus scrofa		Lachnospiraceae_16	d__Bacteria;p__Firmicutes_A;c__Clostridia;o__Lachnospirales;f__Lachnospiraceae;g__ASTD01;s__
SAMN15872592	PRJNA658263	Streptococcus alactolyticus ET56	Streptococcus_alactolyticus_ET56	ET56	this study	2019	adult pig	WCHA			Sus scrofa	genomo_Bac_9	Streptococcaceae	d__Bacteria;p__Firmicutes;c__Bacilli;o__Lactobacillales;f__Streptococcaceae;g__Streptococcus;s__Streptococcus alactolyticus
SAMN15872593	PRJNA658263	Butyricicoccus pullicaecorum ET57	Butyricicoccus_pullicaecorum_ET57	ET57	this study	2019	adult pig	WCHA			Sus scrofa		Oscillospiraceae_13	d__Bacteria;p__Firmicutes_A;c__Clostridia;o__Oscillospirales;f__Butyricicoccaceae;g__Butyricicoccus;s__Butyricicoccus sp004552245
SAMN34359368	PRJNA658263	Bacteroides caecigallinarum 1_COKtk	Bacteroides_caecigallinarum_1_COKtk	1_COKtk	this study	2020	adult hen	Chocolate agar			Gallus gallus	genomo_Bact_17	Bacteroidaceae_19	d__Bacteria;p__Bacteroidota;c__Bacteroidia;o__Bacteroidales;f__Bacteroidaceae;g__Phocaeicola;s__Phocaeicola sp900066445
SAMN34359369	PRJNA658263	Thermophilibacter provencensis 10_COK	Thermophilibacter_provencensis_10_COK	10_COK	this study	2020	adult hen	Chocolate agar			Gallus gallus	genomo_Act_2	Atopobiaceae	d__Bacteria;p__Actinobacteriota;c__Coriobacteriia;o__Coriobacteriales;f__Atopobiaceae;g__Olsenella_E;s__
SAMN34359370	PRJNA658263	Bifidobacterium pullorum 103_BHI	Bifidobacterium_pullorum_103_BHI	103_BHI	this study	2020	adult hen	BHI			Gallus gallus	genomo_Act_12	Bifidobacteriaceae	d__Bacteria;p__Actinobacteriota;c__Actinomycetia;o__Actinomycetales;f__Bifidobacteriaceae;g__Bifidobacterium;s__Bifidobacterium gallinarum
SAMN34359371	PRJNA658263	Desulfovibrio piger 104_BHI	Desulfovibrio_piger_104_BHI	104_BHI	this study	2020	adult hen	BHI			Gallus gallus	genomo_Prot_4	Desulfovibrionaceae_1	d__Bacteria;p__Desulfobacterota;c__Desulfovibrionia;o__Desulfovibrionales;f__Desulfovibrionaceae;g__Desulfovibrio;s__Desulfovibrio sp900556755
SAMN34359372	PRJNA658263	Limosilactobacillus panis 105_WCHN	Limosilactobacillus_panis_105_WCHN	105_WCHN	this study	2020	adult hen	WCHN			Gallus gallus		Lactobacillaceae_5	d__Bacteria;p__Firmicutes;c__Bacilli;o__Lactobacillales;f__Lactobacillaceae;g__Limosilactobacillus;s__
SAMN34359373	PRJNA658263	Bacteroides gallinaceum 109_WCHN	Bacteroides_gallinaceum_109_WCHN	109_WCHN	this study	2020	adult hen	WCHN			Gallus gallus	genomo_Bact_15	Bacteroidaceae_14	d__Bacteria;p__Bacteroidota;c__Bacteroidia;o__Bacteroidales;f__Bacteroidaceae;g__Phocaeicola;s__Phocaeicola sp900546095
SAMN34359374	PRJNA377666	Neglectibacter timonensis 11_COK	Neglectibacter_timonensis_11_COK	11_COK	this study	2020	adult hen	Chocolate agar			Gallus gallus		Oscillospiraceae	d__Bacteria;p__Firmicutes_A;c__Clostridia;o__Oscillospirales;f__Acutalibacteraceae;g__Acutalibacter;s__Acutalibacter sp000435395
SAMN34359375	PRJNA377666	Ligilactobacillus araffinosus 110_WCHN	Ligilactobacillus_araffinosus_110_WCHN	110_WCHN	this study	2020	adult hen	WCHN			Gallus gallus	genomo_Bac_11	Lactobacillaceae_3	d__Bacteria;p__Firmicutes;c__Bacilli;o__Lactobacillales;f__Lactobacillaceae;g__Ligilactobacillus;s__Ligilactobacillus aviarius
SAMN34359376	PRJNA377666	Limosilactobacillus pontis 116_WCHN	Limosilactobacillus_pontis_116_WCHN	116_WCHN	this study	2020	adult hen	WCHN			Gallus gallus	genomo_Bac_14	Lactobacillaceae_5	d__Bacteria;p__Firmicutes;c__Bacilli;o__Lactobacillales;f__Lactobacillaceae;g__Limosilactobacillus;s__
SAMN34359377	PRJNA377666	Mediterranea massiliensis 118_WCHN	Mediterranea_massiliensis_118_WCHN	118_WCHN	this study	2020	adult hen	WCHN			Gallus gallus		Bacteroidaceae_8	d__Bacteria;p__Bacteroidota;c__Bacteroidia;o__Bacteroidales;f__Bacteroidaceae;g__Bacteroides;s__Bacteroides sp900553815
SAMN34359378	PRJNA377666	Bacteroides gallinaceum 121_Egel	Bacteroides_gallinaceum_121_Egel	121_Egel	this study	2020	adult hen	Egel agar			Gallus gallus	genomo_Bact_13	Bacteroidaceae_17	d__Bacteria;p__Bacteroidota;c__Bacteroidia;o__Bacteroidales;f__Bacteroidaceae;g__Phocaeicola;s__Phocaeicola sp002161565
SAMN34359379	PRJNA377666	Parabacteroides distasonis 125_WCHN	Parabacteroides_distasonis_125_WCHN	125_WCHN	this study	2020	adult hen	WCHN			Gallus gallus		Tannerellaceae_1	d__Bacteria;p__Bacteroidota;c__Bacteroidia;o__Bacteroidales;f__Tannerellaceae;g__Parabacteroides;s__Parabacteroides sp900552415
SAMN34359380	PRJNA377666	Cutibacterium acnes 126_WCHN	Cutibacterium_acnes_126_WCHN	126_WCHN	this study	2020	adult hen	WCHN			Gallus gallus		Propionibacteriaceae	d__Bacteria;p__Actinobacteriota;c__Actinomycetia;o__Propionibacteriales;f__Propionibacteriaceae;g__Cutibacterium;s__Cutibacterium acnes
SAMN34359381	PRJNA377666	Limosilactobacillus coleohominis 128_WCHN	Limosilactobacillus_coleohominis_128_WCHN	128_WCHN	this study	2020	adult hen	WCHN			Gallus gallus		Lactobacillaceae_4	d__Bacteria;p__Firmicutes;c__Bacilli;o__Lactobacillales;f__Lactobacillaceae;g__Limosilactobacillus;s__
SAMN34359382	PRJNA377666	Slackia piriformis 13_COKtk	Slackia_piriformis_13_COKtk	13_COKtk	this study	2020	adult hen	Chocolate agar			Gallus gallus		Eggerthellaceae	d__Bacteria;p__Actinobacteriota;c__Coriobacteriia;o__Coriobacteriales;f__Eggerthellaceae;g__;s__
SAMN34359383	PRJNA377666	Limosilactobacillus vaginalis 131_WCHN	Limosilactobacillus_vaginalis_131_WCHN	131_WCHN	this study	2020	adult hen	WCHN			Gallus gallus	genomo_Bac_15	Lactobacillaceae_5	d__Bacteria;p__Firmicutes;c__Bacilli;o__Lactobacillales;f__Lactobacillaceae;g__Limosilactobacillus;s__Limosilactobacillus vaginalis
SAMN34359384	PRJNA377666	Phocaeicola salanitronis 133_WCHN	Phocaeicola_salanitronis_133_WCHN	133_WCHN	this study	2020	adult hen	WCHN			Gallus gallus	genomo_Bact_12	Bacteroidaceae_16	d__Bacteria;p__Bacteroidota;c__Bacteroidia;o__Bacteroidales;f__Bacteroidaceae;g__Phocaeicola;s__Phocaeicola sp002161765
SAMN34359385	PRJNA377666	Alistipes senegalensis 139_WCHN	Alistipes_senegalensis_139_WCHN	139_WCHN	this study	2020	adult hen	WCHN			Gallus gallus	genomo_Bact_1	Rikenellaceae	d__Bacteria;p__Bacteroidota;c__Bacteroidia;o__Bacteroidales;f__Rikenellaceae;g__Alistipes;s__Alistipessp900290115
SAMN34359386	PRJNA377666	Lactobacillus crispatus 140_Shaedl_plusK	Lactobacillus_crispatus_140_Shaedl_plusK	140_Shaedl_plusK	this study	2020	adult hen	Schaedler agar with vitamine K			Gallus gallus	genomo_Bac_17	Lactobacillaceae_1	d__Bacteria;p__Firmicutes;c__Bacilli;o__Lactobacillales;f__Lactobacillaceae;g__Lactobacillus;s__Lactobacillus crispatus
SAMN34359387	PRJNA377666	Phocaeicola plebeius 143_Shaedl_plusK	Phocaeicola_plebeius_143_Shaedl_plusK	143_Shaedl_plusK	this study	2020	adult hen	Schaedler agar with vitamine K			Gallus gallus	genomo_Bact_9	Bacteroidaceae_20	d__Bacteria;p__Bacteroidota;c__Bacteroidia;o__Bacteroidales;f__Bacteroidaceae;g__Phocaeicola;s__Phocaeicola plebeius_A
SAMN34359388	PRJNA377666	Lactobacillus gallinarum 144_Shaedl_plusK	Lactobacillus_gallinarum_144_Shaedl_plusK	144_Shaedl_plusK	this study	2020	adult hen	Schaedler agar with vitamine K			Gallus gallus	genomo_Bac_18	Lactobacillaceae_1	d__Bacteria;p__Firmicutes;c__Bacilli;o__Lactobacillales;f__Lactobacillaceae;g__Lactobacillus;s__Lactobacillus gallinarum
SAMN34359389	PRJNA377666	Ligilactobacillus agilis 147_Schadl_VitK	Ligilactobacillus_agilis_147_Schadl_VitK	147_Schadl_VitK	this study	2020	adult hen	Schaedler agar with vitamine K			Gallus gallus	genomo_Bac_19	Lactobacillaceae_3	d__Bacteria;p__Firmicutes;c__Bacilli;o__Lactobacillales;f__Lactobacillaceae;g__Ligilactobacillus;s__Ligilactobacillus agilis
SAMN34359390	PRJNA377666	Collinsella tanakaei 15_COKtk	Collinsella_tanakaei_15_COKtk	15_COKtk	this study	2020	adult hen	Chocolate agar			Gallus gallus	genomo_Act_9	Coriobacteriaceae_3	d__Bacteria;p__Actinobacteriota;c__Coriobacteriia;o__Coriobacteriales;f__Coriobacteriaceae;g__Collinsella;s__Collinsella ihuae
SAMN34359391	PRJNA377666	Ligilactobacillus salivarius 150_Feed	Ligilactobacillus_salivarius_150_Feed	150_Feed	this study	2020	adult hen	Petri dishes with 5 % chicken feed agar			Gallus gallus	genomo_Bac_20	Lactobacillaceae_3	d__Bacteria;p__Firmicutes;c__Bacilli;o__Lactobacillales;f__Lactobacillaceae;g__Ligilactobacillus;s__Ligilactobacillus salivarius
SAMN34359392	PRJNA377666	Ligilactobacillus aviarius 151_Feed	Ligilactobacillus_aviarius_151_Feed	151_Feed	this study	2020	adult hen	Petri dishes with 5 % chicken feed agar			Gallus gallus	genomo_Bac_11	Lactobacillaceae_3	d__Bacteria;p__Firmicutes;c__Bacilli;o__Lactobacillales;f__Lactobacillaceae;g__Ligilactobacillus;s__Ligilactobacillus aviarius
SAMN34359393	PRJNA377666	Thermophilibacter provencensis 153_Feed	Thermophilibacter_provencensis_153_Feed	153_Feed	this study	2020	adult hen	Petri dishes with 5 % chicken feed agar			Gallus gallus		Atopobiaceae	d__Bacteria;p__Actinobacteriota;c__Coriobacteriia;o__Coriobacteriales;f__Atopobiaceae;g__Olsenella_E;s__
SAMN34359394	PRJNA377666	Enorma phocaeensis 154_Feed	Enorma_phocaeensis_154_Feed	154_Feed	this study	2020	adult hen	Petri dishes with 5 % chicken feed agar			Gallus gallus	genomo_Act_11	Coriobacteriaceae	d__Bacteria;p__Actinobacteriota;c__Coriobacteriia;o__Coriobacteriales;f__Coriobacteriaceae;g__An2-A;s__
SAMN34359395	PRJNA377666	Ligilactobacillus salivarius 156_Feed	Ligilactobacillus_salivarius_156_Feed	156_Feed	this study	2020	adult hen	Petri dishes with 5 % chicken feed agar			Gallus gallus	genomo_Bac_20	Lactobacillaceae_3	d__Bacteria;p__Firmicutes;c__Bacilli;o__Lactobacillales;f__Lactobacillaceae;g__Ligilactobacillus;s__Ligilactobacillus salivarius
SAMN34359396	PRJNA377666	Lactobacillus gallinarum 160_Gplus	Lactobacillus_gallinarum_160_Gplus	160_Gplus	this study	2020	adult hen	WCHA			Gallus gallus	genomo_Bac_18	Lactobacillaceae_1	d__Bacteria;p__Firmicutes;c__Bacilli;o__Lactobacillales;f__Lactobacillaceae;g__Lactobacillus;s__Lactobacillus gallinarum
SAMN34359397	PRJNA377666	Limosilactobacillus pontis 1616_Gplus	Limosilactobacillus_pontis_161_Gplus	161_Gplus	this study	2020	adult hen	WCHA			Gallus gallus	genomo_Bac_14	Lactobacillaceae_5	d__Bacteria;p__Firmicutes;c__Bacilli;o__Lactobacillales;f__Lactobacillaceae;g__Limosilactobacillus;s__
SAMN34359398	PRJNA377666	Thermophilibacter provencensis 172_Shaedler_sukc20	Thermophilibacter_provencensis_172_Shaedler_sukc20	172_Shaedler_sukc20	this study	2020	adult hen	Schaedler agar with 20mM succinate			Gallus gallus	genomo_Act_1	Atopobiaceae	d__Bacteria;p__Actinobacteriota;c__Coriobacteriia;o__Coriobacteriales;f__Atopobiaceae;g__Olsenella_E;s__Olsenella_E sp002159735
SAMN34359399	PRJNA377666	Barnesiella viscericola 175_run60	Barnesiella_viscericola_175_run60	175_run60	this study	2020	adult hen	WCHA			Gallus gallus	genomo_Bact_6	Barnesiellaceae	d__Bacteria;p__Bacteroidota;c__Bacteroidia;o__Bacteroidales;f__Barnesiellaceae;g__Barnesiella;s__Barnesiella sp002159975
SAMN34359400	PRJNA377666	Collinsella tanakaei 176_SSukc20	Collinsella_tanakaei_176_SSukc20	176_SSukc20	this study	2020	adult hen	Schaedler agar with 20mM succinate			Gallus gallus	genomo_Act_9	Coriobacteriaceae_3	d__Bacteria;p__Actinobacteriota;c__Coriobacteriia;o__Coriobacteriales;f__Coriobacteriaceae;g__Collinsella;s__Collinsella ihuae
SAMN34359401	PRJNA377666	Limosilactobacillus vaginalis 180_SSukc20	Limosilactobacillus_vaginalis_180_SSukc20	180_SSukc20	this study	2020	adult hen	Schaedler agar with 20mM succinate			Gallus gallus	genomo_Bac_15	Lactobacillaceae_5	d__Bacteria;p__Firmicutes;c__Bacilli;o__Lactobacillales;f__Lactobacillaceae;g__Limosilactobacillus;s__Limosilactobacillus vaginalis
SAMN34359402	PRJNA377666	Limosilactobacillus vaginalis 21_COK	Limosilactobacillus_vaginalis_21_COK	21_COK	this study	2020	adult hen	Chocolate agar			Gallus gallus	genomo_Bac_15	Lactobacillaceae_5	d__Bacteria;p__Firmicutes;c__Bacilli;o__Lactobacillales;f__Lactobacillaceae;g__Limosilactobacillus;s__Limosilactobacillus vaginalis
SAMN34359403	PRJNA377666	Phascolarctobacterium faecium 22_COK	Phascolarctobacterium_faecium_22_COK	22_COK	this study	2020	adult hen	Chocolate agar			Gallus gallus	genomo_Neg_1	Acidaminococcaceae	d__Bacteria;p__Firmicutes_C;c__Negativicutes;o__Acidaminococcales;f__Acidaminococcaceae;g__Phascolarctobacterium;s__Phascolarctobacterium sp000436095
SAMN34359404	PRJNA377666	Thermophilibacter provencensis 23_COK	Thermophilibacter_provencensis_23_COK	23_COK	this study	2020	adult hen	Chocolate agar			Gallus gallus		Atopobiaceae	d__Bacteria;p__Actinobacteriota;c__Coriobacteriia;o__Coriobacteriales;f__Atopobiaceae;g__Olsenella_E;s__
SAMN34359405	PRJNA377666	Bacteroides gallinaceum 25_COK	Bacteroides_gallinaceum_25_COK	25_COK	this study	2020	adult hen	Chocolate agar			Gallus gallus	genomo_Bact_13	Bacteroidaceae_17	d__Bacteria;p__Bacteroidota;c__Bacteroidia;o__Bacteroidales;f__Bacteroidaceae;g__Phocaeicola;s__Phocaeicola sp002161565
SAMN34359406	PRJNA377666	Thermophilibacter provencensis 26_COK	Thermophilibacter_provencensis_26_COK	26_COK	this study	2020	adult hen	Chocolate agar	ET337	SAMN30278309	Gallus gallus	genomo_Act_3	Atopobiaceae	d__Bacteria;p__Actinobacteriota;c__Coriobacteriia;o__Coriobacteriales;f__Atopobiaceae;g__Olsenella_E;s__Olsenella_E sp002159495
SAMN34359407	PRJNA377666	Limosilactobacillus vaginalis 28_SSukc10	Limosilactobacillus_vaginalis_28_SSukc10	28_SSukc10	this study	2020	adult hen	Schaedler agar with 10mM succinate			Gallus gallus	genomo_Bac_15	Lactobacillaceae_5	d__Bacteria;p__Firmicutes;c__Bacilli;o__Lactobacillales;f__Lactobacillaceae;g__Limosilactobacillus;s__Limosilactobacillus vaginalis
SAMN34359408	PRJNA377666	Thermophilibacter provencensis 3_COKtk	Thermophilibacter_provencensis_3_COKtk	3_COKtk	this study	2020	adult hen	Chocolate agar			Gallus gallus		Atopobiaceae	d__Bacteria;p__Actinobacteriota;c__Coriobacteriia;o__Coriobacteriales;f__Atopobiaceae;g__Olsenella_E;s__
SAMN34359409	PRJNA377666	Ligilactobacillus salivarius 30_SSukc10	Ligilactobacillus_salivarius_30_SSukc10	30_SSukc10	this study	2020	adult hen	Schaedler agar with 10mM succinate			Gallus gallus	genomo_Bac_20	Lactobacillaceae_3	d__Bacteria;p__Firmicutes;c__Bacilli;o__Lactobacillales;f__Lactobacillaceae;g__Ligilactobacillus;s__Ligilactobacillus salivarius
SAMN34359410	PRJNA377666	Lacrimispora saccharolytica 36_SSukc10	Lacrimispora_saccharolytica_36_SSukc10	36_SSukc10	this study	2020	adult hen	Schaedler agar with 10mM succinate			Gallus gallus	genomo_Clos_12	Lachnospiraceae_4	d__Bacteria;p__Firmicutes_A;c__Clostridia;o__Lachnospirales;f__Lachnospiraceae;g__Fusicatenibacter;s__Fusicatenibacter sp900543115
SAMN34359411	PRJNA377666	Phocaeicola barnesiae 37_SSukc10	Phocaeicola_barnesiae_37_SSukc10	37_SSukc10	this study	2020	adult hen	Schaedler agar with 10mM succinate			Gallus gallus	genomo_ Bact_8	Bacteroidaceae_22	d__Bacteria;p__Bacteroidota;c__Bacteroidia;o__Bacteroidales;f__Bacteroidaceae;g__Phocaeicola;s__Phocaeicola barnesiae
SAMN34359412	PRJNA377666	Mediterraneibacter glycyrrhizinilyticus 39_SSukc10	Mediterraneibacter_glycyrrhizinilyticus_39_SSukc10	39_SSukc10	this study	2020	adult hen	Schaedler agar with 10mM succinate			Gallus gallus	genomo_Clos_6	Lachnospiraceae_20	d__Bacteria;p__Firmicutes_A;c__Clostridia;o__Lachnospirales;f__Lachnospiraceae;g__Mediterraneibacter;s__Mediterraneibacter sp002159505
SAMN34359413	PRJNA377666	Limosilactobacillus vaginalis 40_SSukc10	Limosilactobacillus_vaginalis_40_SSukc10	40_SSukc10	this study	2020	adult hen	Schaedler agar with 10mM succinate			Gallus gallus	genomo_Bac_15	Lactobacillaceae_5	d__Bacteria;p__Firmicutes;c__Bacilli;o__Lactobacillales;f__Lactobacillaceae;g__Limosilactobacillus;s__Limosilactobacillus vaginalis
SAMN34359414	PRJNA377666	Bacteroides caecigallinarum 45_SSukc10	Bacteroides_caecigallinarum_45_SSukc10	45_SSukc10	this study	2020	adult hen	Schaedler agar with 10mM succinate	ET336	SAMN30278305	Gallus gallus	genomo_Bact_17	Bacteroidaceae_19	d__Bacteria;p__Bacteroidota;c__Bacteroidia;o__Bacteroidales;f__Bacteroidaceae;g__Phocaeicola;s__Phocaeicola sp900066445
SAMN34359415	PRJNA377666	Phocaeicola barnesiae 46_SSukc10	Phocaeicola_barnesiae_46_SSukc10	46_SSukc10	this study	2020	adult hen	Schaedler agar with 10mM succinate			Gallus gallus	genomo_ Bact_8	Bacteroidaceae_22	d__Bacteria;p__Bacteroidota;c__Bacteroidia;o__Bacteroidales;f__Bacteroidaceae;g__Phocaeicola;s__Phocaeicola barnesiae
SAMN34359416	PRJNA377666	Collinsella tanakaei 50_SSukc10	Collinsella_tanakaei_50_SSukc10	50_SSukc10	this study	2020	adult hen	Schaedler agar with 10mM succinate			Gallus gallus		Coriobacteriaceae_3	d__Bacteria;p__Actinobacteriota;c__Coriobacteriia;o__Coriobacteriales;f__Coriobacteriaceae;g__Collinsella;s__
SAMN34359417	PRJNA377666	Thermophilibacter provencensis 51_SSukc10	Thermophilibacter_provencensis_51_SSukc10	51_SSukc10	this study	2020	adult hen	Schaedler agar with 10mM succinate			Gallus gallus		Atopobiaceae	d__Bacteria;p__Actinobacteriota;c__Coriobacteriia;o__Coriobacteriales;f__Atopobiaceae;g__Olsenella_E;s__
SAMN34359418	PRJNA377666	Collinsella tanakaei 53_Shaedler_sukc10	Collinsella_tanakaei_53_Shaedler_sukc10	53_Shaedler_sukc10	this study	2020	adult hen	Schaedler agar with 10mM succinate			Gallus gallus	genomo_Act_9	Coriobacteriaceae_3	d__Bacteria;p__Actinobacteriota;c__Coriobacteriia;o__Coriobacteriales;f__Coriobacteriaceae;g__Collinsella;s__Collinsella ihuae
SAMN34359419	PRJNA377666	Collinsella tanakaei 57_Shaedler_sukc10	Collinsella_tanakaei_57_Shaedler_sukc10	57_Shaedler_sukc10	this study	2020	adult hen	Schaedler agar with 10mM succinate			Gallus gallus	genomo_Act_8	Coriobacteriaceae_3	d__Bacteria;p__Actinobacteriota;c__Coriobacteriia;o__Coriobacteriales;f__Coriobacteriaceae;g__Collinsella;s__Collinsella sp002305035
SAMN34359420	PRJNA377666	Phocaeicola barnesiae 63_SSukc20	Phocaeicola_barnesiae_63_SSukc20	63_SSukc20	this study	2020	adult hen	Schaedler agar with 20mM succinate			Gallus gallus	genomo_ Bact_8	Bacteroidaceae_22	d__Bacteria;p__Bacteroidota;c__Bacteroidia;o__Bacteroidales;f__Bacteroidaceae;g__Phocaeicola;s__Phocaeicola barnesiae
SAMN34359421	PRJNA377666	Phocaeicola barnesiae 64_SSukc20	Phocaeicola_barnesiae_64_SSukc20	64_SSukc20	this study	2020	adult hen	Schaedler agar with 20mM succinate			Gallus gallus	genomo_ Bact_8	Bacteroidaceae_22	d__Bacteria;p__Bacteroidota;c__Bacteroidia;o__Bacteroidales;f__Bacteroidaceae;g__Phocaeicola;s__Phocaeicola barnesiae
SAMN34359422	PRJNA377666	Bacteroides caecigallinarum 68_SSukc20	Bacteroides_caecigallinarum_68_SSukc20	68_SSukc20	this study	2020	adult hen	Schaedler agar with 20mM succinate			Gallus gallus	genomo_Bact_17	Bacteroidaceae_19	d__Bacteria;p__Bacteroidota;c__Bacteroidia;o__Bacteroidales;f__Bacteroidaceae;g__Phocaeicola;s__Phocaeicola sp900066445
SAMN34359423	PRJNA377666	Pseudoflavonifractor phocaeensis 69_Shaedler_sukc20	Pseudoflavonifractor_phocaeensis_69_Shaedler_sukc20	69_Shaedler_sukc20	this study	2020	adult hen	Schaedler agar with 20mM succinate			Gallus gallus		Oscillospiraceae_17	d__Bacteria;p__Firmicutes_A;c__Clostridia;o__Oscillospirales;f__Oscillospiraceae;g__Lawsonibacter;s__Lawsonibacter sp900766145
SAMN34359424	PRJNA377666	Thermophilibacter provencensis 7_COKtk	Thermophilibacter_provencensis_7_COKtk	7_COKtk	this study	2020	adult hen	Chocolate agar			Gallus gallus	genomo_Act_2	Atopobiaceae	d__Bacteria;p__Actinobacteriota;c__Coriobacteriia;o__Coriobacteriales;f__Atopobiaceae;g__Olsenella_E;s__
SAMN34359425	PRJNA377666	Mediterraneibacter glycyrrhizinilyticus 70_Shaedler_sukc20	Mediterraneibacter_glycyrrhizinilyticus_70_Shaedler_sukc20	70_Shaedler_sukc20	this study	2020	adult hen	Schaedler agar with 20mM succinate			Gallus gallus	genomo_Clos_6	Lachnospiraceae_20	d__Bacteria;p__Firmicutes_A;c__Clostridia;o__Lachnospirales;f__Lachnospiraceae;g__Mediterraneibacter;s__Mediterraneibacter sp002159505
SAMN34359426	PRJNA377666	[Ruminococcus] torques 71_SSukc20	Ruminococcus_torques_71_SSukc20	71_SSukc20	this study	2020	adult hen	Schaedler agar with 20mM succinate			Gallus gallus	genomo_Clos_4	Lachnospiraceae_20	d__Bacteria;p__Firmicutes_A;c__Clostridia;o__Lachnospirales;f__Lachnospiraceae;g__Mediterraneibacter;s__Mediterraneibacter sp900555215
SAMN34359427	PRJNA377666	Phocaeicola barnesiae 75_SSukc20	Phocaeicola_barnesiae_75_SSukc20	75_SSukc20	this study	2020	adult hen	Schaedler agar with 20mM succinate			Gallus gallus	genomo_ Bact_8	Bacteroidaceae_22	d__Bacteria;p__Bacteroidota;c__Bacteroidia;o__Bacteroidales;f__Bacteroidaceae;g__Phocaeicola;s__Phocaeicola barnesiae
SAMN34359428	PRJNA377666	Faecalicatena orotica 77_SSukc20	Faecalicatena_orotica_77_SSukc20	77_SSukc20	this study	2020	adult hen	Schaedler agar with 20mM succinate			Gallus gallus	genomo_Clos_4	Lachnospiraceae_20	d__Bacteria;p__Firmicutes_A;c__Clostridia;o__Lachnospirales;f__Lachnospiraceae;g__Mediterraneibacter;s__Mediterraneibacter sp900555215
SAMN34359429	PRJNA377666	Megasphaera hexanoica 79_Shaedler_sukc20	Megasphaera_hexanoica_79_Shaedler_sukc20	79_Shaedler_sukc20	this study	2020	adult hen	Schaedler agar with 20mM succinate			Gallus gallus	genomo_Neg_4	Veillonellaceae_1	d__Bacteria;p__Firmicutes_C;c__Negativicutes;o__Veillonellales;f__Megasphaeraceae;g__Megasphaera;s__Megasphaera stantonii
SAMN34359430	PRJNA377666	Bacteroides gallinaceum 84_SSukc20	Bacteroides_gallinaceum_84_SSukc20	84_SSukc20	this study	2020	adult hen	Schaedler agar with 20mM succinate			Gallus gallus	genomo_Bact_13	Bacteroidaceae_17	d__Bacteria;p__Bacteroidota;c__Bacteroidia;o__Bacteroidales;f__Bacteroidaceae;g__Phocaeicola;s__Phocaeicola sp002161565
SAMN34359431	PRJNA377666	Parasutterella secunda 88_Shaedler_sukc20	Parasutterella_secunda_88_Shaedler_sukc20	88_Shaedler_sukc20	this study	2020	adult hen	Schaedler agar with 20mM succinate			Gallus gallus	genomo_Prot_1	Sutterellaceae_1	d__Bacteria;p__Proteobacteria;c__Gammaproteobacteria;o__Burkholderiales;f__Burkholderiaceae;g__CAG-521;s__CAG-521 sp000437635
SAMN34359432	PRJNA377666	Limosilactobacillus vaginalis 92_Shaedler_sukc20	Limosilactobacillus_vaginalis_90_Shaedler_sukc20	90_Shaedler_sukc20	this study	2020	adult hen	Schaedler agar with 20mM succinate			Gallus gallus	genomo_Bac_15	Lactobacillaceae_5	d__Bacteria;p__Firmicutes;c__Bacilli;o__Lactobacillales;f__Lactobacillaceae;g__Limosilactobacillus;s__Limosilactobacillus vaginalis
SAMN34359433	PRJNA377666	Ligilactobacillus salivarius 92_BHI	Ligilactobacillus_salivarius_92_BHI	92_BHI	this study	2020	adult hen	BHI			Gallus gallus	genomo_Bac_20	Lactobacillaceae_3	d__Bacteria;p__Firmicutes;c__Bacilli;o__Lactobacillales;f__Lactobacillaceae;g__Ligilactobacillus;s__Ligilactobacillus salivarius
SAMN34359434	PRJNA377666	Parasutterella secunda 95_BHI	Parasutterella_secunda_95_BHI	95_BHI	this study	2020	adult hen	BHI			Gallus gallus	genomo_Prot_1	Sutterellaceae_1	d__Bacteria;p__Proteobacteria;c__Gammaproteobacteria;o__Burkholderiales;f__Burkholderiaceae;g__CAG-521;s__CAG-521 sp000437635
SAMN34359435	PRJNA377666	Parasutterella secunda 97_BHI	Parasutterella_secunda_97_BHI	97_BHI	this study	2020	adult hen	BHI			Gallus gallus	genomo_Prot_1	Sutterellaceae_1	d__Bacteria;p__Proteobacteria;c__Gammaproteobacteria;o__Burkholderiales;f__Burkholderiaceae;g__CAG-521;s__CAG-521 sp000437635
SAMN34359436	PRJNA377666	Alistipes senegalensis 98_BHI	Alistipes_senegalensis_98_BHI	98_BHI	this study	2020	adult hen	BHI			Gallus gallus		Rikenellaceae	d__Bacteria;p__Bacteroidota;c__Bacteroidia;o__Bacteroidales;f__Rikenellaceae;g__Alistipes;s__
SAMN34359437	PRJNA377666	[Clostridium] symbiosum Avi1	Clostridium_symbiosum_Avi1	Avi1	this study	2020	adult hen fed with Avigard	WCHA			Gallus gallus	genomo_Clos_1	Lachnospiraceae_12	d__Bacteria;p__Firmicutes_A;c__Clostridia;o__Lachnospirales;f__Lachnospiraceae;g__Clostridium_Q;s__Clostridium_Q symbiosum
SAMN34359438	PRJNA377666	Oscillibacter valericigenes Avi10B	Oscillibacter_valericigenes_Avi10B	Avi10B	this study	2020	adult hen fed with Avigard	WCHA			Gallus gallus		Oscillospiraceae_16	d__Bacteria;p__Firmicutes_A;c__Clostridia;o__Oscillospirales;f__Oscillospiraceae;g__Oscillibacter;s__Oscillibacter ruminantium
SAMN34359439	PRJNA377666	Clostridium butyricum Avi11	Clostridium_butyricum_Avi11	Avi11	this study	2020	adult hen fed with Avigard	WCHA			Gallus gallus	genomo_Clos_16	Clostridiaceae_3	d__Bacteria;p__Firmicutes_A;c__Clostridia;o__Clostridiales;f__Clostridiaceae;g__Clostridium;s__Clostridium butyricum
SAMN34359440	PRJNA377666	Limosilactobacillus mucosae Avi24	Limosilactobacillus_mucosae_Avi24	Avi24	this study	2020	adult hen fed with Avigard	WCHA			Gallus gallus	genomo_Bac_12	Lactobacillaceae_4	d__Bacteria;p__Firmicutes;c__Bacilli;o__Lactobacillales;f__Lactobacillaceae;g__Limosilactobacillus;s__Limosilactobacillus sp012843675
SAMN34359441	PRJNA377666	Limosilactobacillus mucosae Avi25	Limosilactobacillus_mucosae_Avi25	Avi25	this study	2020	adult hen fed with Avigard	WCHA			Gallus gallus	genomo_Bac_12	Lactobacillaceae_4	d__Bacteria;p__Firmicutes;c__Bacilli;o__Lactobacillales;f__Lactobacillaceae;g__Limosilactobacillus;s__Limosilactobacillus sp012843675
SAMN34359442	PRJNA377666	Clostridium cadaveris Avi8B	Clostridium_cadaveris_Avi8B	Avi8B	this study	2020	adult hen fed with Avigard	WCHA			Gallus gallus		Clostridiaceae_1	d__Bacteria;p__Firmicutes_A;c__Clostridia;o__Clostridiales;f__Clostridiaceae;g__Clostridium_X;s__Clostridium_X cadaveris
SAMN34359443	PRJNA377666	Enterococcus hirae Avi9B	Enterococcus_hirae_Avi9B	Avi9B	this study	2020	adult hen fed with Avigard	WCHA			Gallus gallus		Enterococcaceae	d__Bacteria;p__Firmicutes;c__Bacilli;o__Lactobacillales;f__Enterococcaceae;g__;s__
SAMN34359444	PRJNA377666	Phocaeicola barnesiae ET1	Bacteroides_barnesiae_ET1	ET1	this study	2019	adult hen	WCHA			Gallus gallus	genomo_ Bact_8	Bacteroidaceae_22	d__Bacteria;p__Bacteroidota;c__Bacteroidia;o__Bacteroidales;f__Bacteroidaceae;g__Phocaeicola;s__Phocaeicola barnesiae
SAMN15872597	PRJNA377666	Collinsella tanakaei ET10	Collinsella_tanakaei_ET10	ET10	this study	2019	adult hen	WCHA			Gallus gallus	genomo_Act_10	Coriobacteriaceae_3	d__Bacteria;p__Actinobacteriota;c__Coriobacteriia;o__Coriobacteriales;f__Coriobacteriaceae;g__Collinsella;s__
SAMN15872595	PRJNA377666	Phocaeicola barnesiae ET11	Phocaeicola_barnesiae_ET11	ET11	this study	2019	adult hen	Chocolate agar			Gallus gallus	genomo_ Bact_8	Bacteroidaceae_22	d__Bacteria;p__Bacteroidota;c__Bacteroidia;o__Bacteroidales;f__Bacteroidaceae;g__Phocaeicola;s__Phocaeicola barnesiae
SAMN15872598	PRJNA377666	Bacteroides caecigallinarum ET12	Bacteroides_caecigallinarum_ET12	ET12	this study	2019	adult hen	WCHA			Gallus gallus		Bacteroidaceae_19	d__Bacteria;p__Bacteroidota;c__Bacteroidia;o__Bacteroidales;f__Bacteroidaceae;g__Phocaeicola;s__
SAMN34359445	PRJNA377666	Bacillus aerophilus ET127	Bacillus_aerophilus_ET127	ET127	this study	2020	adult hen	anaerophilic, Karmali agar			Gallus gallus		Bacillaceae_3	d__Bacteria;p__Firmicutes;c__Bacilli;o__Bacillales;f__Bacillaceae;g__Bacillus;s__Bacillus altitudinis
SAMN15872599	PRJNA377666	Phocaeicola barnesiae ET13	Phocaeicola_barnesiae_ET13	ET13	this study	2019	adult hen	WCHA			Gallus gallus	genomo_ Bact_8	Bacteroidaceae_22	d__Bacteria;p__Bacteroidota;c__Bacteroidia;o__Bacteroidales;f__Bacteroidaceae;g__Phocaeicola;s__Phocaeicola barnesiae
SAMN34359446	PRJNA377666	Ligilactobacillus salivarius ET141	Ligilactobacillus_salivarius_ET141	ET141	this study	2020	adult hen	WCHA			Gallus gallus	genomo_Bac_20	Lactobacillaceae_3	d__Bacteria;p__Firmicutes;c__Bacilli;o__Lactobacillales;f__Lactobacillaceae;g__Ligilactobacillus;s__Ligilactobacillus salivarius
SAMN34359447	PRJNA377666	Hoylesella shahii ET15	Prevotella_shahii_ET15	ET15	this study	2019	adult hen	Chocolate agar			Gallus gallus	genomo_Bact_23	Prevotellaceae_8	d__Bacteria;p__Bacteroidota;c__Bacteroidia;o__Bacteroidales;f__Bacteroidaceae;g__Prevotella;s__Prevotella lascolaii
SAMN15872600	PRJNA377666	Mediterraneibacter glycyrrhizinilyticus ET18	Mediterraneibacter_glycyrrhizinilyticus_ET18	ET18	this study	2019	adult hen	WCHA			Gallus gallus	genomo_Clos_6	Lachnospiraceae_20	d__Bacteria;p__Firmicutes_A;c__Clostridia;o__Lachnospirales;f__Lachnospiraceae;g__Mediterraneibacter;s__Mediterraneibacter sp002159505
SAMN15872594	PRJNA377666	Bacteroides caecigallinarum ET19	Bacteroides_caecigallinarum_ET19	ET19	this study	2019	adult hen	Chocolate agar			Gallus gallus	genomo_Bact_18	Bacteroidaceae_19	d__Bacteria;p__Bacteroidota;c__Bacteroidia;o__Bacteroidales;f__Bacteroidaceae;g__Phocaeicola;s__
SAMN34359448	PRJNA377666	Desulfovibrio piger ET209	Desulfovibrio_piger_ET209	ET209	this study	2021	adult hen	WCHA			Gallus gallus	genomo_Prot_4	Desulfovibrionaceae_1	d__Bacteria;p__Desulfobacterota;c__Desulfovibrionia;o__Desulfovibrionales;f__Desulfovibrionaceae;g__Desulfovibrio;s__
SAMN15872601	PRJNA377666	Bacteroides caecigallinarum ET21	Bacteroides_caecigallinarum_ET21	ET21	this study	2019	adult hen	WCHA			Gallus gallus		Bacteroidaceae_19	d__Bacteria;p__Bacteroidota;c__Bacteroidia;o__Bacteroidales;f__Bacteroidaceae;g__Phocaeicola;s__
SAMN15872602	PRJNA377666	Bacteroides caecigallinarum ET22	Bacteroides_caecigallinarum_ET22	ET22	this study	2019	adult hen	WCHA			Gallus gallus	genomo_Bact_18	Bacteroidaceae_19	d__Bacteria;p__Bacteroidota;c__Bacteroidia;o__Bacteroidales;f__Bacteroidaceae;g__Phocaeicola;s__
SAMN34359449	PRJNA377666	Faecalicoccus acidiformans ET224	Faecalicoccus_acidiformans_ET224	ET224	this study	2021	adult hen	WCHA			Gallus gallus	genomo_Bac_2	Erysipelotrichaceae_1	d__Bacteria;p__Firmicutes;c__Bacilli;o__Erysipelotrichales;f__Erysipelotrichaceae;g__Faecalicoccus;s__Faecalicoccus acidiformans
SAMN30278308	PRJNA377666	Bacteroides sp. ET225	Bacteroides_gallinaceum_ET225	ET225	this study	2020	adult hen	WCHA		SAMN30278308	Gallus gallus	genomo_Bact_15	Bacteroidaceae_14	d__Bacteria;p__Bacteroidota;c__Bacteroidia;o__Bacteroidales;f__Bacteroidaceae;g__Phocaeicola;s__Phocaeicola sp900546095
SAMN34359450	PRJNA377666	Collinsella tanakaei ET226	Collinsella_tanakaei_ET226	ET226	this study	2021	adult hen	WCHA			Gallus gallus	genomo_Act_10	Coriobacteriaceae_3	d__Bacteria;p__Actinobacteriota;c__Coriobacteriia;o__Coriobacteriales;f__Coriobacteriaceae;g__Collinsella;s__
SAMN34359451	PRJNA377666	Mediterraneibacter glycyrrhizinilyticus ET229	Mediterraneibacter_glycyrrhizinilyticus_ET229	ET229	this study	2020	adult hen	WCHA			Gallus gallus	genomo_Clos_5	Lachnospiraceae_20	d__Bacteria;p__Firmicutes_A;c__Clostridia;o__Lachnospirales;f__Lachnospiraceae;g__Mediterraneibacter;s__
SAMN34359452	PRJNA377666	Bacteroides gallinaceum ET238	Bacteroides_gallinaceum_ET238	ET238	this study	2020	adult hen	WCHA			Gallus gallus	genomo_Bact_15	Bacteroidaceae_14	d__Bacteria;p__Bacteroidota;c__Bacteroidia;o__Bacteroidales;f__Bacteroidaceae;g__Phocaeicola;s__Phocaeicola sp900546095
SAMN34359453	PRJNA377666	Phocaeicola coprophilus ET3	Phocaeicola_coprophilus_ET3	ET3	this study	2019	adult hen	Chocolate agar			Gallus gallus		Bacteroidaceae_21	d__Bacteria;p__Bacteroidota;c__Bacteroidia;o__Bacteroidales;f__Bacteroidaceae;g__Phocaeicola;s__Phocaeicola coprophilus
SAMN34359454	PRJNA377666	Collinsella tanakaei ET30	Collinsella_tanakaei_ET30	ET30	this study	2019	adult hen	Chocolate agar			Gallus gallus		Coriobacteriaceae_3	d__Bacteria;p__Actinobacteriota;c__Coriobacteriia;o__Coriobacteriales;f__Coriobacteriaceae;g__Collinsella;s__
SAMN34359455	PRJNA377666	Faecalicoccus pleomorphus ET304	Faecalicoccus_pleomorphus_ET304	ET304	this study	2020	adult hen	WCHA			Gallus gallus	genomo_Bac_3	Erysipelotrichaceae_1	d__Bacteria;p__Firmicutes;c__Bacilli;o__Erysipelotrichales;f__Erysipelotrichaceae;g__Faecalicoccus;s__Faecalicoccus pleomorphus
SAMN34359456	PRJNA377666	Enterocloster aldenensis ET318	Enterocloster_aldenensis_ET318	ET318	this study	2020	adult hen	WCHA			Gallus gallus		Lachnospiraceae_11	d__Bacteria;p__Firmicutes_A;c__Clostridia;o__Lachnospirales;f__Lachnospiraceae;g__Enterocloster;s__Enterocloster aldenensis
SAMN15872596	PRJNA377666	Collinsella tanakaei ET32	Collinsella_tanakaei_ET32	ET32	this study	2019	adult hen	Chocolate agar			Gallus gallus	genomo_Act_9	Coriobacteriaceae_3	d__Bacteria;p__Actinobacteriota;c__Coriobacteriia;o__Coriobacteriales;f__Coriobacteriaceae;g__Collinsella;s__Collinsella ihuae
SAMN34359457	PRJNA377666	Fournierella massiliensis ET340	Fournierella_massiliensis_ET340	ET340	this study	2021	adult hen; cecal content lyophilzsed	WCHA			Gallus gallus	genomo_Osc_5	Oscillospiraceae_9	d__Bacteria;p__Firmicutes_A;c__Clostridia;o__Oscillospirales;f__Ruminococcaceae;g__Fournierella;s__Fournierella sp002159185
SAMN34359458	PRJNA377666	Massilimicrobiota timonensis ET341	Massilimicrobiota_timonensis_ET341	ET341	this study	2021	adult hen; cecal content lyophilized	WCHA			Gallus gallus	genomo_Bac_8	Erysipelotrichaceae_5	d__Bacteria;p__Firmicutes;c__Bacilli;o__Erysipelotrichales;f__Erysipelatoclostridiaceae;g__Massiliomicrobiota;s__Massiliomicrobiota sp002160815
SAMN34359459	PRJNA377666	Collinsella intestinalis ET35	Collinsella_intestinalis_ET35	ET35	this study	2019	adult hen	Chocolate agar			Gallus gallus	genomo_Act_6	Coriobacteriaceae_2	d__Bacteria;p__Actinobacteriota;c__Coriobacteriia;o__Coriobacteriales;f__Coriobacteriaceae;g__An7;s__An7 sp002159765
SAMN34359460	PRJNA377666	Mediterranea massiliensis ET36	Mediterranea_massiliensis_ET36	ET36	this study	2019	adult hen	Chocolate agar			Gallus gallus	genomo_Bact_5	Bacteroidaceae_1	d__Bacteria;p__Bacteroidota;c__Bacteroidia;o__Bacteroidales;f__Bacteroidaceae;g__CAG-462;s__CAG-462 sp900291465
SAMN34359461	PRJNA377666	Hoylesella shahii ET37	Prevotella_shahii_ET37	ET37	this study	2019	adult hen	Chocolate agar			Gallus gallus	genomo_Bact_23	Prevotellaceae_8	d__Bacteria;p__Bacteroidota;c__Bacteroidia;o__Bacteroidales;f__Bacteroidaceae;g__Prevotella;s__Prevotella lascolaii
SAMN34359462	PRJNA377666	Enterococcus cecorum ET38	Enterococcus_cecorum_ET38	ET38	this study	2019	adult hen	Chocolate agar			Gallus gallus	genomo_Bac_10	Enterococcaceae_1	d__Bacteria;p__Firmicutes;c__Bacilli;o__Lactobacillales;f__Enterococcaceae;g__Enterococcus_E;s__Enterococcus_E cecorum
SAMN34359463	PRJNA377666	Amedibacillus dolichus ET39	Absiella_dolichum_ET39	ET39	this study	2019	adult hen	Chocolate agar			Gallus gallus	ET39	Erysipelotrichaceae	d__Bacteria;p__Firmicutes;c__Bacilli;o__Erysipelotrichales;f__Erysipelotrichaceae;g__Merdibacter;s__
SAMN34359464	PRJNA377666	Bacteroides eggerthii ET4	Bacteroides_eggerthii_ET4	ET4	this study	2019	adult hen	WCHA			Gallus gallus	genomo_Bact_16	Prevotellaceae	d__Bacteria;p__Bacteroidota;c__Bacteroidia;o__Bacteroidales;f__Bacteroidaceae;g__Paraprevotella;s__
SAMN34359465	PRJNA377666	Megamonas hypermegale ET432	Megamonas_hypermegale_ET432	ET432	this study	2022	adult hen	WCHA			Gallus gallus		Selenomonadaceae_2	d__Bacteria;p__Firmicutes_C;c__Negativicutes;o__Selenomonadales;f__Selenomonadaceae;g__Megamonas;s__Megamonas hypermegale_A
SAMN34359466	PRJNA377666	Bacteroides gallinaceum ET474	Bacteroides_gallinaceum_ET474	ET474	this study	2022	adult hen	WCHA			Gallus gallus		Bacteroidaceae_15	d__Bacteria;p__Bacteroidota;c__Bacteroidia;o__Bacteroidales;f__Bacteroidaceae;g__Phocaeicola;s__Phocaeicola sp900546355
SAMN15872584	PRJNA658263	Bacteroides fragilis ET48	Bacteroides_fragilis_ET48	ET48	this study	2019	piglet	WCHA			Sus scrofa		Bacteroidaceae_2	d__Bacteria;p__Bacteroidota;c__Bacteroidia;o__Bacteroidales;f__Bacteroidaceae;g__Bacteroides;s__Bacteroides fragilis_A
SAMN34359467	PRJNA377666	Mediterraneibacter glycyrrhizinilyticus ET488	Mediterraneibacter_glycyrrhizinilyticus_ET488	ET488	this study	2022	adult hen	WCHA			Gallus gallus	genomo_Clos_5	Lachnospiraceae_20	d__Bacteria;p__Firmicutes_A;c__Clostridia;o__Lachnospirales;f__Lachnospiraceae;g__Mediterraneibacter;s__
SAMN34359468	PRJNA377666	Bacteroides rodentium ET489	Bacteroides_rodentium_ET489	ET489	this study	2022	adult hen	WCHA			Gallus gallus		Bacteroidaceae_7	d__Bacteria;p__Bacteroidota;c__Bacteroidia;o__Bacteroidales;f__Bacteroidaceae;g__Bacteroides;s__Bacteroides ndongoniae
SAMN34359469	PRJNA377666	Paraprevotella clara ET490	Paraprevotella_clara_ET490	ET490	this study	2022	adult hen	WCHA			Gallus gallus	genomo_Bact_16	Prevotellaceae	d__Bacteria;p__Bacteroidota;c__Bacteroidia;o__Bacteroidales;f__Bacteroidaceae;g__Paraprevotella;s__
SAMN34359470	PRJNA377666	[Clostridium] symbiosum ET58	Clostridium_symbiosum_ET58	ET58	this study	2020	adult hen fed with Avigard	WCHA			Gallus gallus	genomo_Clos_1	Lachnospiraceae_12	d__Bacteria;p__Firmicutes_A;c__Clostridia;o__Lachnospirales;f__Lachnospiraceae;g__Clostridium_Q;s__Clostridium_Q symbiosum
SAMN34359471	PRJNA377666	[Clostridium] symbiosum ET59	Clostridium_symbiosum_ET59	ET59	this study	2020	adult hen fed with Avigard	WCHA			Gallus gallus	genomo_Clos_1	Lachnospiraceae_12	d__Bacteria;p__Firmicutes_A;c__Clostridia;o__Lachnospirales;f__Lachnospiraceae;g__Clostridium_Q;s__Clostridium_Q symbiosum
SAMN34359472	PRJNA377666	Mediterranea massiliensis ET6	Mediterranea_massiliensis_ET6	ET6	this study	2019	adult hen	WCHA			Gallus gallus	genomo_Bact_5	Bacteroidaceae_1	d__Bacteria;p__Bacteroidota;c__Bacteroidia;o__Bacteroidales;f__Bacteroidaceae;g__CAG-462;s__CAG-462 sp900291465
SAMN34359473	PRJNA377666	Paraclostridium benzoelyticum ET60	Paraclostridium_benzoelyticum_ET60	ET60	this study	2020	adult hen fed with Avigard	WCHA			Gallus gallus		Clostridiaceae	d__Bacteria;p__Firmicutes_A;c__Clostridia;o__Peptostreptococcales;f__Peptostreptococcaceae;g__Paraclostridium;s__Paraclostridium benzoelyticum
SAMN34359474	PRJNA377666	Clostridium butyricum ET61	Clostridium_butyricum_ET61	ET61	this study	2020	adult hen fed with Avigard	WCHA			Gallus gallus	genomo_Clos_16	Clostridiaceae_3	d__Bacteria;p__Firmicutes_A;c__Clostridia;o__Clostridiales;f__Clostridiaceae;g__Clostridium;s__Clostridium butyricum
SAMN30278304	PRJNA377666	Phocaeicola barnesiae ET62	Phocaeicola_barnesiae_ET62	ET62	this study	2020	adult hen	Chocolate agar		SAMN30278304	Gallus gallus	genomo_ Bact_8	Bacteroidaceae_22	d__Bacteria;p__Bacteroidota;c__Bacteroidia;o__Bacteroidales;f__Bacteroidaceae;g__Phocaeicola;s__Phocaeicola barnesiae
SAMN27738372	PRJNA377666	Succinatimonas hippei ET63	Succinatimonas_hippei_ET63	ET63	this study	2020	adult hen	Schadler with 20 mM succinate		SAMN27738372	Gallus gallus	genomo_Prot_2	Succinivibrionaceae	d__Bacteria;p__Proteobacteria;c__Gammaproteobacteria;o__Enterobacterales;f__Succinivibrionaceae;g__Succinatimonas;s__Succinatimonas hippei
SAMN34359475	PRJNA377666	Succinatimonas hippei ET64	Succinatimonas_hippei_ET64	ET64	this study	2020	adult hen	Schadler with 20 mM succinate			Gallus gallus	genomo_Prot_2	Succinivibrionaceae	d__Bacteria;p__Proteobacteria;c__Gammaproteobacteria;o__Enterobacterales;f__Succinivibrionaceae;g__Succinatimonas;s__Succinatimonas hippei
SAMN34359476	PRJNA377666	Phascolarctobacterium faecium ET65	Phascolarctobacterium_faecium_ET65	ET65	this study	2020	adult hen	Schadler with 10 mM succinate			Gallus gallus	genomo_Neg_1	Acidaminococcaceae	d__Bacteria;p__Firmicutes_C;c__Negativicutes;o__Acidaminococcales;f__Acidaminococcaceae;g__Phascolarctobacterium;s__Phascolarctobacterium sp000436095
SAMN34359477	PRJNA377666	Phascolarctobacterium faecium ET66	Phascolarctobacterium_faecium_ET66	ET66	this study	2020	adult hen	Schadler with 10 mM succinate			Gallus gallus	genomo_Neg_1	Acidaminococcaceae	d__Bacteria;p__Firmicutes_C;c__Negativicutes;o__Acidaminococcales;f__Acidaminococcaceae;g__Phascolarctobacterium;s__Phascolarctobacterium sp000436095
SAMN34359478	PRJNA377666	Phascolarctobacterium faecium ET67	Phascolarctobacterium_faecium_ET67	ET67	this study	2020	adult hen	Schadler with 10 mM succinate			Gallus gallus	genomo_Neg_1	Acidaminococcaceae	d__Bacteria;p__Firmicutes_C;c__Negativicutes;o__Acidaminococcales;f__Acidaminococcaceae;g__Phascolarctobacterium;s__Phascolarctobacterium sp000436095
SAMN34359479	PRJNA377666	Phascolarctobacterium faecium ET68	Phascolarctobacterium_faecium_ET68	ET68	this study	2020	adult hen	Schadler with 10 mM succinate			Gallus gallus	genomo_Neg_1	Acidaminococcaceae	d__Bacteria;p__Firmicutes_C;c__Negativicutes;o__Acidaminococcales;f__Acidaminococcaceae;g__Phascolarctobacterium;s__Phascolarctobacterium sp000436095
SAMN27738373	PRJNA377666	Phascolarctobacterium sp. ET69	Phascolarctobacterium_faecium_ET69	ET69	this study	2020	adult hen	Schadler with 20 mM succinate		SAMN27738373	Gallus gallus	genomo_Neg_1	Acidaminococcaceae	d__Bacteria;p__Firmicutes_C;c__Negativicutes;o__Acidaminococcales;f__Acidaminococcaceae;g__Phascolarctobacterium;s__Phascolarctobacterium sp000436095
SAMN30278307	PRJNA377666	Barnesiella sp. ET7	Barnesiella_viscericola_ET7	ET7	this study	2019	adult hen	Chocolate agar		SAMN30278307	Gallus gallus	genomo_Bact_6	Barnesiellaceae	d__Bacteria;p__Bacteroidota;c__Bacteroidia;o__Bacteroidales;f__Barnesiellaceae;g__Barnesiella;s__Barnesiella sp002159975
SAMN34359480	PRJNA377666	Phascolarctobacterium faecium ET70	Phascolarctobacterium_faecium_ET70	ET70	this study	2020	adult hen	Schadler with 20 mM succinate			Gallus gallus	genomo_Neg_1	Acidaminococcaceae	d__Bacteria;p__Firmicutes_C;c__Negativicutes;o__Acidaminococcales;f__Acidaminococcaceae;g__Phascolarctobacterium;s__Phascolarctobacterium sp000436095
SAMN27738374	PRJNA377666	Bacteroides sp. ET71	Bacteroides_helcogenes_ET71	ET71	this study	2020	adult hen	Chocolate agar		SAMN27738374	Gallus gallus		Bacteroidaceae_9	d__Bacteria;p__Bacteroidota;c__Bacteroidia;o__Bacteroidales;f__Bacteroidaceae;g__Bacteroides;s__
SAMN34359481	PRJNA377666	Parasutterella secunda ET72	Parasutterella_secunda_ET72	ET72	this study	2020	adult hen	Chocolate agar			Gallus gallus	genomo_Prot_1	Sutterellaceae_1	d__Bacteria;p__Proteobacteria;c__Gammaproteobacteria;o__Burkholderiales;f__Burkholderiaceae;g__CAG-521;s__CAG-521 sp000437635
SAMN27738375	PRJNA377666	Parasutterella secunda ET73	Parasutterella_secunda_ET73	ET73	this study	2020	adult hen	Chocolate agar		SAMN27738375	Gallus gallus	genomo_Prot_1	Sutterellaceae_1	d__Bacteria;p__Proteobacteria;c__Gammaproteobacteria;o__Burkholderiales;f__Burkholderiaceae;g__CAG-521;s__CAG-521 sp000437635
SAMN34359482	PRJNA377666	Parasutterella secunda ET74	Parasutterella_secunda_ET74	ET74	this study	2020	adult hen	Schadler with 10 mM succinate			Gallus gallus	genomo_Prot_1	Sutterellaceae_1	d__Bacteria;p__Proteobacteria;c__Gammaproteobacteria;o__Burkholderiales;f__Burkholderiaceae;g__CAG-521;s__CAG-521 sp000437635
SAMN30278310	PRJNA377666	Parasutterella secunda ET75	Parasutterella_secunda_ET75	ET75	this study	2020	adult hen	Schaedler agar with 10mM succinate		SAMN30278310	Gallus gallus	genomo_Prot_1	Sutterellaceae_1	d__Bacteria;p__Proteobacteria;c__Gammaproteobacteria;o__Burkholderiales;f__Burkholderiaceae;g__CAG-521;s__CAG-521 sp000437635
SAMN34359483	PRJNA377666	Escherichia fergusonii ET78	Escherichia_fergusonii_ET78	ET78	this study	2020	adult hen fed with Broilact	WCHA			Gallus gallus	genomo_Prot_3	Enterobacteriaceae	d__Bacteria;p__Proteobacteria;c__Gammaproteobacteria;o__Enterobacterales;f__Enterobacteriaceae;g__Escherichia;s__Escherichia coli
SAMN27738370	PRJNA377666	Phocaeicola plebeius ET8	Phocaeicola_plebeius_ET8	ET8	this study	2020	adult hen			SAMN27738370	Gallus gallus	genomo_Bact_9	Bacteroidaceae_20	d__Bacteria;p__Bacteroidota;c__Bacteroidia;o__Bacteroidales;f__Bacteroidaceae;g__Phocaeicola;s__Phocaeicola plebeius_A
SAMN30278306	PRJNA377666	Phocaeicola plebeius ET80	Phocaeicola_plebeius_ET80	ET80	this study	2020	adult hen	Petri dishes with 5 % chicken feed agar		SAMN30278306	Gallus gallus	genomo_Bact_9	Bacteroidaceae_20	d__Bacteria;p__Bacteroidota;c__Bacteroidia;o__Bacteroidales;f__Bacteroidaceae;g__Phocaeicola;s__Phocaeicola plebeius_A
SAMN34359484	PRJNA377666	Actinomyces viscosus ET81	Actinomyces_viscosus_ET81	ET81	this study	2020	adult hen	microaerophilic, WCHA			Gallus gallus		Actinomycetaceae	d__Bacteria;p__Actinobacteriota;c__Actinomycetia;o__Actinomycetales;f__Actinomycetaceae;g__Actinomyces;s__Actinomyces oris
SAMN34359485	PRJNA377666	Cellulomonas cellasea ET82	Cellulomonas_cellasea_ET82	ET82	this study	2020	adult hen	microaerophilic, WCHA with spermine and sperimidine			Gallus gallus		Cellulomonadaceae	d__Bacteria;p__Actinobacteriota;c__Actinomycetia;o__Actinomycetales;f__Cellulomonadaceae;g__Cellulomonas;s__
SAMN34359486	PRJNA377666	Oceanobacillus oncorhynchi ET83	Oceanobacillus_oncorhynchi_ET83	ET83	this study	2020	adult hen	microaerophilic, WCHA with spermine and sperimidine			Gallus gallus		Bacillaceae	d__Bacteria;p__Firmicutes;c__Bacilli;o__Bacillales_D;f__Amphibacillaceae;g__Oceanobacillus;s__Oceanobacillus oncorhynchi
