# Supplementary material for: Detecting horizontal gene transfer among microbiota: an innovative pipeline for identifying co-shared genes within the mobilome through advanced comparative analysis
Source: Microbiol Spectr. 2023 Dec 15;12(1):e01964-23. doi: 10.1128/spectrum.01964-23 (PMC10782964; doi:10.1128/spectrum.01964-23)
Supplement: Table S2 — List of identified HGT genes. [file spectrum.01964-23-s0007.xlsx]

## Sheet: List1
Table S2. List of identified HGT genes.
new_ID	original_name_gene	DNA	AA	Synergistaceae	Propionibacteriaceae	Cellulomonadaceae	Actinomycetaceae	Actinomycetaceae_1	Actinomycetaceae_2	Bifidobacteriaceae	Eggerthellaceae	Eggerthellaceae_1	Eggerthellaceae_2	Atopobiaceae	Coriobacteriaceae	Coriobacteriaceae_1	Coriobacteriaceae_2	Coriobacteriaceae_3	Desulfovibrionaceae	Desulfovibrionaceae_1	Succinivibrionaceae	Enterobacteriaceae	Sutterellaceae	Sutterellaceae_1	Elusimicrobiaceae	Akkermansiaceae	Rikenellaceae	Muribaculaceae	Odoribacteraceae	Odoribacteraceae_1	Barnesiellaceae	Tannerellaceae	Tannerellaceae_1	Tannerellaceae_2	Tannerellaceae_3	Tannerellaceae_4	Tannerellaceae_5	Prevotellaceae	Prevotellaceae_1	Prevotellaceae_2	Prevotellaceae_3	Prevotellaceae_4	Prevotellaceae_5	Prevotellaceae_6	Prevotellaceae_7	Prevotellaceae_8	Prevotellaceae_9	Bacteroidaceae	Bacteroidaceae_1
gene_1	>125_WCHN_02069 hypothetical protein	ATGAAACTGGAACAGATTTTAAGTTTAAGATACCCTCTGCCTGAAAAGTCTTTAGACAAATTGCATCGTTGTATGTCAGAGATTACATTGCCTAAAGGATTTCATATATTGGAAATAAACAAGGTAGAAAAAGATATATTTTTCATTAAACAGGGTATTGTCAGGGCTTTTACTTATGTTGACGGAAAAGAAATTACGTTTTGGATAGGCAAGGAAGGTGCTACCATTGTTTCTATGAAAGGATATGTAAACGACGAGGCTGGATATGAGACAATGGAACTGATGGAGGATTCTGTTCTGTATGTCTTGAAGAGGAAGAAATTGCAGGAATTGTTTTTGGAAGATTTGCATATTGCTAATTGGGGACGACGGTATGCGGAAATGGAACTTTTGGAGACT…	MKLEQILSLRYPLPEKSLDKLHRCMSEITLPKGFHILEINKVEKDIFFIKQGIVRAFTYVDGKEITFWIGKEGATIVSMKGYVNDEAGYETMELMEDSVLYVLKRKKLQELFLEDLHIANWGRRYAEMELLETEQRLISMLSAIASERYRQLVEMDPELLQRLPLGSIASYLGITQTSLSRIRSRMK	0	0	0	0	0	0	0	0	0	0	0	0	0	0	0	0	0	0	0	0	0	0	0	0	0	0	0	0	0	1	0	0	0	0	0	0	0	0	0	0	0	0	0	0	0	0
gene_10	>128_WCHN_02097 hypothetical protein	ATGACTTATAAACATCTTACCACACGTGAACTAACCCTCATAGCTAATTTTTGGCACCAAGGTACGAAGGCTTATCAAGCTGCTAAACTGCTTAAACGAAGCCAAGAAACTATTTACCGAGTCTATCGATTTCTTGATAGCGGTAAGACCATTGCACAGTATCTTAAGGCTTACCAACGGAATAAGCAGCGTTGTGGTCGTAAGCAGGCTCAGCTAGCCAAAGATGAGATCAGCTACATCAATGAGCAGGTTAAAGCGGGCTGGACACCTGATACGATCATTGGTCGAGCAGAACGGACAATTAGCTGTAGTATGCGGACACTTTATCGGATGTTTGCTCGTGGACAGTACAATTTTGCCGTCCAGCAATTACCGATGAAAGGCAAGCGACACCCCAAT…	MTYKHLTTRELTLIANFWHQGTKAYQAAKLLKRSQETIYRVYRFLDSGKTIAQYLKAYQRNKQRCGRKQAQLAKDEISYINEQVKAGWTPDTIIGRAERTISCSMRTLYRMFARGQYNFAVQQLPMKGKRHPNGYVERRGKAGHLGRSIYQRYHDFPHYQHEFGHFEADTVQGKAHRGAVMTLVERQSKVMIVLNVHRKTDEAVNYHLDKWLSKMPRHFVKSITFDNGKEFAGWREIANKHDLHTYFAEVGAPNQRGLNENNNGILRRDGLSKRLDFRNLPDELITQLMHKRNTIPRKSLHYRTPLEVFLSHVTDEQLSTFF	0	0	0	0	0	0	0	0	0	0	0	0	0	0	0	0	0	0	0	0	0	0	0	0	0	0	0	0	0	0	0	0	0	0	0	0	0	0	0	0	0	0	0	0	0	0
gene_1000	>An20_03212 hypothetical protein	ATGAAAAAAACAACGAATTTACCCAAGTTTAATAGCCAGGACGGGCGCTGTTACTGGATGAAGCCCGAGGTACAGGAGGATTTGCAGCCGCTCTTTGACCAGTGCATCCAGGATGCTATTGACGGGAGAATCACGCGGCTTGATTCTCTCTGGCCGCCGGTAGTGGTCAGCAGTCAAGGTGCGCCCTTTGAGGTGTGGCAACTGCTTAGGGCGTGGACCGAAATACAGCGGGCCGAGACCCTGGATGCGGAACAGGCCATCGCCTTCAGCGAAAACCTGCGCCGCCAGAGCCGGTGGGGTGAAATTGACCACCATCTACTTGATATGCTCAAACGGGAGCTGCAGGAAAAGTATTTTGTTGCAACAGACAATGAAGATGATCGCTTCTGGAATCGGGAG…	MKKTTNLPKFNSQDGRCYWMKPEVQEDLQPLFDQCIQDAIDGRITRLDSLWPPVVVSSQGAPFEVWQLLRAWTEIQRAETLDAEQAIAFSENLRRQSRWGEIDHHLLDMLKRELQEKYFVATDNEDDRFWNREYSLKPGIHAEQVPEPLLRFACYVAVNYKVYGMSFQYLDTNYLLGLVGKVRPDIVEKLKENGTGRLPFNLQKRKTVHFTASANDAFAVIRITARDNTEECCHEVLNYLCELLEQDDFPRSYAVEFKGPEKKYLPITGLPQKGVNQLFACAVQYPSLHHLMERYARLAMRQYEQYTNLSDELCALPGSFAVFALGMLGQEWRQLVWDYLDLCDDEHSRLQEKFLREYVKQFGFTADTVPVFVRGVLSMQDMKYSKDYAAWMANAESLG…	0	0	0	0	0	0	0	0	0	0	0	0	0	0	0	0	0	0	0	0	0	0	0	0	0	0	0	0	0	0	0	0	0	0	0	0	0	0	0	0	0	0	0	0	0	0
gene_10000	>An174_02096 Transposase from transposon Tn916	ATGGCAAAAGGTTCTGTAAGAAAGAAAGGCAAAAAGTGGTACGGACGCTTTTACATTGAAGATGAAAGCGGCAGAAAAGTGCAGAAAGAGTTTGCAGGCACAGAGAGCAAGGCAGAAACAGAAGCCATGCTCCGCAAAGCGATAGCGGACTACGAGGAAAAGCAGTTTGTCGGGAAAGCGGAAAACATCACGGTAGGCGATATGCTGGATATGTGGGTAGAGGAAGAACTGAAACCCGGCAACTTAAGCAACGGGACGGTCATGTCCTATCAGGGAACGGTCAACCGTATCAAGCAATATCCCATTGGCAAACGTAAGCTGAAAACCGTGACCGCCGACCATTTGCAGGCATTTATTGATTTTCTGAGCTACGGTGGGACAAACCCGGACGGGACAACT…	MAKGSVRKKGKKWYGRFYIEDESGRKVQKEFAGTESKAETEAMLRKAIADYEEKQFVGKAENITVGDMLDMWVEEELKPGNLSNGTVMSYQGTVNRIKQYPIGKRKLKTVTADHLQAFIDFLSYGGTNPDGTTSKPMSKGYMLLFSAVLQNSFRFAVFPKKLITFNPMQYVKLRGRKQETDIFSDSKEDTASIPTITHEQFQKLEEFLKAKDNPALLPVQIAYYTGLRIGEVCGLTWQDINLEEQYLTVRRSMRYNGTRHTTEVGTTKRSKVRTVDFCDTLAAILRAARTEQRKNRFRYGELYHLNYYKEVKEKGRTYYEVYNLQRTEEVPEDYKEISFVCLRADGAYEAPSTVGIMCRAAKKKVKGLEDFHFHTLRHTYTSNLLSGGAKPKDVQELLG…	0	0	0	0	0	0	0	0	0	0	0	0	0	0	0	0	0	0	0	0	0	0	0	0	0	0	0	0	0	0	0	0	0	0	0	0	0	0	0	0	0	0	0	0	0	0
gene_10001	>An174_02622 hypothetical protein	ATGGAAAATCGGGTTTATTGCTTATATCGTGTATCCACGAGAAAGCAGGTGGACTTCAAGGCGGAAAATCAGGCTGATATTCCTATGCAGAGAAAGGCTTGCCGGGAATTTGCCGGGCAAATGGGATGGGAAATCCTTTACGAAGGCCAGGAAGCTGGCGTATCCGGGTTCAAGGTGAGTGAAAAAGACCGGGATGTTCTGCAGATGATTAAAGAGTACGCCCTCCAAAGAAAATTTGATATTCTGCTTGTGTTCATGTTTGACCGCATTGGCCGCAAAGCGGATGAAAGCCCCTTCGTTGTGGAGTGGTTCGTAAGGCATGGAATTCGTGTTTGGAGCGTCAAGGAGGGAGAACAGCGATTTGACCACCACATCGATACCCTGCTCAACTATATCCGA…	MENRVYCLYRVSTRKQVDFKAENQADIPMQRKACREFAGQMGWEILYEGQEAGVSGFKVSEKDRDVLQMIKEYALQRKFDILLVFMFDRIGRKADESPFVVEWFVRHGIRVWSVKEGEQRFDHHIDTLLNYIRFWQADGESRKTSVRTKEGLRQLVLDGGYRGGGVPYGYRLVATGRLNKRNKEISELAIDSDEAMVVRKIFDLCIVHGYGRCRIATELNRQGIRNRKGENWHEASIGHILHNPCYTGVLRSGDAISQRFEHLMILTPELFEQAQALQKARQNEADGERTVPVNVTGNSLLSGNIYCGHCGGRLVLTSNCKSYVTADGNKVKHRRTRYVCYQKTRHRCVCDGQTGYTAHILDEKVEHVICRLLEQLGAVEESFLLQGYLLCEEKQLRRK…	0	0	0	0	0	0	0	0	0	0	0	0	0	0	0	0	0	0	0	0	0	0	0	0	0	0	0	0	0	0	0	0	0	0	0	0	0	0	0	0	0	0	0	0	0	0
gene_10002	>An174_02639 hypothetical protein	ATGAAAGAGCTCAAAAAACATATTTACGATGAACACAATGGCCTGCATTATACGTTGGTTGGCGACTACTATATCCCCGACTTGGAATTGCGGGAAGAAACCCGGCCTATTGGGATTTGGGGACGGATGCACAAAGACTATTTGGAGCAGTACCATCCAGCCCAGTATAATGACCTGATTTTGAGTGACAGACTCTGGACATATCTGGCTGACCTGAACGAGCAGGCACAGAACCGGCTGAATTGTATCATTGCCCAGATGAAAGAAACCGAGGGGATTACGGAGGAATTGAAAACCCAAGATCAGATGTCATGGGTCAGAGCTATGAACAGCATCCACAGCCGTGCAGAGGAAATCATCCTCCGGGAGCTGATCTACGAGGAGGATGCTGTATGA	MKELKKHIYDEHNGLHYTLVGDYYIPDLELREETRPIGIWGRMHKDYLEQYHPAQYNDLILSDRLWTYLADLNEQAQNRLNCIIAQMKETEGITEELKTQDQMSWVRAMNSIHSRAEEIILRELIYEEDAV	0	0	0	0	0	0	0	0	0	0	0	0	0	0	0	0	0	0	0	0	0	0	0	0	0	0	0	0	0	0	0	0	0	0	0	0	0	0	0	0	0	0	0	0	0	0
gene_10003	>An174_02642 Type I restriction enzyme EcoKI M protein	ATGACATTGAATGAACTTTTTAAAAATACTACATACGACGACACCCTTTTTTCTGCGGAGGACAAATCCGCAGTAGAGTCTCGTATTTTCATGAAGTCTGTCCGCGGTGCAGAGGTTCCTTATATCACTTGTGCAATCCGTGATAAGGCAATTAAACTTACTCCCGAAGAAGCTGTTCGCCAACTCTATATTCATAAACTCATGAACGAATACGGATATGCGGCAAGTCGGATTCAGCTGGAAACTCCGATTCACTTTGGCCGTGAAGTAAAGCGGGCTGATATTGCGATCATGGATAAAGATCGCCCGATGGTTCCCTATATCATCGTGGAGCTGAAAAAGCCCAAGCTCACTGATGGCAAGGAGCAGCTGAAGTCTTACTGCAATGCTACTGGTGCG…	MTLNELFKNTTYDDTLFSAEDKSAVESRIFMKSVRGAEVPYITCAIRDKAIKLTPEEAVRQLYIHKLMNEYGYAASRIQLETPIHFGREVKRADIAIMDKDRPMVPYIIVELKKPKLTDGKEQLKSYCNATGAPIGVWTNGEQISCYNRKDPNFFEEISDIPKATQKLSDIINEKFTYEDLKRKDKISTQKKSLRALIKEMEDEVLASAGVDSFEEIFKLIFAKLYDELICANDPTAYLQFRNTGDTDFELKEKIQGLFDDAKKKWEGIFTDESKILLSPSHLAVCVASLQDIKLFNNNLDVVDDAFEYLMSKAQKGEKGQYFTPRYVIDMCVKMMNPTTKDKIIDTACGSSGFTVHSIFKVWKDIRREKGLPEGEGFTAAERIPEETNFVRDNVFAID…	0	0	0	0	0	0	0	0	0	0	0	0	0	0	0	0	0	0	0	0	0	0	0	0	0	0	0	0	0	0	0	0	0	0	0	0	0	0	0	0	0	0	0	0	0	0
gene_10004	>An174_02643 hypothetical protein	ATGGATGGGCTGGAATGTAGCGAAATCAATCTCCGGTATGTTAAGGATAAGCTTCTTCGTATAGATGCAGAATATTATCAGAAAGATAACCTCATTTGGGAAAACGTTCTTGCGTCTATGGAAGGAAAAACTATCTCCGATCACAACGGGAAAACGGATTGCAGTGCTTTTTATCCCTCGATTACAGGATATTACAGTTCTGACAGAAACAATATTCCGTTTCTACGAGTAAACGAAATCGTCGATGGACTTGTTGTCATTTCAGACAAAACGGTTTTTCTGCCTGAAGAAGTGCTAAAGAATAATAGTAAAACCATCGCCCTGGCTTATCCCGGAGATATTATTATTGCGAAGGGCGGCAATACATTGGCAAAAGTTGGCCTTGTAACAGATGAGTTT…	MDGLECSEINLRYVKDKLLRIDAEYYQKDNLIWENVLASMEGKTISDHNGKTDCSAFYPSITGYYSSDRNNIPFLRVNEIVDGLVVISDKTVFLPEEVLKNNSKTIALAYPGDIIIAKGGNTLAKVGLVTDEFNVYATCRDVIILRTDDITDLNKFYLWAYLHSSFGQKLMWRSASQTGQPHLTLSSIDGIYIPEYSMVLQKAIEDLYNRSVNIKQVSQQNYDSAVDMLETTLGISHFPTAAVSIKNFSDSFMKTGRLDSEYYQPKFDALFDALKKFSSKRLGGNNGIVSIKKSIEPGSDAYKDEGIPFIRVRDVSKHEITSPEIYLSHDVVENVKALFPKKDTILFSKDGSVGIAYKLEHDEDIITSGALLHLTVKNTSEVLPDYLTLVLNSPVVQMQ…	0	0	0	0	0	0	0	0	0	0	0	0	0	0	0	0	0	0	0	0	0	0	0	0	0	0	0	0	0	0	0	0	0	0	0	0	0	0	0	0	0	0	0	0	0	0
gene_10005	>An174_02644 hypothetical protein	ATGCAGGTAGAAAGAAAATATGAGCAATGGAAAGCGATTACCGAGTCTGATTTTGTAACACTGTTCATCAAAACATGGTTTACTTTTATTGCAGTTTTAAGAGAATTGAATCCTGATGTTGATGTTTTTACGGAAGATGGTATGCCTCGAGGAGACAAACCTTTTTTGAATGCTTACAAAGATGGTATTATGCCCTTTGTTCAAAAGAACATCGATACAGACAATTTTGCCCAAGAAGTATTTGCAATGTATCCTATTAGTATGCGAAAAGTGATGGATGTTTTTCCTCAATATTTCTTCCAGACTTTTTTCCAAATCAATCGCGATTTCTCCTATGAGGAGAAGACCATTGATCTGGATAAAGATGGTAGCCTGAAGGAGCGATATCAAGCAAATCTA…	MQVERKYEQWKAITESDFVTLFIKTWFTFIAVLRELNPDVDVFTEDGMPRGDKPFLNAYKDGIMPFVQKNIDTDNFAQEVFAMYPISMRKVMDVFPQYFFQTFFQINRDFSYEEKTIDLDKDGSLKERYQANLHIVDKHILKFYLGVSGQFRTTKYNESIKKEIDLRPIVCSTVEKHKHQDLIINETQFMRDFYDAVMSEITGTLRHYIDITLPKKGFNQTVTRKIKDACLRLDTALRLRFEYNYKYPHEVDPLIASNSYAIIYQIPFNGFSRSERENIYKSHQGKYAQLIATKAVDWFANYVYALRNALFHEIISPLDEEWQIIFKSAYLLLKQVSDICISCISQIEGFAQTQENAVFEYAEKHKAECVDYLADYVEILDFPKMVLSKWKIENGKITL…	0	0	0	0	0	0	0	0	0	0	0	0	0	0	0	0	0	0	0	0	0	0	0	0	0	0	0	0	0	0	0	0	0	0	0	0	0	0	0	0	0	0	0	0	0	0
gene_10006	>An174_02645 hypothetical protein	ATGCAAACAAAGCTGTCTATCCCGGAACGGTTAAAAGACTTGCGGGTGGTGGATAAGCACCTGACACTGGAGCAGCTGGCTGAGCAGACCGGACTTTCTAAATCTGCTCTCAGCAAATATGAAAGCGACGATTATAAGGACATCAGCCCGTTTGCCATCGCTACGCTGGCGGAATTTTATGGGGTGTCCACCGACTACCTGATGGGGTTATCGGAAAATAAAAATCACCCAAACACAGAGCTTCAGGCCCTGCATTTGAGTGATGATATGGTTGCATTATTGAGCAGCGGAAAAATCAACAACCGGCTGCTGTGTGAGATTGCCACCCACGAGAACTTCCAGCGGCTGATGACGGATATTGAGATTTTTGTTGACCGCATCGCTGATATGCGGATTGCT…	MQTKLSIPERLKDLRVVDKHLTLEQLAEQTGLSKSALSKYESDDYKDISPFAIATLAEFYGVSTDYLMGLSENKNHPNTELQALHLSDDMVALLSSGKINNRLLCEIATHENFQRLMTDIEIFVDRIADMRIAQMNLVLEATRQEVIRSHAPRENDLYVRTLELGQVQESDFFSHTIHDDLDSIIQDIRKTHVTDRTTADPQPTFTEVKEKFDRAMRLGSNEERVIHEFCDQMQIPFDKIASEDFSAFMRILSLSKLLKNPNNMRGKARPQKYHSTKNRKKRSN	0	0	0	0	0	0	0	0	0	0	0	0	0	0	0	0	0	0	0	0	0	0	0	0	0	0	0	0	0	0	0	0	0	0	0	0	0	0	0	0	0	0	0	0	0	0
gene_10007	>An174_02647 hypothetical protein	ATGACGAAGCTGTCTAAGTATGAGAAAGAAACTATCATCAACTGGAACGAGGCGGAGGACACCGCCAGCATCTACACCTTCAACGCCGATTTGAAGCGCAGGCTGGCCGAGTTCAGCCGGAAGTATCCCAAGCTGTGCCGGTTGGAGCGCAGCACTACTGAGGGCAGCGTGACCTATGTGATGGACAAGTCCCGGCTGTCTATCCGTCTAGTGCCACCGTACAGCGAGGAGCGGCTGGCTGCTGCCAGAGAGTACGCCAAACAGCACGGATTTCAGGTTTTGCGGACGGACAAGGAGAGCGCCTGA	MTKLSKYEKETIINWNEAEDTASIYTFNADLKRRLAEFSRKYPKLCRLERSTTEGSVTYVMDKSRLSIRLVPPYSEERLAAAREYAKQHGFQVLRTDKESA	0	0	0	0	0	0	0	0	0	0	0	0	0	0	0	0	0	0	0	0	0	0	0	0	0	0	0	0	0	0	0	0	0	0	0	0	0	0	0	0	0	0	0	0	0	0
gene_10008	>An174_03534 hypothetical protein	ATGGGGACGATATTTGTTGCCGGGACTTACGGTGTAGGGAAAAGCACATTATGTAATGAATTGTCAACTGCATTAAAAATTCCTGATTTTTCTGCCGGTGATCTCATTAGTGCGGTCAACGGTGAAACTTATGGAGCAAATAAAGTGGTTAGAGACAAAGATGCCAATCAGAATATTTTGGCCTCACAAGTCAAGCAACTTCTGAAATCGACCCCTAGTATTATTCTTGCCGGACATTTTTGCATATTTGACATAAATGGTAATGTTGATACTTTGCCGAGTAGTGTGTTCTATGATCTGGAAATAGAAACCATACTTTTGCTGGAAGCCTCGTCTTCACAAATTATAAAGAATTTATCGGTGCGAGATAAAAAAGAGTATTCTGAAAGTCAAATTTTA…	MGTIFVAGTYGVGKSTLCNELSTALKIPDFSAGDLISAVNGETYGANKVVRDKDANQNILASQVKQLLKSTPSIILAGHFCIFDINGNVDTLPSSVFYDLEIETILLLEASSSQIIKNLSVRDKKEYSESQILLLQKAEHEKAHEIATSINCNLYVHHMLFDETDITSCLSYIERGPKL	0	0	0	0	0	0	0	0	0	0	0	0	0	0	0	0	0	0	0	0	0	0	0	0	0	0	0	0	0	0	0	0	0	0	0	0	0	0	0	0	0	0	0	0	0	0
gene_10009	>An174_03545 putative endopeptidase p60	ATGAGGCAGGAGGATGACCGGCGCGGTCCGCAGGATACCGGCAAGGCGCAGGAGCCGGAGGGCTCCTCCGAGAAAGCCGGGAGCAAAAAGGACAAGTACCAGAAGGCGCAGGCCAAAGCGGAGCGCGCCGGGGAAAAGCTGGGAAAGGCCCGGGAGAAGCTGGATAAGGCCGAGGCGAAACGGGCGGCGCAGAAGCCGCCGGGGCTTGCAAAGAAAGCCGTCCGGGGAGCCCGCACCGAGGCATGGTTTTATCTCCACAACAAAATCCACGAAGTCGAGCATGAAAATGTGGGCGTGGAAGGCGCGCATAAATCCGAGCTGACCGCCGAGGCCGGGACCCGAAAACTGACCCGGTATGCCAAACGGCGCTGGCGGGAATACCCGGCCCGGAAGGTGGCA…	MRQEDDRRGPQDTGKAQEPEGSSEKAGSKKDKYQKAQAKAERAGEKLGKAREKLDKAEAKRAAQKPPGLAKKAVRGARTEAWFYLHNKIHEVEHENVGVEGAHKSELTAEAGTRKLTRYAKRRWREYPARKVAKWERKDIKARANVDFQKMAAEHPELASNPLSRIQQKWKLKRRYSKEAKAAAKQSAKAAKKAAAASGNVTRRAAQFVTRHPVAVLVLVLLLLVCYLLSAVSSIFPTLGSGLANAVSGTSYASEDADLLGVDEDYTALENELAQTVANIESTHPGYDEYRYSVDEIGHNPYELASYLSAKYHVYFREQVQDELREIFEAQYELTLTEEIEIRYRTETSTDPETGETTTEEVPYEYYILNVTLTNKTLPAVILPRLDEQQREIYTVMQQ…	0	0	0	0	0	0	0	0	0	0	0	0	0	0	0	0	0	0	0	0	0	0	0	0	0	0	0	0	0	0	0	0	0	0	0	0	0	0	0	0	0	0	0	0	0	0
gene_1001	>An20_03213 hypothetical protein	ATGAAAATAAAAGAATACGCTACCGATGAGCTTTTGATGATGGCCAACAATGTAACCGGAGAATATACGGACAAGGAAGTGAGACAGGCCAAGCTGGAACTGTACAGACGCGGTGTAAACTACAAGTTGATAGCCGACATCATGGAAGAAAAGGAGGAAACCTTCATGAGAAGACTGGATGCCGCAGCCCGTGCTGAGCAGGAACGCCTTGACAAGGAGAGAGAGAAGAACAGGAACGTGAGTTACCGGTGGTGGGAACTGATACCGATGTTCCTGTTCGCCCCATTTTACATGTTCGGAGAAATGAGGTATTTTGTAGGCTCTATCATTTTGCTGCCTGTCCACCTGCTAAGCCGGACTCCCGTTGACTTCAGTTATATGTTCAGGGAACTGCGAAGG…	MKIKEYATDELLMMANNVTGEYTDKEVRQAKLELYRRGVNYKLIADIMEEKEETFMRRLDAAARAEQERLDKEREKNRNVSYRWWELIPMFLFAPFYMFGEMRYFVGSIILLPVHLLSRTPVDFSYMFRELRRLKEEKCDLKFKQRLTVLIAGDLFYLSVCWYNFLRFCF	0	0	0	0	0	0	0	0	0	0	0	0	0	0	0	0	0	0	0	0	0	0	0	0	0	0	0	0	0	0	0	0	0	0	0	0	0	0	0	0	0	0	0	0	0	0
gene_10010	>An174_03564 hypothetical protein	ATGAATGAACAAATCATTCTTTTGATTTTTCTTGTTGCGGCATTAGCTGTAACTTTGGGATTGTATTTCTTAAAAGCCAAAAAACAAATACAATATAAAGGTGATGAACGCTGGAAATTGATACAGCTTAACGCAAATAATGCTGCGAATATCTCAAATGCGGTTCTGATCGTCTTACTTGTGGTTTTGCCATTGTTTATAGATAGTCAGACGACATTTACACTACAGAGGGTGATTACATTTGCGCTGATTTATATTGGAATACGCAATTTGATTGAACTGGTTGCAACGATATATTTTGACAAAAAATTGTAA	MNEQIILLIFLVAALAVTLGLYFLKAKKQIQYKGDERWKLIQLNANNAANISNAVLIVLLVVLPLFIDSQTTFTLQRVITFALIYIGIRNLIELVATIYFDKKL	0	0	0	0	0	0	0	0	0	0	0	0	0	0	0	0	0	0	0	0	0	0	0	0	0	0	0	0	0	0	0	0	0	0	0	0	0	0	0	0	0	0	0	0	0	0
gene_10011	>An174_03566 hypothetical protein	ATGACCTGCACAGAAGAATACAAAGAGCATATTGAATACACATTCCAAGCCTTTTGTAAAGTTGTCATACGCAACGCAGCAATAACTGCGGCGAGGACAAGGAGCAGGAAGTACAAAAGAGAAATATCCCTTGAATACCTCACAGATGAAAAACACTACCCTTTAGGTACAGCAGAAAAAGATTTCCGAGCGCCGGAGCCGGACGAGGAATACATCATCCAGCTTTGCGGCGATACGGTCATACTGAACAACGGTTTACTTGTGAAAGCCCTCTCCCGGTTGCCGGTTTGGAAACAAGAAATGGTTTATCTTTCTTATTTCCGGCGTATTCCACAGAGGGAAATCGGCAGGCGGTATGGGCGGAGCCGCAGCGCAGCGGACTACCATATCCGCAAGGCT…	MTCTEEYKEHIEYTFQAFCKVVIRNAAITAARTRSRKYKREISLEYLTDEKHYPLGTAEKDFRAPEPDEEYIIQLCGDTVILNNGLLVKALSRLPVWKQEMVYLSYFRRIPQREIGRRYGRSRSAADYHIRKAVRQLHEEMEGMTHEE	0	0	0	0	0	0	0	0	0	0	0	0	0	0	0	0	0	0	0	0	0	0	0	0	0	0	0	0	0	0	0	0	0	0	0	0	0	0	0	0	0	0	0	0	0	0
gene_10012	>An174_03637 hypothetical protein	ATGCCGTATTCTTCATACGACCATGACAAATTGGAAACCGCCGAAACCATGCGGATAGAACGCCGGATATATTTTGAAGCAAAGGACGGGGAGATTGCCCCCTATGTTTCTTTGCCGCTGGAACAGCTACACGCCATGCGCGAGGAAAGCGCGGCAGCGGAACAGGCGATTTTTGACGACCTTAAAGAACGCGCCGCCGCATGGGAAGAACAGGCGGGAAGAACGCTTTTGCTGGATAAAACACTTGAATATGTGAGAACGCCGCACGTCCAGCACACCGCTAACGAGTGGCAGACCACCGAGCATAACCGCCATATTCGCAGCAATCGGGTATATCAGATGAATTACTACATTTACGAGAATACCCGCTACGACAAAGAAGCGCAGAAATCTATCCCG…	MPYSSYDHDKLETAETMRIERRIYFEAKDGEIAPYVSLPLEQLHAMREESAAAEQAIFDDLKERAAAWEEQAGRTLLLDKTLEYVRTPHVQHTANEWQTTEHNRHIRSNRVYQMNYYIYENTRYDKEAQKSIPYSWTLTWSVRTNSPSRTQAKIAGQDRKVFTDKAAMEKYLNGRIKAYDRLFTEISPPIPQEYADYFKVNGMLMPDYTIEGEEPPQQQQAAAIPENTGQEKEREHMSEQFSIMIGNRSRFDAGDPGGYWLDMPATKEQLHEAMRNVGITADNPQDFSIRGYSDDPEKHIALPYEMVCAADVDELNFLAARLEQLDPAEVGKLNAALQQKNGLANIGQVIDFTYNVDFYVHIPEVHNYHDLGDYYLNQSGMVQMPEEWKGGIDLSTFGR…	0	0	0	0	0	0	0	0	0	0	0	0	0	0	0	0	0	0	0	0	0	0	0	0	0	0	0	0	0	0	0	0	0	0	0	0	0	0	0	0	0	0	0	0	0	0
gene_10013	>An250_02076 hypothetical protein	GTGAAACAACCTTACAATACTACGATTTACAACACGGCGCTTTATATGAGATTGAGCCGGGACGATGAACTGCAAGGAGAAAGCGGGAGTATTCAGACACAACGCATGATGCTCCGGCAATATGCCGCCGAGCATGGCCTGAATGTCATAGATGAATATATCGACGATGGATGGTCTGGAACGAACTTTGACAGGCCGGATTTTCAGAGAATGATTGATGACATTGAGGACGGGAAAATCAACTGCGTTGTTACGAAGGATTTATCCCGCTTAGGCAGAAACTACATTCTGACCGGCCAGTACACAGAAATCTACTTTCCCAGCAAAGGCGTCCGCTATATCGCTGTCAATGACAATGTGGACACCATCAACGGAGAGAATGAGCTTGCCCCATTCCTC…	MKQPYNTTIYNTALYMRLSRDDELQGESGSIQTQRMMLRQYAAEHGLNVIDEYIDDGWSGTNFDRPDFQRMIDDIEDGKINCVVTKDLSRLGRNYILTGQYTEIYFPSKGVRYIAVNDNVDTINGENELAPFLNILNEMHARQTSKKVKAAMRTRFANGAHYGAYAPLGYVKDPDKKGHLLIDPETRWIIEKIFDLAVHGRGAASITRILVEEKVPTPGWLNFQRYGTFANIYAGAPEEKAYAWTIAQVKSILKEETYIGHSVHNKQTNISFKNKKKVRKPKEEWYRVENTHEAIISEDVFRQVQEQICNRRRRQKNGTTQIFSGLVKCADCGWSLAYGMNSQNKNPYAHYHCSKYGQGLHQCSMHYIRYDVLYAYVLSRLQYWSVLAQQDGDKLLKRL…	0	0	0	0	0	0	0	0	0	0	0	0	0	0	0	0	0	0	0	0	0	0	0	0	0	0	0	0	0	0	0	0	0	0	0	0	0	0	0	0	0	0	0	0	0	0
gene_10014	>An251_00855 hypothetical protein	ATGTTTGAAGCCTATATAACCAACACGGCCCTGTACCCCATGATGGGGATTGAAGTGGGAACAACGGTACATTTTCCCACGACCACACAGGAGGTACAGGCTGCCCTTGCCAAAATCGGGATAGACGGAAAGCGGTACAGCGAAGTGTTTATTACCAGCTTTGACAGCGATGTGCTGGGACTGTACGACTATCTGGACGAGTACGAGAACATCGACGAGCTGAACGAGCTGGGCCATGCCCTGCTGGAAGTACGGGACAAGGGCGGATTGGAAACCTTTGAGGCCGCTCTTGTCTTGGGAAAACACACAGGCAGCGTGAAGGACCTAATCAACCTGACGCAGAACCTTGACCTCTACCGCTTTTACCCGGATATTTCCGATGATGAAGGGCTGGGCCAT…	MFEAYITNTALYPMMGIEVGTTVHFPTTTQEVQAALAKIGIDGKRYSEVFITSFDSDVLGLYDYLDEYENIDELNELGHALLEVRDKGGLETFEAALVLGKHTGSVKDLINLTQNLDLYRFYPDISDDEGLGHLYADELGTIDIPEHIQGYFDYEAYGRDMRINEGGVFAPGGYVAADPVGFKEHYHGTQDIPPEHRVFAYPEKAEPVHSILGALKRFQEAPPVPQKDKAGPSHEER	0	0	0	0	0	0	0	0	0	0	0	0	0	0	0	0	0	0	0	0	0	0	0	0	0	0	0	0	0	0	0	0	0	0	0	0	0	0	0	0	0	0	0	0	0	0
gene_10015	>An251_00857 hypothetical protein	ATGCAGGAAGAAGTAAACCAAAAAACAGTTGCCCTTTCGATCAAGACGGCAAAGCTGACGGGAAAAGTGCTGGCCGCCGCTCTTGGCAAGGTGGTTCGGGCGCTGCAAAAGCACCACCGGAAGGCGCTGACCCCGCAGGGCCGCCAGAGCGTGAAAAAGCTGATGAACCACTACGGCGGTAAAAACGCCATGCAGTATGTGGGCGCGCCAAAGGATTTTGACCGGATAGCGAAGGAGTTCCATGTGGACTACGCTTTCCATAAAGTGAGCCCCGGCCATTATCTGCTGTTCTTCAAAGCCAATCAGGCGGACGCCATCACGGCGGCCTTCCAGAAATACAGTACAAAGGTGCTGAACAAAGACCAGGACAAGGCTTCTATCCTCGGCCAGCTCCGCAAG…	MQEEVNQKTVALSIKTAKLTGKVLAAALGKVVRALQKHHRKALTPQGRQSVKKLMNHYGGKNAMQYVGAPKDFDRIAKEFHVDYAFHKVSPGHYLLFFKANQADAITAAFQKYSTKVLNKDQDKASILGQLRKLTEQIRTKPKEKQRTREAVKDRR	0	0	0	0	0	0	0	0	0	0	0	0	0	0	0	0	0	0	0	0	0	0	0	0	0	0	0	0	0	0	0	0	0	0	0	0	0	0	0	0	0	0	0	0	0	0
gene_10016	>An251_03128 hypothetical protein	ATGGCGTATGTAACCGTCCCAAAGGATTTAACCAAAATCAAGAGCAAGGTAATGTTCAACCTTACCAAAAGACAATTACTCTGTTTCGGCGCGGCGGTGGCTATCGGGCTACCGCTATTCTTTTTGACAAAGGACAGCGCGGGAACGACAACGGCGGCTTTGTGCATGGTGCTTGCCATGCTGCCCATGTTCCTACTCGCTATGTACGAGAAGAACGGGCAACCGCTGGAAGTGATTATACGGCAATTTGTGGAAGTGAAGTTTCTTCGCCCCAAAGAGCGACCTTATCAGACCAACAATTTTTATACCGCCCTTGCGCGGCAGGAGCGATTAGATAAGGAGGTACGGGCGATTGTCAAAGGAAAAGGGAAAGACCCAAAACAAAAAGCGTAA	MAYVTVPKDLTKIKSKVMFNLTKRQLLCFGAAVAIGLPLFFLTKDSAGTTTAALCMVLAMLPMFLLAMYEKNGQPLEVIIRQFVEVKFLRPKERPYQTNNFYTALARQERLDKEVRAIVKGKGKDPKQKA	0	0	0	0	0	0	0	0	0	0	0	0	0	0	0	0	0	0	0	0	0	0	0	0	0	0	0	0	0	0	0	0	0	0	0	0	0	0	0	0	0	0	0	0	0	0
gene_10017	>An121_00207 hypothetical protein	ATGGACGCAATACTGGCGGGCAGCTTCCGGGCGGCTATCTATTGCAGGCTTTCCAAGGACGATGACCTTGACGGGGAGAGCGCCAGCATTGCAAACCAGCGGGATATGCTGGAAACCTACTGCGAGAAGCAGGGATGGGAGGTTGTTGCAGTCTATCAGGACGATGGCTACACGGGGCTGAACATGGAGCGCCCCGACCTGAAACGGATGTTGAAAGCCATCGAGCGCAGGCAGATAAACCTTGTGGTCACGAAAGACCTATCCAGACTGGGTAGGAATTACTTGCAGACCGGCTTCCTGATTGAAGATTTCTTCCCCCGCCACGGCGTCCGGTATATCGCCATGAATGACGGTATCGACACCATGCGGGACAACAACGACATTGCGCCGTTCAAGAAC…	MDAILAGSFRAAIYCRLSKDDDLDGESASIANQRDMLETYCEKQGWEVVAVYQDDGYTGLNMERPDLKRMLKAIERRQINLVVTKDLSRLGRNYLQTGFLIEDFFPRHGVRYIAMNDGIDTMRDNNDIAPFKNILNEMYSKDISKKVHSSYLLKAQKGQFTGCLAPFGYRKDPEDKNHLLIDEETAPIVRRLFAWALEGHGPNYIRRRLEEEKIPCPTYWNRVRGFRNVSTKWEKKDPVNGRYMWDFSVIKDILMNPVYTGAIASQKKEYRFKIGTIGEKKPEDWIVVENQHEPLVDRKTFDIVQRKLKSRQRPRQTGEISLFAGLIKCGECGKSLTIRYTNDKHPKQIYSCKTYNAYGKQHCTQHRVEYDTLYSLVLNKIRECARAALMDGEAVAGKL…	0	0	0	0	0	0	0	0	0	0	0	0	0	0	0	0	0	0	0	0	0	0	0	0	0	0	0	0	0	0	0	0	0	0	0	0	0	0	0	0	0	0	0	0	0	0
gene_10018	>An121_00926 hypothetical protein	ATGAGAACAGGGCTTACCAAGCAGGAAAAGACCACCGATATTTGGTTTGACGAGAAAGACCCCCTTATCCATATCCGCACCCACAACACCGCCTTGAAAAAGCGTCTGCTTGCATACAGCCGCCGTTATCCGGCGATCTGCCAGCAGACTGACGCAGACCCGGAAACGGGCTGCATGGAGTTTGACATTGAGAAAGGCCGCTTCTCTTTCCGTCTGACCGCCCCATACAGCGAGGAACGGCGGGCGGTATGCCAGAGAGAGCAACGTCGCCGACAGGCTGAAATAGAGTTGAAATGTTCATAG	MRTGLTKQEKTTDIWFDEKDPLIHIRTHNTALKKRLLAYSRRYPAICQQTDADPETGCMEFDIEKGRFSFRLTAPYSEERRAVCQREQRRRQAEIELKCS	0	0	0	0	0	0	0	0	0	0	0	0	0	0	0	0	0	0	0	0	0	0	0	0	0	0	0	0	0	0	0	0	0	0	0	0	0	0	0	0	0	0	0	0	0	0
gene_10019	>An386a_01273 hypothetical protein	ATGGACGCACAGGAGGTTATGCACATGACTGATTATAGTAAAATTACAGCCCTTTACTCCCGCCTTTCCGTGGGCGACGAGGACAGGGACGGCGGTGAGAGTAACTCGATACAGAACCAAAAAATCTTTTTGGAGAACTACGCCAGAGGGCAGCACTTAACCAATATCCGGCACTACATTGACGATGACGAAAGCGGCAGATTTTTTGACCGTTCTGCCTACTCCCGCATGATGGACGATGTAGAGAACGGGAAAATCGGTGTCTGCATTATGAAAGACCTGACACGCTGGGGGCGTGACTATCTCCAAGTCGGCAATGCGATGGAGATATTCAGACGGAACAATGTGCGCTTTATCGCAGTCAACAACGGGATAGACAGCGAAAAGCCCGATACATTG…	MDAQEVMHMTDYSKITALYSRLSVGDEDRDGGESNSIQNQKIFLENYARGQHLTNIRHYIDDDESGRFFDRSAYSRMMDDVENGKIGVCIMKDLTRWGRDYLQVGNAMEIFRRNNVRFIAVNNGIDSEKPDTLEFAPFINIMSEWYAKDISKKVKTGIKTKGMSGKPIATEAPYGYVKSPDNKDFWIIDEEAAGVVRLIFRLFLDGKNRNQIAVYLTQAQIPTPTFYMKERGRGTCKNRALNEANRYKWNKATLTHILTRQEYCGDVVNFKTTKHFRDKRNHYVDRSQWQITENVHEPIIDRTDFETVQRILENAPVKRPNGDGEIHPLSGLLFCKDCGAKMHIRIDYRNGGKRHVAYCSEYHKGKAKNPKCNSPHIIDADLLMQTIAEVLKKIEDYSI…	0	0	0	0	0	0	0	0	0	0	0	0	0	0	0	0	0	0	0	0	0	0	0	0	0	0	0	0	0	0	0	0	0	0	0	0	0	0	0	0	0	0	0	0	0	0
gene_1002	>An20_03214 Rhomboid protease GluP	ATGACAAAAAGAACAAGTAAAACAAAATACTGCTTCATCAGAAGCCGAATGTTCGTCTGCCTGTTATTGCTATCTGCATTTTTGCCGGTAGCCCATACGCATGCTTCGGAGACTGCAGACTCCGTATATTTTCATGCGGAGCTTGATACGGTTGGCGGTCTCCGTGTCGGGCGGGTACTGCGGCTGACGTATGCACTGGTTAATTCCCGATTCGACACGGCTTCCTACCCAGTGTTCAATGACAGCATTAAAGTGTTGAACGGTCCGAAGCCGCATAAGAGAGAGAGCTGTTCCATTATAAACGGTGTGAAAAGCAATAGCTATGAAACAGGTTTCTATTATCTTGTACAGTTCAAAAACAGTGGGGAAGCCAGAATCCCTGTCGCATCCGTGACGGCC…	MTKRTSKTKYCFIRSRMFVCLLLLSAFLPVAHTHASETADSVYFHAELDTVGGLRVGRVLRLTYALVNSRFDTASYPVFNDSIKVLNGPKPHKRESCSIINGVKSNSYETGFYYLVQFKNSGEARIPVASVTADGKTYTTPEYRVSVHPTEVDMSKLECHLEVEQLKSDYVKYRAILTCNARPDQNPPLLTINGKTVPPNSNSYSSSKNKEEYTYTYYFTSEGYDVSCEELTFGGVPYSIKPRESKLDEADYIVAILIIGALFELIWWLAYRIRYREEKNAPLAAFVLEKKTLPLIISWAYTHYGASHMLMLYAAMFISISGVMHYSSNIDIEGLLWLGIIPGLLAFILYRHQRRKLDFQSIPTSLDKQAIYDQIYKLSVTYDWDVDHYGEDCIVAHTN…	0	0	0	0	0	0	0	0	0	0	0	0	0	0	0	0	0	0	0	0	0	0	0	0	0	0	0	0	0	0	0	0	0	0	0	0	0	0	0	0	0	0	0	0	0	0
gene_10020	>An58_00922 hypothetical protein	ATGCCAACTTGGAGCGGAATCCGGAACAAGCTGGAAAATGATTACCTGTGCCCGGCGCTCCGGGGCCACATCCAGTATTTTGCCACCAGTTACAGCAAAAGCGCTGACCATGAGGGCCGGGCAGCCATTCGCATGGACGGTGTGGAAGTGCTGCGGAGCAACTACTACACCTATTTTGAGAATGTGTGGACAAAATTTCATCACCTGCGGTCCACAACGCTGAAAGATTGCGACTCCGCAAAAGAGGCCATCAACCAGGCTCATGCCTTTGCGCTGGAGCAGGGCACCTTTGACCAAAAGGTGTTCTATGAGGCGTTTGGTATCTTTGACAACCAGAGCATTGAGAAAAGCCTTGTCAGCGAGAATCCTCTTGTCCGCATCTTTGCCCTCCTGGACCGC…	MPTWSGIRNKLENDYLCPALRGHIQYFATSYSKSADHEGRAAIRMDGVEVLRSNYYTYFENVWTKFHHLRSTTLKDCDSAKEAINQAHAFALEQGTFDQKVFYEAFGIFDNQSIEKSLVSENPLVRIFALLDRRLGKRRLLALEESMEQELDWVRAFYVIRMQAEGLMEKE	0	0	0	0	0	0	0	0	0	0	0	0	0	0	0	0	0	0	0	0	0	0	0	0	0	0	0	0	0	0	0	0	0	0	0	0	0	0	0	0	0	0	0	0	0	0
gene_10021	>An58_01741 hypothetical protein	GTGAAACAACCTTACAATACTACGATTTACAACACGGCGCTTTATATGAGATTGAGCCGGGACGATGAAAACTATGGTGACAGCGTAAGCATTGAAACACAGCGGACAATCCTGCAACAGTACGCAAAGGAACAGGGGCTTCATGTAGTCGGTGAGTATGTGGACGATGGCTGGTCGGGGACGAACTTTGAACGCCCGGATTTTCAGCGCATGATGGACGATATGGAAGCCGGAAAAGTAAACTGCATTGTCACGAAAGACCTTTCCCGTTTCGGGCGGGAACATGTGATGATGGACTACTATCTGGAATTTCTGTTCCCGGAAAAACGGGTGCGCTACATCGCCGTTGCGGAGAATGAGGACACAGAAAAAGGGCTTTCCGATTTTGTCCCGTTCAAA…	MKQPYNTTIYNTALYMRLSRDDENYGDSVSIETQRTILQQYAKEQGLHVVGEYVDDGWSGTNFERPDFQRMMDDMEAGKVNCIVTKDLSRFGREHVMMDYYLEFLFPEKRVRYIAVAENEDTEKGLSDFVPFKNLFNEWFAKDTSRKVKAAFKAKFATGQRIGAYAPIGYRKHPEIKNKLIIDEETRWIVEKIFDLAIHGRGAASITRILIAEKVPTPGFINFQRDGTFANIYAGAPEEKSYAWTIAQVKSIMKDETYIGHTIHYRETNISFKNKRRVRKPQSEWVRVENTQEPIISEQVFRQVQEQIANRRRKCKDGTTQIFSGLVKCADCGWSLSYGENRQNSKPYGHYHCSKYGQGTRQCSMHYIRYDVLYAYVLSRLQYWSGLVQHDEERLLKRL…	0	0	0	0	0	0	0	0	0	0	0	0	0	0	0	0	0	0	0	0	0	0	0	0	0	0	0	0	0	0	0	0	0	0	0	0	0	0	0	0	0	0	0	0	0	0
gene_10022	>An58_01877 hypothetical protein	ATGAAAATGAAAAGGGGCTTTATTGGTTGTCTGCTGTCTATTTTCGTGATACTGACAATGTTCAGCGGCTGCAATGTAGGAAGCACGGACGGAGGTGAAGCCGACACGGTTTTGGGTGGTGGTAGCTCGGTGCTGCGTATTGTTTCCGGATCGGAAAATTCCGAACTGGAACCGATCTTGGAGGAGTTTTCCGACAGGGAGCATGTGCGCATTGAGATGACCTATATGGGCTCGCTGGATATCATGCGTCTACTGGGAGAGGAAGACATCCCCTATGACGCCGTGTGGCCGGCCAGCAGCCTGTGGCTGACGGTGGGGGATACGGAACACCGGATCAAGCACGCGGAATCCATCTCCATTTCGCCGGTGGTGTTCGGTATCCGCAAAAGCCTGGCGGAG…	MKMKRGFIGCLLSIFVILTMFSGCNVGSTDGGEADTVLGGGSSVLRIVSGSENSELEPILEEFSDREHVRIEMTYMGSLDIMRLLGEEDIPYDAVWPASSLWLTVGDTEHRIKHAESISISPVVFGIRKSLAEELGFVGREVSVNDLLEAIRNGKLRFCMTSATQSNSGASAYIGFLYALLGNPEVITSEDLQSDELRAQMQELLSGVDRSSGSSDWLKDMFLQGDYDAMVNYECLVIQANRELEERGEEPLYVVYPYDGLSLADSPLGYVDKGDDGQEELFLKLQEYLLSEDVQDEIQRTGRRSGYTGVSEKNKDVFRADWGLQPDRVLSPIKMPAADVLFECLNLYQTDFRKPSLTVYCLDYSGSMSGEGNEQLVQAMEQLLIQENARKNFLQASEN…	0	0	0	0	0	0	0	0	0	0	0	0	0	0	0	0	0	0	0	0	0	0	0	0	0	0	0	0	0	0	0	0	0	0	0	0	0	0	0	0	0	0	0	0	0	0
gene_10023	>An58_01878 hypothetical protein	ATGAAAGAGACTTCGCGAATGCTCGTTTCCTCCTTTGCTGCTGCAATCGTCTTCCTGCTACTGTTCCTATTTTTCCATTGGAATCTGATTGTCTGCATCCTGCTGTGTGTCGGCATCTATTTCGGACTGTTTTTCCTGCTCAAGCCCAGCCGGAAAATCGCGGGAATTGATGTGGAATCTATGCCTGGCGGTGAAGAGATCCGGCAACTTTTGGACGATGCCCAGGCGGACCTGGCAGACATTGATAAAGCAGCAAAAGAGATCAAAACTTCCTCTGTGCGGCAGGATGCGCAGGCTCTATATGCTACCGGGGCCCGGATCCTAACCTATCTGGAGGAAAATCCAGACAAAATTAAGCTGGCGCGCCGCTTCTTTACCTATTATCTGGATACGGCCGCC…	MKETSRMLVSSFAAAIVFLLLFLFFHWNLIVCILLCVGIYFGLFFLLKPSRKIAGIDVESMPGGEEIRQLLDDAQADLADIDKAAKEIKTSSVRQDAQALYATGARILTYLEENPDKIKLARRFFTYYLDTAAKLLTRYVDFQETELHSGEVADILQKTAEALPVLNSAFEKQFAHLMQGELLDIEADIELLKSTLKMEGGK	0	0	0	0	0	0	0	0	0	0	0	0	0	0	0	0	0	0	0	0	0	0	0	0	0	0	0	0	0	0	0	0	0	0	0	0	0	0	0	0	0	0	0	0	0	0
gene_10024	>An58_02464 hypothetical protein	ATGTTAAGACAAGCCACCCAAAACCTCATTACCGCCCTTTATCCGAGATTGTCCCATGAGGACGAATTGCAAGGTGAGAGTAATTCCATATCGAATCAAAAAAGGATACTCGAAGCCTTTGCAAAACAGAATGGCTTTACCAACCTGCGCTGGTACACCGACGACGGCTATTCCGGCGCGAACTTTCAAAGGCCCGGTTTTCAAGCCATGCTTGCAGACATTGAAGCTGGGAAAGTGGGTACAGTTATCGTCAAGGACATGAGCCGGTTAGGGCGAAACTACTTGCAGGTAGGGTTTTACACGGAAATGCTGTTCCCTCAAAAGGGCGTGCGTTTTATCGCTGTCAACGACAATGTGGACAGCGCAAACGGCGGCATGGACAACGATTTTACCCCTCTG…	MLRQATQNLITALYPRLSHEDELQGESNSISNQKRILEAFAKQNGFTNLRWYTDDGYSGANFQRPGFQAMLADIEAGKVGTVIVKDMSRLGRNYLQVGFYTEMLFPQKGVRFIAVNDNVDSANGGMDNDFTPLRNLFNEWLVRDTSKKIKAVKRAKGMSGKPVTSKPVYGYLMDEDENYIVDEETAPVVRQIYQLCLAGNGPTKIARMLTEQQIPTPGTLEYRRTGSTRRYHPGYECKWATNTVVHLLENREYTGCLVNFKTEKPSYKTKHSVENPIEKQAIFENHHEPIIDRETWERVQELRKQRKRPNRYDEVGLFSGMLFCADCGHVMYQQRYQNKTRKQDCYICGSYKKRTRDCTAHFIRTDLLTAGVLSNLRQVTEYAAKHESRFVKLLIQQNE…	0	0	0	0	0	0	0	0	0	0	0	0	0	0	0	0	0	0	0	0	0	0	0	0	0	0	0	0	0	0	0	0	0	0	0	0	0	0	0	0	0	0	0	0	0	0
gene_10025	>An58_02710 Bacitracin export ATP-binding protein BceA	ATGAGTACGCTATTACAAGTTATGGATGTAACCAAAGTTTATAAGAACCAGCCCAAGCCCGGCCTTGACCATGTTTCTTTTGAAGTTGAAAAGGGTGAGTTTCTGGGCATCATGGGGGCCTCCGGGTCTGGTAAAACAACCCTTCTGAATGTTCTTTCTACAATCGACATTCCGACCAGCGGGCATATTGTTATGGGGAAAACTCATATTGAAAAACTCGGTCAAGGACAGGCCGCTGATTTCCGTAAAAATAACTTAGGCTTCATTTTCCAGGAATATTTTCTTTTGGATAGCTTGACTGTGAGAGAAAACATTGCCGTCCCGCTGACTTTGCTGCACAAACCGGCAAAAGAGATTGACAAAAAGGTGAAAGAGCTGGCCGAACTGTTTGGAATTGAC…	MSTLLQVMDVTKVYKNQPKPGLDHVSFEVEKGEFLGIMGASGSGKTTLLNVLSTIDIPTSGHIVMGKTHIEKLGQGQAADFRKNNLGFIFQEYFLLDSLTVRENIAVPLTLLHKPAKEIDKKVKELAELFGIDSQLKKYPSELSGGQRQRVAAARAMVKRPPLIFADEPTGALDSSSATELLTALTEVNHTLGTTILMVTHDPYAASYTDRILYFKDGHIISELQRHDAERRHFYEAIMQESARQDEKR	0	0	0	0	0	0	0	0	0	0	0	0	0	0	0	0	0	0	0	0	0	0	0	0	0	0	0	0	0	0	0	0	0	0	0	0	0	0	0	0	0	0	0	0	0	0
gene_10026	>An58_02715 hypothetical protein	ATGCCGAAGCGATACAACACACCCCACCGCAGCCGCGTTGTGAAAACCCGGCTGTCCGAAGATGAATACGCCGACTTCACAGCGCGGCTTGCGCCCTATGGTATCAGCCAGTCCGAATTTCTCCGGCAGGCGATACGGCGCACCGCCATACGCCCCGTTATCCATGTATCAGCGGTCAATGACGAGCTGCTTTCCGCTGTCGGGAAACTCACAGCCGAGTACGGCAAAATCGGCGGCAACCTTAACCAGATAGCCCGGTGTCTGAACGAGTACGGCGCACCCTACAACGCGCTGTCCGGCGAGGTACGCGCCGCCATAGCCGACCTTGCCGCCCTCAAGTATGAAGTCTTACAGAAAGTAGGTGACGCGGTTGGCAACACTCAAGCATATCAACTCTAA	MPKRYNTPHRSRVVKTRLSEDEYADFTARLAPYGISQSEFLRQAIRRTAIRPVIHVSAVNDELLSAVGKLTAEYGKIGGNLNQIARCLNEYGAPYNALSGEVRAAIADLAALKYEVLQKVGDAVGNTQAYQL	0	0	0	0	0	0	0	0	0	0	0	0	0	0	0	0	0	0	0	0	0	0	0	0	0	0	0	0	0	0	0	0	0	0	0	0	0	0	0	0	0	0	0	0	0	0
gene_10027	>An122_00393 hypothetical protein	ATGCTTACGAAAACGGCAACTATTATTTTAGGGATAATCCAAAAACATCCAGTTAATGCGTATGAACTTATCAAAATGCTATCGCGCTTTCAATTAAAAGATTGGTATGATATTGCAGACTCCACAGTTTATGCAACACTTAAATCCTTAGAAAAAAAACAATATATCACTGGCAGAGTACAAAAAGATGGAAATATGCCTGATAAAACAGTCTATTCGCTAACCGATGCTGGCACGAAAGAATGGAATACAGCTATTAAATTTTTTCTTACTCATTTTGATTACGATCTTATTCCATTTATGATTGCGAGCTTTTTTGCCGAAAGTATTGGAGTAGGCGAAGCTATAAAGTGTTTGGAAGAACGCCTTGATTATTTGAAAAAAAATAGCAAAGGGCTT…	MLTKTATIILGIIQKHPVNAYELIKMLSRFQLKDWYDIADSTVYATLKSLEKKQYITGRVQKDGNMPDKTVYSLTDAGTKEWNTAIKFFLTHFDYDLIPFMIASFFAESIGVGEAIKCLEERLDYLKKNSKGLTRQIEELEVEKDIPYYVIGNVQHNALIVETEITVTQQMIAKYKSRLFDQ	0	0	0	0	0	0	0	0	0	0	0	0	0	0	0	0	0	0	0	0	0	0	0	0	0	0	0	0	0	0	0	0	0	0	0	0	0	0	0	0	0	0	0	0	0	0
gene_10028	>An122_00394 hypothetical protein	ATGAGAATGTACCAATACGACAAACATCTTGATTTTCACGCCCTGGGCCGTGAGATCAAACGAAAACGGGAGGCAAAGGGCTGGACGCAGGAGTACCTGGCTCAGCTTGTGGATCGCACCCCGCGCTCCATCATGTATATGGAAAACCGGGGCCAGAAACCAAGCCTCAATGTTTTTTACCAGCTTGTCACCGTGCTGGAGATTTCCGTGGATCAATTCTTTTTCCCGGACAAGCTCAACGGAGAGAGCACCTGCCGGAAACAGATAGATGTCATGCTTAATTCAATGGACGAAAAAGAGCTGACCGTAATGAAATACACAGCAGAGGGACTGCAAAAAGCCCGCGAAACGGAGGATGCGTAA	MRMYQYDKHLDFHALGREIKRKREAKGWTQEYLAQLVDRTPRSIMYMENRGQKPSLNVFYQLVTVLEISVDQFFFPDKLNGESTCRKQIDVMLNSMDEKELTVMKYTAEGLQKARETEDA	0	0	0	0	0	0	0	0	0	0	0	0	0	0	0	0	0	0	0	0	0	0	0	0	0	0	0	0	0	0	0	0	0	0	0	0	0	0	0	0	0	0	0	0	0	0
gene_1003	>An20_03215 hypothetical protein	ATGAAACTGGAAGAAGAAAAAATTATGGATGAGGGAAAACATTTTCCCAGCCATTTCGGAGAGGTCTATGATGCCATGCCGGAGAAATTCGAGAAACGAAAAGACAAAGTAAAACCGATGATTTACTGGGGACTGACGGCAGTATGTGTGCTGCTTGTCATTTTTCCCGGGTGGCTGCCATTCATCCCCTCATGGCTGGTACGGACAGCCGGTGTTATCGGGGCGGTTTTCTGTGTCCTTACCGCGTTGGCCGCAGGCCTTAAAATCTATAACCGTACAAGTGGCGGCGAGGTGAAGCGTTACAAGACCAAGAAGTTCATCAGCAGCATGACAGACAAGGACGACATAGTAGCAGCCTTCAACCGCCATGATTTCGAGTACCTGTGCGATTTACCCAGC…	MKLEEEKIMDEGKHFPSHFGEVYDAMPEKFEKRKDKVKPMIYWGLTAVCVLLVIFPGWLPFIPSWLVRTAGVIGAVFCVLTALAAGLKIYNRTSGGEVKRYKTKKFISSMTDKDDIVAAFNRHDFEYLCDLPSGNDQPVQLQVEKDEKGRELYCILVTYTKGYKIVGLADPVILTGVEYEKNEAFIRHMCDNDAD	0	0	0	0	0	0	0	0	0	0	0	0	0	0	0	0	0	0	0	0	0	0	0	0	0	0	0	0	0	0	0	0	0	0	0	0	0	0	0	0	0	0	0	0	0	0
gene_10031	>An122_01183 hypothetical protein	ATGAAAAGAATCCCCAAAACACCCGTTGAGTTCGACTACGACCTCTGGACTACCGAGGACGGCAAGTGCATGGTGCGCGTGAAGGCCACCGGCGAGACTACGGAGGTTGACCGCGAGGTCATGAAAGCACTCCGCAATGAGGAAAAGAAGCTCCGGCGCTCCTACGATACCGGGGGAGCATCTGACAGCGAAGGCAGCGAGAATGCGCAGCCTTCCACTGTGCTGTCGCTGGACGCTGTGCCGGAAGATGATGTAAAGGCATCCGCATGGCTGGAGTCCCCGGAAAAGATGGAGGAAGACATCATCACCGGCTTGCTCGAACAGGAATTTATCCGCAGCCTGACTAAGCCGCAGCTTGATGTGTACATGAATTGTATGCGCGGCAACATGAGTATGCTG…	MKRIPKTPVEFDYDLWTTEDGKCMVRVKATGETTEVDREVMKALRNEEKKLRRSYDTGGASDSEGSENAQPSTVLSLDAVPEDDVKASAWLESPEKMEEDIITGLLEQEFIRSLTKPQLDVYMNCMRGNMSMLSYAKQNGLSFSTVKDTRDAIRKKFKKIF	0	0	0	0	0	0	0	0	0	0	0	0	0	0	0	0	0	0	0	0	0	0	0	0	0	0	0	0	0	0	0	0	0	0	0	0	0	0	0	0	0	0	0	0	0	0
gene_10032	>An122_01202 hypothetical protein	ATGGCGATTGGTGAGAGAATCCATTTTTTCAGACTTCTGCGTGGTATGACGCAAAAATATCTTGGTACGGCTGTCGGCTTTCCCGAAAGGAGCGCCGATGTGCGCTTGGCGCAATATGAAACCGGCTCCCGCAAACCGAAGGCGGATTTAACGGCTGCACTGGCGCAGGCGCTTGATGTTTCCCCGCAGGCTCTTGATGTTCCTGACATTGACAGTCAGATCGGTCTTATGCACACCTTATTTACCCTTGAAGATGTTTATGGGCTGACCGTCAGCGAAACAGCCGGAGAGGTTTGCCTGAAAGTCAATAAGGACAAGGGCAAAGAGGCTTACGAGCTGCTGCAAATGCTCTATGCTTGGAAAGAGCAGGCGGACAAGCTCTCTGCCGGTGAAATCAGC…	MAIGERIHFFRLLRGMTQKYLGTAVGFPERSADVRLAQYETGSRKPKADLTAALAQALDVSPQALDVPDIDSQIGLMHTLFTLEDVYGLTVSETAGEVCLKVNKDKGKEAYELLQMLYAWKEQADKLSAGEISKDDYDRWRYYYPKYDTTQIWAKVPSQELSDALVEVFKDKLK	0	0	0	0	0	0	0	0	0	0	0	0	0	0	0	0	0	0	0	0	0	0	0	0	0	0	0	0	0	0	0	0	0	0	0	0	0	0	0	0	0	0	0	0	0	0
gene_10033	>An122_01204 Putative prophage phiRv2 integrase	ATGCCGGTATTCAAAAATGAGGACAATGGTACTTGGTATGTGATGGCAAGGTATGTGAACTGGAAAGGAGAGCGCAAACAGAAATGCAAGCGTGGCTTTACCACAAAGAAAGAAGCGCAGGAATGGGAGCGGATGTTCCAGTTGCAGAATTCCTCTGACCTTGATATGAGCTTTGAGGCTTTCACAGAGCTGTATATCCGAGATGTGAAAAATCGCCTGAAGGAAAACACCTGGCTGACGAAGGAGCATATTATCCGCACAAAGATACTGCCCTTTTTCGGTAAGCTGAAAATCAGCGAGATTTCTACAAAAGAAATCATCACTTGGCAGAATGAAATGCTTGCCTATCGTGACGAGAAGAAAAAACCGTACTCACAGACTTATCTGAAGACGCTGCAC…	MPVFKNEDNGTWYVMARYVNWKGERKQKCKRGFTTKKEAQEWERMFQLQNSSDLDMSFEAFTELYIRDVKNRLKENTWLTKEHIIRTKILPFFGKLKISEISTKEIITWQNEMLAYRDEKKKPYSQTYLKTLHNQLSAIFNHAVRYYELRSNPAAKVGNMGSEEHREMLFWTKEEYKKFAFEMMDKPVSFYAFEMLYWCGIREGELLALTPSDFDFDKETVTINKSYQRLHGEDVITTPKTKKSNRTIKMPHFLCEEMQEYLGMLYGLKKKDRIFTVTKSYLHHEMDRGAKAAGVKRIRIHDLRHSHISLLIDMGFSAVAIADRVGHESIEITYQYAHLFPSKQTEMAKRLDDLGKGDFENVS	0	0	0	0	0	0	0	0	0	0	0	0	0	0	0	0	0	0	0	0	0	0	0	0	0	0	0	0	0	0	0	0	0	0	0	0	0	0	0	0	0	0	0	0	0	0
gene_10034	>An122_01205 hypothetical protein	ATGTCAGCTAAGAACAGAGACAACAAAAACCGTTGGAGAAATATCACGGTGGGATTTCGGGTATCGCCCGAAGAAAATGAACGCATTAACAAAGCGGTCGCCTTATCGGGACTGCCGAAGCAGGAATACTGCTACCGTCGCTGTCTCAATCAGGATGTGGTGGTGCAGGGCAATCCGAGGGTGTATAAGGCTCTAAAAAAGGAGCTTGCCGCCGTCCTTGCGGAACTGCAAAGGATTGAAGCTGGAAACGGTGTAGACGAAGAGCTGCTCAATGTCATTGAACTGATTTTCGTTATTCTCGGCGGCTTGAAAGGAGAGGTACAGGATGAATAA	MSAKNRDNKNRWRNITVGFRVSPEENERINKAVALSGLPKQEYCYRRCLNQDVVVQGNPRVYKALKKELAAVLAELQRIEAGNGVDEELLNVIELIFVILGGLKGEVQDE	0	0	0	0	0	0	0	0	0	0	0	0	0	0	0	0	0	0	0	0	0	0	0	0	0	0	0	0	0	0	0	0	0	0	0	0	0	0	0	0	0	0	0	0	0	0
gene_10035	>An122_01206 DNA repair protein RadA	ATGGCTGAACTTAAAATCATTAGTATGGATGAAGTCCAAAGCAAGGAAGTGAATTGGCTTTGGTATCCATATATCCCATACGGGAAAATCACAATCATTCAGGGCGATCCCGGCGAGGGCAAAACAACTTTGGCATTAAGACTGGCGGCGCTTCTCTCAAAGGGAGAAGCACTGCCCTATGACGATACCGAGCGTGAGCCTGTTAAGATTATCTATCAAACTGCCGAGGACGGACTGGAAGATACCATCAAACCGAGATTGGAAGCGGCTGAGGCAGACTGTACGCAAATCAAAGTCATAGACGAATCAGAAGCCGCACTCAGTATGCTGGATGAGCGCATTGAAAAAGCAATCATAGAAGTCGGCGCAAGGGTGGTAATCCTTGATCCGATTCAGGCG…	MAELKIISMDEVQSKEVNWLWYPYIPYGKITIIQGDPGEGKTTLALRLAALLSKGEALPYDDTEREPVKIIYQTAEDGLEDTIKPRLEAAEADCTQIKVIDESEAALSMLDERIEKAIIEVGARVVILDPIQAYVGANINMNNANEVRNVMAQLGRIAEKYDCAILLVGHMNKGSGNKSSYRGLGSIDFQASARSVLIVGRIKDNPQVRVMVQDKSSLAPEGEAIAFELDKENGFKWIGHYDISVDDLLSGIPKEKKSEQAENLILEYLSKGKYPQQALLKKARAAGISKRVLDEAKKSLNVQSVKEGSQWYWQLPEKME	0	0	0	0	0	0	0	0	0	0	0	0	0	0	0	0	0	0	0	0	0	0	0	0	0	0	0	0	0	0	0	0	0	0	0	0	0	0	0	0	0	0	0	0	0	0
gene_10036	>An122_01218 hypothetical protein	ATGGCAAATAGAACGAGGCCAATACGCATTGAGTTCTGCGTGTCGGAAAATGAGCATCGGATCATCAAATCAAAGATGGCGCAGCTCGGAACAAAGAACATGGGCGCATATCTCAGGAAGATGGCGATTGACGGCTACATCATCAAGGTGGACTACACCCAGCAGAAGAAGCTTGCCGCCGCTGTCAGCCGTGCAGCGTCAAATATCAACCAGATTTGCCGCCGTATCAATTCAAAGGGAAACCTTTATGAGGATGATGTCACCGAGCTGAAAGAGAGGCAAAAGGAAATATGGCAGTTACTAAAATCAAGCCAATCCGAGGAACTGTAA	MANRTRPIRIEFCVSENEHRIIKSKMAQLGTKNMGAYLRKMAIDGYIIKVDYTQQKKLAAAVSRAASNINQICRRINSKGNLYEDDVTELKERQKEIWQLLKSSQSEEL	0	0	0	0	0	0	0	0	0	0	0	0	0	0	0	0	0	0	0	0	0	0	0	0	0	0	0	0	0	0	0	0	0	0	0	0	0	0	0	0	0	0	0	0	0	0
gene_10037	>An122_01219 hypothetical protein	ATGGCAGTTACTAAAATCAAGCCAATCCGAGGAACTGTAAACAAGGCGCTTGCCTACATCCTCGACCCGGCGAAGACTGACGATCAGCTCTATGTTTCCTCTTTCGGCTGTGCTGCCAGCGACGCGGCGGCAAATGAATTTGAGTGGACGCGAAACCTCGCCGCCCAGCAAGGAATGCAGATGCCGAAGGTGATTGCCCGACACCTGATTCAATCATTCGACATCGGAGAAGTCACGCCGGAGATGGCTCATGAAATTGGCAAGCAGTTTGCCGACGAATGGCTGAAAGGCAAGTATGAGTATGTGATTGCCACCCACATCGACAAGGGGCATTGCCATAATCACATCATCTTCAACGCTGTCAATTTTGTAGACTATCATGCCTACCGAAGCAACCGG…	MAVTKIKPIRGTVNKALAYILDPAKTDDQLYVSSFGCAASDAAANEFEWTRNLAAQQGMQMPKVIARHLIQSFDIGEVTPEMAHEIGKQFADEWLKGKYEYVIATHIDKGHCHNHIIFNAVNFVDYHAYRSNRRTYREMRQLSDEICKEHGLSVIPPSQSKGMDYKEYTEAKRGTSWKQKLKQTIDRCIITAKDYDEFLKLMQEAGYEIKTGKYISFRAEGQERFTRAKTIGDNYTEDRIKERIQGRGNRKRQMQTSRWGISLISDIQERIQLIGSKGYEHKAKLTILKEAARTLNYLTENNLLQYADLEKKAEDIHSSYARTGDELKSVEARLREVQPLIKNISNYQRLKPIYDAYMKAADKPAFRAKHEAELVIYEAAKSTLLAIQGDGKLPSLKSL…	0	0	0	0	0	0	0	0	0	0	0	0	0	0	0	0	0	0	0	0	0	0	0	0	0	0	0	0	0	0	0	0	0	0	0	0	0	0	0	0	0	0	0	0	0	0
gene_10038	>An122_01220 HTH-type transcriptional regulator DdrOP3	ATGAGGCTTGAGTCCGTCGGCAAAAATATCCGCAAATACCGCCTGATGAGGAAGCTTCGTCAAGAGGACCTTGCGGAAAAAGCCGACCTGAGTATTAACTATGTGGGCGCAATAGAGCGCGGCGAAAAAACGCCTTCTCTTGAGTCCTTGATTTCCATAATCAACGCTCTCGGCGTTTCAGCGGATATGATCCTTGCGGATGTCCTTGACAATGGGTATTTGGTAAAAGATTCGCTTCTGGCTCAAAAGCTTGATAAACTTCCTGCGGAGGATCGCTCTCAGATTTATGATGTCATCGACGCGATGATCAAGCATTCAAAACAAGTTAAGCCCTGA	MRLESVGKNIRKYRLMRKLRQEDLAEKADLSINYVGAIERGEKTPSLESLISIINALGVSADMILADVLDNGYLVKDSLLAQKLDKLPAEDRSQIYDVIDAMIKHSKQVKP	0	0	0	0	0	0	0	0	0	0	0	0	0	0	0	0	0	0	0	0	0	0	0	0	0	0	0	0	0	0	0	0	0	0	0	0	0	0	0	0	0	0	0	0	0	0
gene_10039	>An122_01221 hypothetical protein	ATGGGAAAAGAAGCGACAGCGACCTTCATTGGTCACAAGGAATGCTACGGTGTCCAAGCAGAGGATGTCCGTCGAGAAGTTGAAAAGCTTATCGCCTCCGGGGTTACTGACTTCTTAAATGGCGGCATGGGCGGGTTTGATTGGATGTGCGCAAGGGTTGTCTTTGACCTGAAAAAGAGCTATCCGCAGATAAGGAACTACCTTGTCATCCCCTACCTCACTTTCAACATTGCCGAGCCAAAATACTTCGATGACATTATCTATCCAGAAGGCTTTGAGAAGTATCATTTTAAGGCTGCGATCCCAGCAAGGAACCGGTATCTCGTTGATAACGCTGCATACGCTTTGTGCTATGTGACTCACGGCTGGGGAGGCGCTGCGCAAACACTCGAACGCGCT…	MGKEATATFIGHKECYGVQAEDVRREVEKLIASGVTDFLNGGMGGFDWMCARVVFDLKKSYPQIRNYLVIPYLTFNIAEPKYFDDIIYPEGFEKYHFKAAIPARNRYLVDNAAYALCYVTHGWGGAAQTLERAQKNGLTIINLGERNDGRDNL	0	0	0	0	0	0	0	0	0	0	0	0	0	0	0	0	0	0	0	0	0	0	0	0	0	0	0	0	0	0	0	0	0	0	0	0	0	0	0	0	0	0	0	0	0	0
gene_1004	>An20_03347 hypothetical protein	ATGGAATTGACTAATATTCATCCGGCAGAAGCCTATCTCCGTAACGAACAGAACCCATCGTTTTTGTATATCAGGATTTACGGGGAGCGTAGGAATTTATTTATCAACCGGGGTGGTGAAAATGCCATCGGTATCATTGCCAAGGGAAAGCGCAAGCGTGGCTACATCTTTACAGACTGGGACAACATCGAAAAAATCTACGCCCCCTCACAGGATAATGAAAAGGACAGGAACAGGAAACTACTCCTTAAATACCAGCGGCTCGCACGCCTTGCCACACATACCAACAACTGGCTCCGGAAAATTGCCGCAGCCGACCCGGAAAAGTCCCTGTATGAGAACCATATTACGACAGGAACAGTAATTGACGGAATGTGCATCAGTCTGGCAAGAATTGAA…	MELTNIHPAEAYLRNEQNPSFLYIRIYGERRNLFINRGGENAIGIIAKGKRKRGYIFTDWDNIEKIYAPSQDNEKDRNRKLLLKYQRLARLATHTNNWLRKIAAADPEKSLYENHITTGTVIDGMCISLARIEKYCGSTSMALFRKALKDGKTFSTSRFDFCGYDGTLWCEPDGEGGMKAGFSKEYRDCGNGYYYLLINDKFMIGYDID	0	0	0	0	0	0	0	0	0	0	0	0	0	0	0	0	0	0	0	0	0	0	0	0	0	0	0	0	0	0	0	0	0	0	0	0	0	0	0	0	0	0	0	0	0	0
gene_10040	>An122_01224 Type-1 restriction enzyme R protein	ATGGCATATCAAAGCGAAGCAGAGCTTGAACTGCAATTCATAGATCAACTGAATAAGCAGGGATATAGCACCGTTTCTGTTCCCGACTATGATGCGTTGGTCGAAAACTTCAAGGTGCAATTCGAGGCGTTCAATGCAGATAAGCTCGATAAGCCGCTCACAGATAAGGAATGGGAACGCATTCTTAATCTGATGCTTGGCAAATCTGTTTTCCAAAGTGCAAAAATCCTCAGAGACAAATTTGTCTTAGAGCGAGAAGACGGGACGAAGGTGTATCTTTCGTTTTTTGACAGCGACCACACCAAGAATATTTTTCAGGTAACGCACCAGACGACAGTTGTCGGAAAGTATGTCAATCGCTACGATGTGACGCTCCTTGTCAACGGACTTCCCTTGATT…	MAYQSEAELELQFIDQLNKQGYSTVSVPDYDALVENFKVQFEAFNADKLDKPLTDKEWERILNLMLGKSVFQSAKILRDKFVLEREDGTKVYLSFFDSDHTKNIFQVTHQTTVVGKYVNRYDVTLLVNGLPLIQVELKRRGIDIREAVNQVMRYKKHSYNGLYHFIQIFVVSNGVDTKYFANSDREMLHSLAFFWTDFDNVRLTNLKDFSIAFLARDHIIKMLTRYMILNDTDKLLMVMRPYQVYAVEALVRQATLTNRNAYVWHTTGAGKTLTSFKTAQILAANPNIKKVIFLVDRKDLDSQTTEEFNKFENGSVDATDRTDVLVKQMQDKNRQLIVTTMQKMANAVKRPQYAKIMDAYKDEKVVFIIDECHRSQFGDMHKDIVRHFQKAQFFGFTGT…	0	0	0	0	0	0	0	0	0	0	0	0	0	0	0	0	0	0	0	0	0	0	0	0	0	0	0	0	0	0	0	0	0	0	0	0	0	0	0	0	0	0	0	0	0	0
gene_10041	>An122_01225 putative type I restriction enzymeP M protein	ATGGACAACTCTATTCAGGCTCATCAGAAAGAGCTTTGCAACAAGCTCTGGGCAATGGCAAACGCCCTTCGCGGCAATATGGAAGCCTATGAGTTCAAGAATTACATCTTGGGCATGATCTTCTACTACTACCTTTCGGACAAAACCGAAAAGTACATGGTCAACCTTTTGAAAGATGACGGGATCAGCTATGAAGAGGCATGGGCTGATCCTGAGTACAAAGAAGCTGTCGTAGAGGAAGCTCTGCGTGACCTCGGCTATGTGATTGAGCCGCAATTCCTCTTCCGCAAGATGGTCAAGATGGTCGAGAACCGTTCCTTTGACATCGAGTTTTTGCAGAAGGCTATCAACTCCCTGATGGAGTCCACCATAGGTAACGACTCTCAGGAAGACTTCGAT…	MDNSIQAHQKELCNKLWAMANALRGNMEAYEFKNYILGMIFYYYLSDKTEKYMVNLLKDDGISYEEAWADPEYKEAVVEEALRDLGYVIEPQFLFRKMVKMVENRSFDIEFLQKAINSLMESTIGNDSQEDFDGLFSDMQLDSTKLGHTVKDRSSVMAKIISSLDEINFGVEDTKIDVLGNAYEYLIGQFAATAGKKAGEFYTPSGPAELLCRLACLGLTDVKDAADPTCGSGSLLLRLKNYANVRNYYGQELTSTTYNLARMNMILRGIPYRNFNIYNGDTLEHDYFGDKKFRVQVANPPYSANWSADMKFMEDPRFNEYGKLAPKSKADFAFVQHMVYHMDEDGRAVVLLPHGVLFRGAAEEVIRKHLIQKLNVLDAVIGLPANLFFGTGIPVCVLV…	0	0	0	0	0	0	0	0	0	0	0	0	0	0	0	0	0	0	0	0	0	0	0	0	0	0	0	0	0	0	0	0	0	0	0	0	0	0	0	0	0	0	0	0	0	0
gene_10042	>An122_01229 Transposase from transposon Tn916	ATGCTCTGTTTGCTCCTCCACCTGATAATGTTCGTGGAGGTGGTCAATATGACTAACAATACACAATTCAAGACGCTGCTGAACACTTGGCTAAATCAGAAGAAGCCAATGATCACACCGTCAACCCACGCCAGCTTCACGCTGATTGCCGAAAATCATCTGATCCCGTACTTCGGCAAGCGTAAGATTGGCAGCATCACCGAAACGGACATTCAGAGCTACATTTCGTATCTCTACAATGCCGGTCGGCTTGACAACACGGGAGGGCTTACCGTAAAGACCATACGGGATGTTATTCTCGTTCTCAGGCTTGCAATGGAGTTCGCCTATAAAGAGCGGGCTATTCCATTGCTGAATTGGGACTTGATTGAGTACCCGAAAGAGCTGGGTATCAAGAAA…	MLCLLLHLIMFVEVVNMTNNTQFKTLLNTWLNQKKPMITPSTHASFTLIAENHLIPYFGKRKIGSITETDIQSYISYLYNAGRLDNTGGLTVKTIRDVILVLRLAMEFAYKERAIPLLNWDLIEYPKELGIKKVNSLSKDQEQALIQCIYMDLNRKTAGILIALFTGIRIGELCGLQMKDISLTDKTININKTVQRIYDKRKGSSYLHIGPPKTKTSARVIPVPSLLMNIIKKFYTENPNHYFLTGKTRPTEPRTYRQFFTRFLKRNGLQKVKFHEIRHTFAVRAIEIPEFDIKSLSEILGHKNVSFTLNVYGSANLQQKVKCMNLLNDLL	0	0	0	0	0	0	0	0	0	0	0	0	0	0	0	0	0	0	0	0	0	0	0	0	0	0	0	0	0	0	0	0	0	0	0	0	0	0	0	0	0	0	0	0	0	0
gene_10043	>An122_01241 hypothetical protein	ATGAAAAAGAATATGAATGAGAACTTTGAGATCACCGTTGACGAGATGACCGAGATTTTCGGCGATACGCCGGTTGAGATGAGCTTCCGCGAGGTCAAGGAAGGCATGGACAGCTTCTTTGGCCTGATGGGGCTGACCGTGGAGCTGGTCAACCTGATCCGCAAGGAGGACGAGCTGAAAAAGCACCACCGCGCTTACCTCCATGTCCGCGAGGAAATCGCCGAGTGCGCCAATGAGGCGACGGAGGTCATCGGCGGTATTCTTGACTCCATTCAGGAGAAAGAACACATCTACCGTGTGTCCGGCACGCCTTCCGCTTTTGATATGGATGAGGAAGACGAGTATGAGGATGATTTCGTCACCATCCCCAAGGAGAAGTATGACAGCATGATTGAGGAT…	MKKNMNENFEITVDEMTEIFGDTPVEMSFREVKEGMDSFFGLMGLTVELVNLIRKEDELKKHHRAYLHVREEIAECANEATEVIGGILDSIQEKEHIYRVSGTPSAFDMDEEDEYEDDFVTIPKEKYDSMIEDLLTMAELIDMVSDMRTKDVRAIQEFGKFIPAYAAYERNRLSLYREAAKEAESIIDRWEDELDDDENYEPDEYFSD	0	0	0	0	0	0	0	0	0	0	0	0	0	0	0	0	0	0	0	0	0	0	0	0	0	0	0	0	0	0	0	0	0	0	0	0	0	0	0	0	0	0	0	0	0	0
gene_10044	>An122_01242 hypothetical protein	TTGCACAGCAGCACGAAAAAGGCCGCAGAACCTAAGCGGCTTACCAAAAACGGCAAGGTGTACGGCGATCTTCTCTCCGCCGAGGAAAAGAAGAAGCTGGTCTTGCAGAAGAAAAAGGACAAGAAGGCAAAGAAAGTCCGCAAATCGGCGCAGCAGACCATCCCCTATGTGGAGATGTGCCGCGACGGCATCTGCAAGGTCAACAGCCGTCTTTATACAAAGACTATCCGTTTCAACGACATCAACTATCAGCTCGCCCAGAACGAGGACAAGACGGCCATCTTCGAGAACTGGTGCGACTTCCTGAACTACTTTGACAGCTCGATTTTTGTCCAGTTCTCTTTCATCAACCAGAGGACGAGCATCAGCGAGTTCAAGAAGCAGATCAACATCCCGGAG…	MHSSTKKAAEPKRLTKNGKVYGDLLSAEEKKKLVLQKKKDKKAKKVRKSAQQTIPYVEMCRDGICKVNSRLYTKTIRFNDINYQLAQNEDKTAIFENWCDFLNYFDSSIFVQFSFINQRTSISEFKKQINIPEQADEFNDIRSEYSEMLQNQLTKGNNGLIKRKYITFGIEADSLRMAKAKLDRIETDILNNFKTLGVKTEPLSGYERLKVLHDVFNMDSNEPFRFSFDMVARTGLSSKDFIAPTSFDFREGKCFKMGKAIGAVSFLQILAPELNDRMLADFLDMDSNITVNLHIRTIDQAKAIKSIKMKITDLDKMKIEEQKKAVRSGYDMEIIPSDLATYGGEAKRLLQDLQTRNERMFLVTILIMNTAASRQKLENAIFQTASIAQKYNCALKRLD…	0	0	0	0	0	0	0	0	0	0	0	0	0	0	0	0	0	0	0	0	0	0	0	0	0	0	0	0	0	0	0	0	0	0	0	0	0	0	0	0	0	0	0	0	0	0
gene_10045	>An122_01251 hypothetical protein	GTGAAGACTTTTCTCAAGGAAGTGCTGCTTCCTCTGCTGATTGCCCTTTGTCTTGCCGCATTCTTCAAGCCGGTCTATATGGCGGACGGCGTATGTGACTACTTCCTGATGTGGCTCTGTGTCGGCTTCCCATTCGGCATCCGCAGGATGTGTCTCTGGCTCGTCCCCTTCGGTTACGGCATATCCGGCACAGTAGGAATCTTCGCACTCAACATCATCATCGGCGGTCTTATCGGAGGACTCGCCCTGGTTGTCGGGCTGCTGCTCGGCATCATCCATACCATCCGAGAAATCATCTAA	MKTFLKEVLLPLLIALCLAAFFKPVYMADGVCDYFLMWLCVGFPFGIRRMCLWLVPFGYGISGTVGIFALNIIIGGLIGGLALVVGLLLGIIHTIREII	0	0	0	0	0	0	0	0	0	0	0	0	0	0	0	0	0	0	0	0	0	0	0	0	0	0	0	0	0	0	0	0	0	0	0	0	0	0	0	0	0	0	0	0	0	0
gene_10046	>An122_01260 hypothetical protein	ATGAAAGTGATCATCCACGACCTTGGCGAAGAGATTACCTGTTTGCTGAAAAAAACGAATGAGGATTTGGTTGTCATTCATGCGGACAATCAGTATGCTCACTGCCGCGGCTGCTTCAAGTGCTGGCTGAAAAACGCCGGCTATTGCGTCATGAGGGATTCTCTACGGCACATTGGAGCACTTATTGGAAAGGGTGATTCGCTCATCATTGTCAGCCGGTGCTGTTACGGAGGATACAGCAGCCCTGTCAAGGCCGTTTTGGATCGCTCAATCGGAGCTTCTCTTCCATTTTTCACCTGGCGCGGCGGCCAGACCCACCACATAAGCCGCTATCCGCGCCGGAAACAAATGCGTGTTTTCTTTTATGGGGAATGTACGGAGTTTGAGCAGGAGACAGCC…	MKVIIHDLGEEITCLLKKTNEDLVVIHADNQYAHCRGCFKCWLKNAGYCVMRDSLRHIGALIGKGDSLIIVSRCCYGGYSSPVKAVLDRSIGASLPFFTWRGGQTHHISRYPRRKQMRVFFYGECTEFEQETATELVERNRLNLDYEKADVVFFQNIEQLKEASL	0	0	0	0	0	0	0	0	0	0	0	0	0	0	0	0	0	0	0	0	0	0	0	0	0	0	0	0	0	0	0	0	0	0	0	0	0	0	0	0	0	0	0	0	0	0
gene_10047	>An122_01261 hypothetical protein	GTGAACCTTCTGATCGTGCAAGCAAGCCCAAAGAAGAAGGGCGGAGCCTCCCGTTTCTTCTCGAGATTGCTCCGGTTGTTCCTGCCGGGCGTCCGGAAGGAAACGGTATCCCTCAGTGCCCGGCAGGATTTTCAGCCGATTCTGGAGCTCCTTCCAAGCACGGAGGCAGTGTGCCTTTCTGTACCCCTTTATGTGGATGGCCTTCCCTCCCATGTAGTGGAATTTCTGGGCAGGGCGGAAGCATATTGCCAAAGCCATCCCTGCCGGTTCCGGCTGTATGCCCTATGCAACAACGGCTTTGTGGAAGGGAAACAAAATCTGCCCGCCCTGCGCATGCTTCAGGCATGGTGCGAGAAGACTGGGATGCCATGGGGCGGCGGAATTGGGATCGGCGGCGGG…	MNLLIVQASPKKKGGASRFFSRLLRLFLPGVRKETVSLSARQDFQPILELLPSTEAVCLSVPLYVDGLPSHVVEFLGRAEAYCQSHPCRFRLYALCNNGFVEGKQNLPALRMLQAWCEKTGMPWGGGIGIGGGVMLQVLGIVYPILIGIILLQMALSFFSTGTLPGELWCSLAIQICTWLFLNSGLLFCLARLSSAIRRERVLPNRFTRVMIPAFLFVPVADVFMTLSSLFHGRFLVTLLKRDKWHSE	0	0	0	0	0	0	0	0	0	0	0	0	0	0	0	0	0	0	0	0	0	0	0	0	0	0	0	0	0	0	0	0	0	0	0	0	0	0	0	0	0	0	0	0	0	0
gene_10048	>An122_01262 hypothetical protein	ATGGAACACATCATTATTTATGGCAGCCAGTACGGCAGTTCCCGCCGGTATGCAGAAAAGCTGTCTGAACAAACCGGCATCCCCGCGGTCAGCTACAAAGACGCCCCAGACCTTTCAGGCAGAAGCGTGGTCGTCTATCTGGGCAGCCTTTACGCCGGCGGTGTCCTTGGCCTTTCGAAAACCCTGCGGGGCTTTTCCCTTCAAGACGGGCAAAAGCTGATCCTCGTTACCGTAGGGCTGGCCGACCCCTGCGAACAGGAAAACCTGGACAATATCCGCGCCTCTTTGCGAAAGCAGCTTTCCGAGAAGCTGGTTGACCGGGCAAAGGTTTTCCATCTACGCGGCAGGATTGATTATCAAAAGCTTTCCCTCGGCCACCGGACGGTGATGAAGCTGCTG…	MEHIIIYGSQYGSSRRYAEKLSEQTGIPAVSYKDAPDLSGRSVVVYLGSLYAGGVLGLSKTLRGFSLQDGQKLILVTVGLADPCEQENLDNIRASLRKQLSEKLVDRAKVFHLRGRIDYQKLSLGHRTVMKLLYQSLRRIPMEKQTAENRELLETYGKRVDFTDFRALGPIISEIQGKTI	0	0	0	0	0	0	0	0	0	0	0	0	0	0	0	0	0	0	0	0	0	0	0	0	0	0	0	0	0	0	0	0	0	0	0	0	0	0	0	0	0	0	0	0	0	0
gene_10049	>An122_01263 hypothetical protein	ATGAACAGCGCTGTTAAAAATATCCTCAAAATCTTTGCGGTTGGTCTTGCTGCCACTGTTGTCCGTATCATCGGGCAGCTTTCCATCCCGTCTGGGGAGCAGACTGTTCTGCCGCCCAGTGTTTTCGCGAAAAACGGAACGATGCCGCTGGCCTTCACTGTCTATGGGGTATTTGCTTACTCCCTGATTGCCTCGCTGTTCCTGCTCATCCGGGGCCGGATGAGCGGCAGCCGGATTTTGCAGGGGCTGAAATATGGCCTTTCTTGCTGCGTTGTGTGGATCTTGTATCTTTTGGAGCCCCTGCCCCATGTGGCGGCTATGGATCGGATCACCTATCCGCTGGCGGATAGCCTGGCCCTGGTGGTTATGGGCTTGCTGCTTGGATGGCTGTTGGGGGCA…	MNSAVKNILKIFAVGLAATVVRIIGQLSIPSGEQTVLPPSVFAKNGTMPLAFTVYGVFAYSLIASLFLLIRGRMSGSRILQGLKYGLSCCVVWILYLLEPLPHVAAMDRITYPLADSLALVVMGLLLGWLLGAVGRPAPRRKAPFPVLPMLAVAACFLAGRMIQYLIFDIYSSFAEKPVETVLWCLLTGIAISCVTAWLRPRISHGSRLKRAMVLGCLLFGMDLILFNFFMPLVFAANIPDLILRTFIDILAVTLGCLAFSDRTDAGEL	0	0	0	0	0	0	0	0	0	0	0	0	0	0	0	0	0	0	0	0	0	0	0	0	0	0	0	0	0	0	0	0	0	0	0	0	0	0	0	0	0	0	0	0	0	0
gene_1005	>An20_03350 hypothetical protein	ATGGCACATATAGAAAGGAATAAATATTTGGATGAACTTGTTTCCCTGCGACATAACGGTATGATCAAGGTCATAACGGGTATGCGCAGATGCGGCAAGTCCTATCTTCTTTTTGAGATATTCGCTTCATGGCTTGAAAATGAGGGCATTGCTTCAGACCATATCATAAAAGTGGATCTGGAAGACTATAAGAATCGGGAAATGAGAAATCCCGATAATCTGTACGCATACATGGAAAGCCGCATTGCGGATGACGCCATGTATTATCTTCTGCTTGACGAGGTACAGATGCTTGATAAGTTTGAGGATGTCCTGAATGGCTTTTTAAGGATGCGGAATGTAGATGTGTATGTAACAGGCAGTAATGCAAAGTTTCTCTCCAAGGATATAGCCACAGAG…	MAHIERNKYLDELVSLRHNGMIKVITGMRRCGKSYLLFEIFASWLENEGIASDHIIKVDLEDYKNREMRNPDNLYAYMESRIADDAMYYLLLDEVQMLDKFEDVLNGFLRMRNVDVYVTGSNAKFLSKDIATEFRGRGFEVKMYPLSFGEYMSVYPGSIQAGFNEYMLYGGLPQILSYNTEEQKAKFLKSLFDETYIKDIKDRYEIRKDDDLEELINIMASGIGALTNPNKLANTFRSEKRSSISYDTVKEYIDYLIDSFLVEKSTRYDIKGKRYINSPYKYYFMDLGLRNARINFRQSERSHLMENMVYNELRIRGFNVDVGTVPVVVTDENGRQQRSSLEVDFVCNLGSRRYYIQSAYRMESDEKIKQERASLLKVDDSFKKIIVIGEESPVTRDEV…	0	0	0	0	0	0	0	0	0	0	0	0	0	0	0	0	0	0	0	0	0	0	0	0	0	0	0	0	0	0	0	0	0	0	0	0	0	0	0	0	0	0	0	0	0	0
gene_10050	>An122_01264 hypothetical protein	ATGCAAGAAGAGCGAAACGTTGGATTTGGAAAATGGCTCCTTAAAATTACAGAGTTCTATGCGGTGTTTATTATCATCGGCATGCCGCTCTCCCTCGTGCCGGCCGGCTGGCTTGGGTTATCGGAAGAAATGTTTTTCAACCTTCGGATGTTTTTTATGTTGTTGGGGCCGGTCTATCTCACCCTAATCGTCAAAATCATGTTGACCCTTCTTGCGGCCGTAAAAGGCCGGACAAAAGACGTCGCCAGGGAGACCCGCGGTGTCCTGTTCATCGTCACGGCCCTGCTGCTGTTTGCCAACCTCTCCAGTGCCGGGACAATCTCAGATCTCACGGCCGGGCATATCCAGGGCAAGGGCCTGCGAGTCCTGGAGAAAAGCAGGCGCTATTCCCTGAAAGGC…	MQEERNVGFGKWLLKITEFYAVFIIIGMPLSLVPAGWLGLSEEMFFNLRMFFMLLGPVYLTLIVKIMLTLLAAVKGRTKDVARETRGVLFIVTALLLFANLSSAGTISDLTAGHIQGKGLRVLEKSRRYSLKGKRFLNVFLPVCFYLLMLELLTLLICIVIFAPLSQPASYGFIFSIALTGLLLLLVPLILSLISGYQGDRKAHAEKRAREKQKAAQSDTLVLETDPTRRKRYLRLPKILALLVCPGTFLICLAILAATRDSQALPAVWLLRQPVLVVMATAMFSFIPLLMYWMNCSGTSLVQRVYLAQGQLHYTGYSGSMEERVEFVFTLLQLEGCHVGKRSICIRGQFNKKTKDAYGSHRKGSFTKTLHLPRTFPPEQEQVLVEFLRAKMEQTR	0	0	0	0	0	0	0	0	0	0	0	0	0	0	0	0	0	0	0	0	0	0	0	0	0	0	0	0	0	0	0	0	0	0	0	0	0	0	0	0	0	0	0	0	0	0
gene_10051	>An122_01266 hypothetical protein	ATGAAAACGAGAAAAACTGAATTGCGTATCTTTACAATCGCGGATTGGGAGAAAGAAGAGCGGTATCTTCAAAAACGTCACCGGGAAGGGTGGAAGTTTCGGAGGGTAAACCTGCTGGGGATTTATCATTTTGAGCGATGTACGCCTGAGGATGTAGTTTATCAGCTGGATTATAACGAAGAAGGGCTGAAACACAAAGATGAGTACGTCCAGATGTTCCAGGACTGTGGCTGGGAATATATGCAGGATTTTGGCGGATACAGCTATTTCCGCAAGCCGGTTTCCCAGATGCAGGGGGAAGAGAAAATCTTCTGTGACGATGAATCCAGACTGGATATGATGCGGCGGGTGTTTGCAGGCCGGTATCTGCCGATCCTTATTATTCTTGTATTGCTGATC…	MKTRKTELRIFTIADWEKEERYLQKRHREGWKFRRVNLLGIYHFERCTPEDVVYQLDYNEEGLKHKDEYVQMFQDCGWEYMQDFGGYSYFRKPVSQMQGEEKIFCDDESRLDMMRRVFAGRYLPILIILVLLILPNLFGQFRSQDADAPVLLVLFLILLAVYAWAAVSFGYRYWKLKDRLKK	0	0	0	0	0	0	0	0	0	0	0	0	0	0	0	0	0	0	0	0	0	0	0	0	0	0	0	0	0	0	0	0	0	0	0	0	0	0	0	0	0	0	0	0	0	0
gene_10052	>An122_01267 Transcriptional regulator YqjI	GTGGACGCTCATATTCTGAAAGTATATGTCCCGATGACGGAGACAGGTTTTTACATCTTGCTGTGCTTTCGGGAAGAGTCCCATGGCTATAGTGTCGTCCGCAAAGTGGAAGAGCTTACCGGCGGCGAAATCCGAATCAGCCCCGGGACGATGTATGGCAGTCTGTCCAAGATGGAAAAGGATGGGTTGATCCAGTTTGTGCGGGAGGAAGAAAAGCGGAAAATCTATTGCATCACAGACCTGGGCCGAGAGGTGCTGGCTCTGGAAATGAAACGGATCGAAAGACTGTACCAAAACATGATGGAGGTGCGCCGAAATGAAAACGAGAAAAACTGA	MDAHILKVYVPMTETGFYILLCFREESHGYSVVRKVEELTGGEIRISPGTMYGSLSKMEKDGLIQFVREEEKRKIYCITDLGREVLALEMKRIERLYQNMMEVRRNENEKN	0	0	0	0	0	0	0	0	0	0	0	0	0	0	0	0	0	0	0	0	0	0	0	0	0	0	0	0	0	0	0	0	0	0	0	0	0	0	0	0	0	0	0	0	0	0
gene_10053	>An122_01282 hypothetical protein	ATGGCAGACACGCCGCTGCCTATCTATCTGCCCTACCCCCGTTTCCTGCTGAAAATGGAGATTTCCCAGACCGCCAAGCTGCTGTATTCGCTGCTGTTAGACCGTTCCACACTTTCCCAGAAGAACAAGTGGCAGGACGACGAGGGCAGGATATATATTATCTATCCCATCGCGGAGATAGCCGAAATACTGGATAAGGGCAGCACCACCATAAAGGGGGCGCTTAATGAACTGGACATGGCGGGGCTGCTGGAACGGGAACGGGGCGGCTTCTCCGCACCGAACCGCCTATATGTGAAAGTGCCGCGTGTGCCACAGGTACAGTTTTCCGACCAACTGATGGCCGGAAATCCGACCCTCATAGAGCCGGAAAACCGTCCTACTGATGGTCAGAAAACC…	MADTPLPIYLPYPRFLLKMEISQTAKLLYSLLLDRSTLSQKNKWQDDEGRIYIIYPIAEIAEILDKGSTTIKGALNELDMAGLLERERGGFSAPNRLYVKVPRVPQVQFSDQLMAGNPTLIEPENRPTDGQKTDLMMVGKPSPNQTTINNLTESQTMGVSGEPPAPYGRYQNIFLSQTEYDELQAEYPDRLERFIEEMSRYLAANGKSYQNYAAALRIWAGNDKKKAPKKGIPDYSCKEGESL	0	0	0	0	0	0	0	0	0	0	0	0	0	0	0	0	0	0	0	0	0	0	0	0	0	0	0	0	0	0	0	0	0	0	0	0	0	0	0	0	0	0	0	0	0	0
gene_1006	>An20_03351 Orotate phosphoribosyltransferase	ATGGAACCGAGGCTGCTCTTCCTGATACTGGTCGGCATAGCGATAGGCTTGTCCTGTCTGGCCGGGTACTGGCGGAAGAAAGCCGGGGAAGCCGCTTTTGCCGCTGCCCTGCTCGCCGATAAAGCCGAGGACCGTGACCGCCACTGCCGTCTGGCTGTGATGGCCGGGCACAGGGATGCCTGCCGTATGTTCTGCTTCGCCCATCCCGATTTTTACGAGGACAGGCATCCGCTCAAGCCTTTCCGTTTCCGTGGCATAAGCGTGACGTTCTACGGCCATTATTATCCGTCACGCTACAAAAGGCTGCTTGACGAAGAACAGCGTGGGTTCTGCCGTACTCTCTATGCCTTCAAAGAGGGAGAGAACCACGGCATCGACTTCTTCAAGGCTTGTATGGCC…	MEPRLLFLILVGIAIGLSCLAGYWRKKAGEAAFAAALLADKAEDRDRHCRLAVMAGHRDACRMFCFAHPDFYEDRHPLKPFRFRGISVTFYGHYYPSRYKRLLDEEQRGFCRTLYAFKEGENHGIDFFKACMAALPVDTASCHVMFMPCSNWIKYGQRFKRLDWYITTHRKELTSGLYDVDVHSERESLHECKGSERILERNYNITGDIKGKRIIIVDDVFTSGQSLTDYKEEIERCGGEVVAAIFYGKTVTVPPLFLIKAHVWGGHIVRAITHEP	0	0	0	0	0	0	0	0	0	0	0	0	0	0	0	0	0	0	0	0	0	0	0	0	0	0	0	0	0	0	0	0	0	0	0	0	0	0	0	0	0	0	0	0	0	0
gene_10060	>An122_02374 putative N-acetyltransferase YvbK	ATGAAAATTAAAGAAATCAAGGAGAATAAAAAACAATTTCTTCCGTTGCTGCTATTAGCAGATGAGCAAGAGGATATGATAGACAGGTATATTAATAAGGGGACAATGTATGTTTTGGACGATGATGGAGTTAAGTGCGAATGTGTGATAACAGACGAGGGGAAGGGTGTCCTTGAAATCAAAAACATTGCAACTGAACCAGAATATCAGGGAAAGGGTTACGGTAAAGCACTAATTGACTTCGTTGCTACGACATACAAAGGGAAGTATTCTATATTGCAAGTTGGCACAGGGGATAGTCCGTTGACAATTCCTTTTTATGAGAAGTGTGGATTTATTCGTTCGCATAGCATTAAAAACTTCTTCACGGATAATTATGACCATTCAATATATGAAGCA…	MKIKEIKENKKQFLPLLLLADEQEDMIDRYINKGTMYVLDDDGVKCECVITDEGKGVLEIKNIATEPEYQGKGYGKALIDFVATTYKGKYSILQVGTGDSPLTIPFYEKCGFIRSHSIKNFFTDNYDHSIYEAGTQLVDMIYLQKKI	0	0	0	0	0	0	0	0	0	0	0	0	0	0	0	0	0	0	0	0	0	0	0	0	0	0	0	0	0	0	0	0	0	0	0	0	0	0	0	0	0	0	0	0	0	0
gene_10061	>An3_03523 hypothetical protein	GTGTTCGACATCGCGGAGCTGCGGGAGGTCACGGCCTACGACGAGCTGGAGCTGGATACCCTGGGAGACCGGAAAACCGCCTTGTTCTTGATTATGAGCGACACGGACGATAGCTTTAACTTCCTGATCTCCATGTGCTACACCCAGCTGTTCAATCTGCTCTGCGAAAAAGCGGACGATGTGTACGGCGGGCGGCTGCCGGTCCATGTGCGGTGCCTCATTGACGAGGCCGCCAATATTGGACAGATCCCTCGGCTGGAAAAGCTGGTTGCCACCATCCGAAGCCGTGAGATTTCCGCCTGCCTGGTGCTGCAAGCACAGTCCCAGCTCAAAGCTATCTACAAGGACAACGCCGATACCATCATCGGCAACATGGATACCTCCATCTTCCTGGGCGGC…	MFDIAELREVTAYDELELDTLGDRKTALFLIMSDTDDSFNFLISMCYTQLFNLLCEKADDVYGGRLPVHVRCLIDEAANIGQIPRLEKLVATIRSREISACLVLQAQSQLKAIYKDNADTIIGNMDTSIFLGGKEPTTLKELAAVLGKETIDTYNTGESRGRETSHSLNYQKLGKELMSQDELAVMDGGKCILQLRGVRPFLSDKYDITKHPNYPYTADADPKNAFDIEAFLSTRLKLKPNEVYDVYEVDAEGV	0	0	0	0	0	0	0	0	0	0	0	0	0	0	0	0	0	0	0	0	0	0	0	0	0	0	0	0	0	0	0	0	0	0	0	0	0	0	0	0	0	0	0	0	0	0
gene_10062	>An122_02606 Tyrosine recombinase XerC	ATGAATGATAAGTTTGCCAGTGGATTTGCACAGGATCTGGAAAGTATGATCGCTTTGAAATGCGCCCTCGGTTATTCCGAAAACACTTACCTGGAAAAGGCCAAAAGTTTTGACCGCCGTTGCTTTGAAGTATATCCCGGCCAGCAGGAGCTTACCCAGGCCATTGTGCTGAACTGGCTGAAGCCAGAACCGGGGAAATCACCGCAGACCATCCACGGGAAGGCAGCTTTTGTCAGGGCGTTGGGGAAATATCAAAAATCCATAGGGAAAGCGGCATATATCCTCCCAGACCGGTTTACTGCCGGAGGCACTGTATTCATTCCTTATCTGTTTGGGGATGATGAGCTGGCAGCGCTGTTCCATGAAATCGACTGTTACCAGTATCCACGCGACCCATTC…	MNDKFASGFAQDLESMIALKCALGYSENTYLEKAKSFDRRCFEVYPGQQELTQAIVLNWLKPEPGKSPQTIHGKAAFVRALGKYQKSIGKAAYILPDRFTAGGTVFIPYLFGDDELAALFHEIDCYQYPRDPFRPHLLRTYFRMTYTCGLRPNEGRHLKRNEVDLNSGEVRIIETKWRKSRTIVMSEDMLFLARSYAGIRDAAFPGSAYFFPAPDGGPYSAQKMQGKFKWFFARTKPGIPKDLLPAVRVYDLRHRFATAVLNRWLDEKKELSSRLPYLQTYMGHKDWEATAYYIHLLPEKLVKSAGIDWEAMNGLIPRVELWEK	0	0	0	0	0	0	0	0	0	0	0	0	0	0	0	0	0	0	0	0	0	0	0	0	0	0	0	0	0	0	0	0	0	0	0	0	0	0	0	0	0	0	0	0	0	0
gene_10063	>An122_02607 Tyrosine recombinase XerC	ATGAAAACACAAAAGCAAACCATTAACGAGATGATCGCCCAGATCATTGCTGAGGCAAGAAAGCTGGGCTACAGCGAAGCAACCATTTGGAGAAATATCACGCCCAAATTTCAGACTGTTGCCGTTTATTATGAAAAAAGAGGCGTATGTTTCTATGACCCGGCAATCACCAGGGAGCTTGTGGATCTTCAGAAAGAACGTCTGGATCGGGAAGAAATCTCCATCCACTACTACAAACGGGTAAAATCGGCGGCAAACCGCCTGGACGAGTTCTATCTGACGGGAACCTTGCATTTAAATATGCCAAAGCATGGGACAAAGTATCCGGTCTCGGAGGATAGCGAGAAGCTCATCGACCTTTTCCTGGATTATAAAGGCTATGGCCCGAATACCAGGGAC…	MKTQKQTINEMIAQIIAEARKLGYSEATIWRNITPKFQTVAVYYEKRGVCFYDPAITRELVDLQKERLDREEISIHYYKRVKSAANRLDEFYLTGTLHLNMPKHGTKYPVSEDSEKLIDLFLDYKGYGPNTRDDVVWVVRRYLHYFESLGYASLEWVTVEQVREFILKTAAEVKTSSLHNILLYLKHFHIFLKESSLPAPDCVELFSYRVYRDMPIQSYVTDEELDQILRVIDTDSEMGKRDRAIILLAATTGLRAGDLIRIKLTDIDWRKGEIRFTQRKTGRVSYTPLVKEAGEALQDYILNARPRSESPEVFLRLIAPRTGLADAVSIGCMFQQYQRKAGIYRHAFDGKGFHGLRRRLAKKLLVTGTPLTTITQILGHDDPKSARQYLSLDTSSLKE…	0	0	0	0	0	0	0	0	0	0	0	0	0	0	0	0	0	0	0	0	0	0	0	0	0	0	0	0	0	0	0	0	0	0	0	0	0	0	0	0	0	0	0	0	0	0
gene_10064	>An122_02786 hypothetical protein	ATGAAACAGAATAAGCATCAGTTGGAGCATCTGCCCACACTTCTGGTTCAGCAGATCCGCCTGCAATGGTATAAAGACTGCCGGGGCGGAAATGCGGCCGCACAGCGGAACCAGTATCCCAGAGCCATGCGTCTGCCTAAAGACTTCTTCTCCTATTATCCTTTTGGTCTACCTACTCACTTTGCATCTATCATACAGAGGCCCGATGGATTTCAGATCGATAGGGACTGTCGTAGGCTGATGGAGTGGAAGCCGAATGGCACAATGCGGCTTCACCCTTTCGAACTGATTCAGCAGGAGCCCGGAATCCATGTGCGCTACCGCAATGATTGGCACATCGGGGCGATGCCGGAGCGATATACCTACGATAAGACCGGGCAGAAACAGCCTCTCAATGAG…	MKQNKHQLEHLPTLLVQQIRLQWYKDCRGGNAAAQRNQYPRAMRLPKDFFSYYPFGLPTHFASIIQRPDGFQIDRDCRRLMEWKPNGTMRLHPFELIQQEPGIHVRYRNDWHIGAMPERYTYDKTGQKQPLNELALDLAPGEYGRAVCNGRFRDWDTGIWYYVLDILNVMPLTEPTDSLTSFTDREPNKIYTQIDRLW	0	0	0	0	0	0	0	0	0	0	0	0	0	0	0	0	0	0	0	0	0	0	0	0	0	0	0	0	0	0	0	0	0	0	0	0	0	0	0	0	0	0	0	0	0	0
gene_1007	>An230_02257 hypothetical protein	ATGCTCGGCGAGTACTTGTTCAACGAGTCCAGCGCGATGTACTGCACTTCGGTTCTGCTGGTAGACCACGGCGTGGAGTCGCGGGCCGAGTACGCCTATGCCTTCGAGCGGCGCGGTTTCACCGTGGTGCGCTGGGAGGACGACCTGGCATTCCGCATCGGGTGGGAGGATGCGCTTAAGGCTGGCGAGAAGCTTGCCGTGATCGCGTCGGACGATGCGTATGTGCCGTACGACCTAGCGCAGCTGATGCAGCGGTACGACGTGTCGCTGGGTGGGCTGTTCCCTAAGCTTGATACCGCAACGTTGAGGGCCGCTGATGGGCTGGACTTGGACTTCCTTGCCGTCGCCTACGAGCGCGACTATGTGTACCCCTCGGATGCAAAGGCCACGAGGGCATAC…	MLGEYLFNESSAMYCTSVLLVDHGVESRAEYAYAFERRGFTVVRWEDDLAFRIGWEDALKAGEKLAVIASDDAYVPYDLAQLMQRYDVSLGGLFPKLDTATLRAADGLDLDFLAVAYERDYVYPSDAKATRAYLETRVNVQETAERVCDELEGELVRLTSVAAGYRGWIAVAQLKARIDVTRARYGIERSTNELTDGAFRDFVVSKFGQLTMEYAEETPVLVSSAMEYMRTRSDRFAIVVMDGMSEFDWRVLRESFAGIPYEESAAFAMVPTVTSLSRQSLLSGKYPRDLASPWTTDKEKSEFVGRVRSWGIGDERMAYLRGYDAELPYGCECAAFVILDVDERVHGQYGGRAGMLKDIELLRDSGKLAGLVRRLSAAGMDVYISADHGNTPCVGRGRV…	0	0	0	0	0	0	0	0	1	1	0	0	1	0	0	0	0	0	0	0	0	0	0	0	0	0	0	0	0	0	0	0	0	0	0	0	0	0	0	0	0	0	0	0	0	0
gene_10070	>An122_02984 hypothetical protein	ATGGCGGCCCTTTTCGAAGCCTACATCACGAACCTGGGGAAATATAACGAGGGCGAGCTTGTAGGAGAAACGCTGAAATTCCCCACTACCACGGAGGAGGTGCAGGCGCTCCTAAAGCGCATCGGTGTGGATGGTGTGCGGTATGAGGAGTTTTTCATTACCAGCTTTGACGGGGATGTGCTGGGGCTCTATGACTATCTGACGGAATACGAAAATCTTGACGAGCTCAACCATCTGGCCTGCCTACTTTCCGAACTGGATCAGAGCGATTTGGAGAAATTCGAGGCTGTGATTGACAGCGGCGAGCACACTTCCAGCGTGGCCGACCTAATCAATCTCACGCAAAACCTGGACTGTTTTGAATTTTATCCCGGTGTGGGGGACGATGAAACGCTGGGC…	MAALFEAYITNLGKYNEGELVGETLKFPTTTEEVQALLKRIGVDGVRYEEFFITSFDGDVLGLYDYLTEYENLDELNHLACLLSELDQSDLEKFEAVIDSGEHTSSVADLINLTQNLDCFEFYPGVGDDETLGRIYVEDMEAIDVPEHLLNYFDYEAYGRDIRINEDGHYAPGGYVLNNGGKFIEHYHGIEDIPAEHRVFSYPKLSIREQMAAYKEIIDGSSLEGYRKLSNKEREER	0	0	0	0	0	0	0	0	0	0	0	0	0	0	0	0	0	0	0	0	0	0	0	0	0	0	0	0	0	0	0	0	0	0	0	0	0	0	0	0	0	0	0	0	0	0
gene_10072	>An122_03016 hypothetical protein	GTGATTTACCAGACCGCCGAGGACGGGCTGGGCGATACCGTCAAGCCCCGCTTGATAGAAGCCGAAGCCGACCTTGACCGCGTGCTTGTGATTGATGAAGCCAAGCGGGAGCTTACCCTGTCCGACGAGCGCATAGAAAAGGCAATCACGCAGAACGGGGCGCGGCTGATTATCCTTGACCCCATACAGGCGTACATGGGCGAAAAGACCGACATGAACCGGGCAAACGAAGTGCGCCCCATGTTCCGCCGCCTTGCCGATGTTGCCGAGCGTACCGGGTGCGCCGTTATCCTTATCGGACACTTGAACAAAGCCGCCGGAGGGCAGAGCGCATACCGGGGATTAGGTTCTATTGACTTCCGCGCCGCAGCAAGGAGCGTCCTGCTGATCGGGCGCGTG…	MIYQTAEDGLGDTVKPRLIEAEADLDRVLVIDEAKRELTLSDERIEKAITQNGARLIILDPIQAYMGEKTDMNRANEVRPMFRRLADVAERTGCAVILIGHLNKAAGGQSAYRGLGSIDFRAAARSVLLIGRVKREPNVRVIVHDKSSLAPEGKPVAFCLDPETGFSWIGEYDITADELLSGAGGNTATKTEQAEKLILDLLADGKELASEDIDKAAAEAGISARTVRAAKKNLDGRITSKRIGAAWYHALKK	0	0	0	0	0	0	0	0	0	0	0	0	0	0	0	0	0	0	0	0	0	0	0	0	0	0	0	0	0	0	0	0	0	0	0	0	0	0	0	0	0	0	0	0	0	0
gene_10076	>An192_01102 hypothetical protein	ATGAACTGGACGCGCACATTCTTGGACGGGCTCGCCATGGCGGCCTATTTTAACCTGTTCGCCGCGGCGGTGGCGCTGTATAGGCCCCGGCTGATGTTTCCCTGCTATCCGCCCGCCATCATCAAGGCGGCAAAAGATCCGCCGACAAAGGCCGAAAACCGTTTTTACCGGCTTTGGATCTGCTTCGGGGAGTGGCTGCCCCTCCTTCTCTATGGTGCGGTCAGCACTGTGGAGGGTGGGACAACCGGCTTCTGGCGTTTGGCCCTGACGGGATATATCCAGTGGATGGTCGTCAATGTCTGTGATCTGCTTTTTCTGGACTTCTGGCTGATACAGAAAAAAGCAAAACGCCGTTTTATCATCTCAGGAACCGAAGGGCACCCAGGCTATGGGTTCAAA…	MNWTRTFLDGLAMAAYFNLFAAAVALYRPRLMFPCYPPAIIKAAKDPPTKAENRFYRLWICFGEWLPLLLYGAVSTVEGGTTGFWRLALTGYIQWMVVNVCDLLFLDFWLIQKKAKRRFIISGTEGHPGYGFKAWMKEYALPEHLLQWPLLLCPLMAAAQAGLCLLLQKI	0	0	0	0	0	0	0	0	0	0	0	0	0	0	0	0	0	0	0	0	0	0	0	0	0	0	0	0	0	0	0	0	0	0	0	0	0	0	0	0	0	0	0	0	0	0
gene_10077	>An192_01110 hypothetical protein	ATGCCCAGAAAATACACGAAAATAAATCAATATGAGAAAGAAATTCTGCAATGGAAAAGCGAGGGTATTACCAACCGCGAAATCGCCCGGAGACTAGGCATGGAATACTCGCAGGTTCATAATTGGGTATCACGGTATAATGAACGACAGCGCAAACGCAAGGCGGGAATTGTTCCGCGGAAAAAAGGCAGGCCACGCAAAGACTCTGAGCCGAGAGATATTGTAGCAGAACAGACATATATCATCCAGCGACTGAGAATGGAGAATGAGCTGCTGCGGGATTTTATGCGATCCATGGGGAGGAGGTGA	MPRKYTKINQYEKEILQWKSEGITNREIARRLGMEYSQVHNWVSRYNERQRKRKAGIVPRKKGRPRKDSEPRDIVAEQTYIIQRLRMENELLRDFMRSMGRR	0	0	0	0	0	0	0	0	0	0	0	0	0	0	0	0	0	0	0	0	0	0	0	0	0	0	0	0	0	0	0	0	0	0	0	0	0	0	0	0	0	0	0	0	0	0
gene_1008	>An230_02261 hypothetical protein	ATGGGAAGGGCTATCTCGGGAAGACGGTACCTTCGACGCAGGCAAGCGAGCTATCCCCGGCCGCTTTTCTTCTGCTGCGAGCTGGATGGCATAACTGACGACGCAATCTCGATGAACGTGGCCATAGCCCGGCGTTTGGCGGACATCTCGCCGACTCTACGGAGCATTCGGCTTGAGTCGTGCTTTGTATCGGCGCTGACGGATTTGCCCGAGGGCGTGGTCATCCGCGACATCGACGTACTTTTCAACCCGGCGTACAAGGTGGACGTTGTGGCGCTTCTCTGCAGCGCATACCGCAAGCACCATTTCGACCTTGTTTGGCCCGGTCGTTTCGAGGACAGCCAGCTTCTGTACGCAGTGGAAGGCTGTCAGGATTACAAGGCGTTCGATATCGACCGC…	MGRAISGRRYLRRRQASYPRPLFFCCELDGITDDAISMNVAIARRLADISPTLRSIRLESCFVSALTDLPEGVVIRDIDVLFNPAYKVDVVALLCSAYRKHHFDLVWPGRFEDSQLLYAVEGCQDYKAFDIDRYDITCIY	0	0	0	0	0	0	0	0	1	1	0	0	1	0	0	0	0	0	0	0	0	0	0	0	0	0	0	0	0	0	0	0	0	0	0	0	0	0	0	0	0	0	0	0	0	0
gene_10080	>An192_01889 hypothetical protein	ATGGCCACCACCCGCATCATACCGCTGCACGCCGGCAAGGGCCGCATGGTCGGCAAGGCGATCAGCGACATCATCGACTATGTAAAAAATCCAGAAAAGACCGACCACGGCAGGCTCATTACCAGCTACCAGTGTGACAGCCGCGTGGCCGACGCGCAGTTCCTGCTGGACAAGCAGACCTACGCCGCCCGCACTGGCCGGGTGCGCGGTGCGGACGACGTGATCGCCTACCACCTGCGGCAGTCCTTTGTGCCGGGCGAGATCACGCCGGAGGAAGCCAACCGCCTGGGCGTGGAGCTGGCCCGGCGCTTTACCAAAGGCAAGCACGCTTTCATCGTCTGTACCCACATCGACAAGGCTCACGTCCACAACCATATTATATGGAACTCCACCACGCTG…	MATTRIIPLHAGKGRMVGKAISDIIDYVKNPEKTDHGRLITSYQCDSRVADAQFLLDKQTYAARTGRVRGADDVIAYHLRQSFVPGEITPEEANRLGVELARRFTKGKHAFIVCTHIDKAHVHNHIIWNSTTLECDRKFRNFWGSTRAVHRLSDTICIENGYSIVEAPKRRGQSYNKWLGDAAKPSHKELLRQAIDRALAQKPASLEELLCLLEQDGFTVHQRGKTISIGAEGWGNNVRFDRLGDGYALDDLLAVLSGQKEHTPRKKTAVQTAPPKVNLLVDIQAKLQAGKGAGYARWAKVFNLKQMAQTLNYLSEHGLLDYADLETKTAEATARYHALSDQIKAAEKRMAEIAVLRTHIVNYAKTRDTYVAYRKAGYSKKFRQEHEEEILLHQAAKEA…	0	0	0	0	0	0	0	0	0	0	0	0	0	0	0	0	0	0	0	0	0	0	0	0	0	0	0	0	0	0	0	0	0	0	0	0	0	0	0	0	0	0	0	0	0	0
gene_10081	>An192_01890 hypothetical protein	ATGAAAAAACGTGGACACTACTGCAAGGTCTGTGGCGAGTATAAGGCAAACGAAAAGTTTTCCAGCAAGGGTCACGCCGCGCACATTTGTAAAACCTGCGCCGCTCTCCCGCCAGAAAAGCAGGCGGAAGAAATGACACTTACCCAGCTTGTCAACCTTCCCTGGCGATTATCCAAAGGACAGCTTTCGTGGCTGAGGAAGCGGATGAAAGACCGACGGGACACCGTGCGGGCCTTGGCAACGGAACAGTATGAAATGAGGTTCCCGCCCAGGATAGAACTGGATGAATTGGAAGATGACTTTGAGTAA	MKKRGHYCKVCGEYKANEKFSSKGHAAHICKTCAALPPEKQAEEMTLTQLVNLPWRLSKGQLSWLRKRMKDRRDTVRALATEQYEMRFPPRIELDELEDDFE	0	0	0	0	0	0	0	0	0	0	0	0	0	0	0	0	0	0	0	0	0	0	0	0	0	0	0	0	0	0	0	0	0	0	0	0	0	0	0	0	0	0	0	0	0	0
gene_10085	>An192_02187 hypothetical protein	ATGAAGAAAAGCAAGCCTGAACCCATCCCCGTCATGGACTACCGCCAGTACCGCAGAGCGCGGCGGCTGGTACATGAGTGCTGCAACTATGACGGCGGCAACTGTATCGCGCTGGACGATGGGGAGGAATGTGTCTGCGTCCAGTCCATTTCCTACTCCCTGTTGTGCCGGTGGTTCCGGGCGGCGGTGCTGCCGCTGGACAGGGAACTGGAAACGGCCCTGTTCCACCGCCTGGACGCCAAGCGGTGCGCCGTCTGCGGGGCGCTGTTCACCCCCGGCTCCAACCGGGCCAAATACTGCCCGGAATGTGCCGGACGCATGAAGCGTATCAAGGCCGCCCAGCGCAAGCGCAAACAGAGGGCTAAGTGTCACGCTTTAGGGGCCGAAAACCCCTTGTAA	MKKSKPEPIPVMDYRQYRRARRLVHECCNYDGGNCIALDDGEECVCVQSISYSLLCRWFRAAVLPLDRELETALFHRLDAKRCAVCGALFTPGSNRAKYCPECAGRMKRIKAAQRKRKQRAKCHALGAENPL	0	0	0	0	0	0	0	0	0	0	0	0	0	0	0	0	0	0	0	0	0	0	0	0	0	0	0	0	0	0	0	0	0	0	0	0	0	0	0	0	0	0	0	0	0	0
gene_10086	>An192_02191 hypothetical protein	ATGCTGTACACAGAAAAAGAGAAAAATGAGATTGAGCGCGTCCGCAAAGTGTTTGAGAAACATATCCAGCAGATGACCGCTTATGATTTGGTTTGGTCGGACAAGGTCGGCTATGTGTGGCTGGCAATATCTATCGACCCGGTCTATATCGACACCGGCAACTGGATAGAGTCCGCTGCCGGTCTTTGTTATGAGTGCTTGAATGATATAGCACTGGATGTTTTCGGAATGACCGGAAACGACCATGACTTTGAGGACGCCGACCCGCTGGAACTGGCCGAGATTAAGCGGCGCTGGAAACCCTATATCGACCAACTGCCGGAATATGCGTACCTTTGCGACGAACTGTTAAGCAGGAGAAAATAA	MLYTEKEKNEIERVRKVFEKHIQQMTAYDLVWSDKVGYVWLAISIDPVYIDTGNWIESAAGLCYECLNDIALDVFGMTGNDHDFEDADPLELAEIKRRWKPYIDQLPEYAYLCDELLSRRK	0	0	0	0	0	0	0	0	0	0	0	0	0	0	0	0	0	0	0	0	0	0	0	0	0	0	0	0	0	0	0	0	0	0	0	0	0	0	0	0	0	0	0	0	0	0
gene_10096	>An77_01891 hypothetical protein	ATGAAACGACCTTTGGCCTATCTGACCGCCGCATGGAGCGGTGAGCCGGATATTGATATGGAGCTGGCAGCCCACTACTGCCGTCTTGCCTATGAGGCGGGCTTTTCCCCCATCTGCCCGCTTTTGTATCTTCCGCTGTTCTTGAATGACAGCGTTCCCGAGGAACATAAGGCCGGGATTGATATGCGCCGGGATATGCTGCGGCGCTCCCATACCCTGATCGTCTGCGGCGGTGCGGTGGACGAGGATGTGAAAAACGATATTGCGGTTGCCGGGCGGCTGGGTATCGCAGCTACTACGCTGGACGGGGTTCTTGCCGTGAAGGGACACGGCGGCCCGGGCCATGCCGGACATTAA	MKRPLAYLTAAWSGEPDIDMELAAHYCRLAYEAGFSPICPLLYLPLFLNDSVPEEHKAGIDMRRDMLRRSHTLIVCGGAVDEDVKNDIAVAGRLGIAATTLDGVLAVKGHGGPGHAGH	0	0	0	0	0	0	0	0	0	0	0	0	0	0	0	0	0	0	0	0	0	0	0	0	0	0	0	0	0	0	0	0	0	0	0	0	0	0	0	0	0	0	0	0	0	0
gene_10097	>An77_01914 hypothetical protein	ATGGACTTTATCATCGACGCAATCGTTGAATGGCTCAAAGGTTTGCTTGTCGATGGTATCATGGGAAATCTGGATGGCCTTTTCAATAACGTCAATCAGAGCGTTGGCGAGATCGCCACACAGGTAGGCACGACCCCGGCGGACTGGAACGCCGGGGTCTTTTCCATGATACGGCAAATCTCTGAAACCGCCATCCTGCCAATCGCCGGGGTCATCCTCACTTTTGTAATGACCTATGAACTGATACAAATGCTCATTGACCGCAACAACCTCCATGACATTGACACATGGATGTTTTTCAAGTGGGTGTTCAAAACCTTTGTGGCGGTAATGATCCTGACGAATACCTTCAATATCGTACTGGCCGTCTTTGACGTGAGCCAGCACGTCATCCAGCAA…	MDFIIDAIVEWLKGLLVDGIMGNLDGLFNNVNQSVGEIATQVGTTPADWNAGVFSMIRQISETAILPIAGVILTFVMTYELIQMLIDRNNLHDIDTWMFFKWVFKTFVAVMILTNTFNIVLAVFDVSQHVIQQSAGIIQNGTEITTDVMDSLRTELEAMELGPLFGLWLQSFLIQLTMIALNIVIFVIVYGRMIEIYLLTSLAPIPFATVPNRETGHMGQNYFRSLFAVGFQGLLILVCVAIYAVLIQSIATDGDPIGAIWGCVGYTVLLCFTLFKTGSLAKSIFGCH	0	0	0	0	0	0	0	0	0	0	0	0	0	0	0	0	0	0	0	0	0	0	0	0	0	0	0	0	0	0	0	0	0	0	0	0	0	0	0	0	0	0	0	0	0	0
gene_10098	>An77_01916 hypothetical protein	ATGCCACGCAAACGAACGGGCTATGACGCGGCCTGCTACTATGACGGCAAGCTGCTGGGCCGCTGTACCAAAGCGGACAGCGACGCCTATACCCTGTTGATGAACGCCTGCGGCGGGGACGCCGCCCGTGTCCTGCGGGAATACGCCTACTTTTCCCCGGAGCTGAAGGCCATCTTGGAAAAGGCGGCGCTCATGCAGGCGGACCGAGGCCGGACGGGCGGGATGTTCCATGCGCCCCGGACCTCCCCGTGGGGAGAGGTGCAGAGCTGTGAAGTTCTCTGTCCGGGCGTGTTTTTGGTATCCACCGCCAGCCACGGCGGAACGATGGTAGCAAACGAGGTGGCCGCCGTCCTCTCTCCGGCGGCGAAAAAATGCGGTTTCAAGGACAAGGGCTATATC…	MPRKRTGYDAACYYDGKLLGRCTKADSDAYTLLMNACGGDAARVLREYAYFSPELKAILEKAALMQADRGRTGGMFHAPRTSPWGEVQSCEVLCPGVFLVSTASHGGTMVANEVAAVLSPAAKKCGFKDKGYICYEEDAQESVVLRELLDKKLWKIPDRIKDKERFEENLNQSIRQYNPEYWRARQSGREAAEAARSTAPAKEAAR	0	0	0	0	0	0	0	0	0	0	0	0	0	0	0	0	0	0	0	0	0	0	0	0	0	0	0	0	0	0	0	0	0	0	0	0	0	0	0	0	0	0	0	0	0	0
gene_10099	>An77_01919 putative endopeptidase p60	ATGAGGCAGGAGGATGACAGGGGCGGTCCGCAGGATACCGGCAAGGCGCAGGAGCCGGAGGGCTCCGCCGAGAAAGCCGGGAGTAAAAAGGACAAGTACCAGAAGGCGCAGGCCAAAGCGGAGCGCGCCGGGGAAAAGCTGGGAAAGGCCCGGGAGAAGCTGGATAAGGTCGAGGCGAAACGGGCGGCGCAGAAGCCGCCGGGGCTTGCAAAGAAAGCCGTCCGGGGAGCCCGCACCGAGGCATGGTTTTATCTCCACAACAAAATCCACGAAGTCGAGCATGAAAATGTGGGCGTGGAAGGAGCGCATAAATCCGAGCTGACCGCCGAGGCCGGGACCCGGAAACTGACCCGGTATGCCAAACGGCGCTGGCGGGAACACCCGGCCCGGAAGGTGGCA…	MRQEDDRGGPQDTGKAQEPEGSAEKAGSKKDKYQKAQAKAERAGEKLGKAREKLDKVEAKRAAQKPPGLAKKAVRGARTEAWFYLHNKIHEVEHENVGVEGAHKSELTAEAGTRKLTRYAKRRWREHPARKVAKWERKDIKARANVDFQKMAAEHPELVSNPLSRIQQKWKLKRRYSKEAKAAAKQSAKAAKKAAAASGNVTRRAAQFVTRHPVAVLVLVLLLLVCYILSAVSSIFPTLGSGLANAVSGTSYASEDADLLGVDEDYTALENELAQTVANIESTHPGYDEYRYSVDEIGHNPYELASYLSAKYHVYFREQVQDELREIFEAQYELTLTEEIEIRYRTETSTDPETGETTTEEVPYEYYILNVTLTNKTLPAVILPRLDEQQREIYTVMQQ…	0	0	0	0	0	0	0	0	0	0	0	0	0	0	0	0	0	0	0	0	0	0	0	0	0	0	0	0	0	0	0	0	0	0	0	0	0	0	0	0	0	0	0	0	0	0
gene_10100	>An77_02379 hypothetical protein	ATGAAGAAAAGCAAGCCTGAACCCATCCCCGTCATGGACTACCGCCAGTACCGCAGAGCGCGGTGGCTGGTACATGAGTGCTGCAACTATGACGGCGGCAACTGCATCACGCTGGACGATGGGGAGGAATGTGTCTGCGTCCAGTCCATTTCCTACGCCCTGTTGTGCCGGTGGTTCCGGGCGGCGGTGCTGCCGCTGGACAGAGAACTGGAAACGGCCCTGTTCCACTGCCTGGACGCCAAACGGTGCGCCGTCTGCGGGGCGCTGTTCACACCCGGCTCCAACCGGGCCAAATACTGCCCGGAATGTGCCGGACGCATGAAGCGTATCAAGGCCGCCCAGCGCAAGCGCAAACAGAGGGCTAAGTGTCACGCTTTAGGGGCCGAAAACCCCTTGTAA	MKKSKPEPIPVMDYRQYRRARWLVHECCNYDGGNCITLDDGEECVCVQSISYALLCRWFRAAVLPLDRELETALFHCLDAKRCAVCGALFTPGSNRAKYCPECAGRMKRIKAAQRKRKQRAKCHALGAENPL	0	0	0	0	0	0	0	0	0	0	0	0	0	0	0	0	0	0	0	0	0	0	0	0	0	0	0	0	0	0	0	0	0	0	0	0	0	0	0	0	0	0	0	0	0	0
gene_10101	>An77_02380 hypothetical protein	ATGTCAGACAATCGAAAATATTACTACCTGAAACTCAAAGAGAACTATTTTGACGATGACTCCATCGTACTGCTGGAAAGTATGCAGGACGGTGTGCTGTACTCCAACATTCTGCTCAAGCTGTATCTGAAATCCTTGAAACACGGTGGGCGGCTCCAGCTTGACGAGAATATCCTCTACACGGCGCAGATGATCGCCACCATCACCCGCCAGCAGATCGGCACTGTGGAGAGGGCCTTGCAAATCTTCCTGAAGCTGGGCCTTGTGGAAGTGCTGGACAGCGGCACTTTTTACATGAGCAATATCGAACTGTTGATCGGCCAGTCCTCCACCGAGGCCGAACGAAAGCGGGCGGCAAGGCTCCAAAACAAGGCCCTTTCCGCGCCCCGGACAGATGGC…	MSDNRKYYYLKLKENYFDDDSIVLLESMQDGVLYSNILLKLYLKSLKHGGRLQLDENILYTAQMIATITRQQIGTVERALQIFLKLGLVEVLDSGTFYMSNIELLIGQSSTEAERKRAARLQNKALSAPRTDGGHLSDIRPPEIELEKEIEIKREIEKGRPETGRSARTYGRYQNVFLTDEELADLQASFPTVWGQYIEKLSEYMASTGKRYQSHAATIRRWAGEDAKKAAPPTRNRDYSVKEDETV	0	0	0	0	0	0	0	0	0	0	0	0	0	0	0	0	0	0	0	0	0	0	0	0	0	0	0	0	0	0	0	0	0	0	0	0	0	0	0	0	0	0	0	0	0	0
gene_10110	>An77_02636 Putative NAD(P)H-dependent FMN-containing oxidoreductase YwqN	ATGAGTAAGAAAATTGTCATTCTGAACGGAAGTCCCCGCCGGAACGGGAACACATCCACCCTTGTCAAAGCGTTTACGGAAGGAGCGGAAAGCGTCGGAAACACCGTGACAGAGTTCTTCCTTGACGGCATGGATATTCACGGATGTAAGGGCTGTTTTGGCGGTCACAGCAGCCGGGAATGTCCATGCGTCCAGAAGGATGACATGAACAAGATTTATCCGGCGGTGAAGGAATGCGATGTGATCGTCATGGCGACGCCGCTTTATTTCTGGAACATGAGCGGCCAGATCAGGACCGCCATTGACCGCCTCTTTGCCCTTGAAGAAGGAGATGGAAATTTGCTCCGGGGCCATGACCGGGCTTGCGCCCTGCTGATGGCGGCGGAGGGACACGGTTTT…	MSKKIVILNGSPRRNGNTSTLVKAFTEGAESVGNTVTEFFLDGMDIHGCKGCFGGHSSRECPCVQKDDMNKIYPAVKECDVIVMATPLYFWNMSGQIRTAIDRLFALEEGDGNLLRGHDRACALLMAAEGHGFEDVTLYFDHLMEHLRWKNLGHVLAGGNGDVGDIKGKPEIRAAYDLGKSIQ	0	0	0	0	0	0	0	0	0	0	0	0	0	0	0	0	0	0	0	0	0	0	0	0	0	0	0	0	0	0	0	0	0	0	0	0	0	0	0	0	0	0	0	0	0	0
gene_10111	>An77_02638 hypothetical protein	ATGAGATCTGAAATCAAAGAATACCAGGCCGTAGAAGAAGCGGCAATGAAGTTTGTCAAGAGCGTGGCCGAGGGCAACAGCAAGTATGCGAAGGAGCTGTTCACTGATGAGGCGGTTCTGTTCGGCTATCTGGACGGCGAGCTGGAGCATGGCTCTATTGAGCAGTTTTACCACAACGTAGACACCGTACCCGGCGGCGACAATTTCAAGGCCCGTGTGGATGTGCTGCTGGTAGAGGAATCTCTGGCTGTGGTGCGCGTTCTGGAGGAAGGCTGGGGCAACCGTATCGACTTTACCGATGTGCTGCTTCTGCTGAAGATGAACGGCGAATGGAAGTGCGTAGCAAAAGCCTATAACCAGAACTCCAACACGATTCAGAAAAAGTAA	MRSEIKEYQAVEEAAMKFVKSVAEGNSKYAKELFTDEAVLFGYLDGELEHGSIEQFYHNVDTVPGGDNFKARVDVLLVEESLAVVRVLEEGWGNRIDFTDVLLLLKMNGEWKCVAKAYNQNSNTIQKK	0	0	0	0	0	0	0	0	0	0	0	0	0	0	0	0	0	0	0	0	0	0	0	0	0	0	0	0	0	0	0	0	0	0	0	0	0	0	0	0	0	0	0	0	0	0
gene_10112	>An77_02639 Cinnamate reductase	ATGCAGAGTTATGAATACTTAGGCAAGCCGCTGCAAATCGGCAGCTTGACAATCAAAAACAGGTTTTGCATGGCTCCCATCGGCGGAGGGCAACATCACCTTCCCGGAGGTGGGCTGAAGGACGAAACCATACAGTATCTGGTGGAACGTGCGAAGGGTGGCTTTGGTCTGATTTTCACCGGGGCGTTGGCAGCGGACTGTACGGTTGACCCTTATACAGGTATTGGGCCTGCAATTCTTCAAAATCCGGACGCTTTCAAAATGACTGCAACGGAACTGAATGAACGGGCGAACGCCTATGGAACAAAAATTTTCGCACAGATTACGATGGGCCTGGGGCGTAATTATCCGAACCTTCCCGCCCCGTCCTCTGTTCATGTATTTCGCCATCCGGGAGAA…	MQSYEYLGKPLQIGSLTIKNRFCMAPIGGGQHHLPGGGLKDETIQYLVERAKGGFGLIFTGALAADCTVDPYTGIGPAILQNPDAFKMTATELNERANAYGTKIFAQITMGLGRNYPNLPAPSSVHVFRHPGEVSPELTHDQIKSKIESVIKAAKIAKDSGFAGVEVHSIHWGYLLDQFALSMMNHRTDEYGGSLENRLRAAKEILEGIKQECGSNYPVSMRLGLKTFVKDFEKATLTGEDEAGRTLEEGIQIAKLLESYGYDCLSVDTGTYDSFYYACPPMYMPKGYLVEMAAKAKEAVNIPILAGGRMNDPDIAEAAIRDGKIDAVVMGRAALADPEYPNKVLTGHTERIRPCIACNQGCITRLQQGKQPTCAVNPTAMREIRFAMRPAIQPKKVVV…	0	0	0	0	0	0	0	0	0	0	0	0	0	0	0	0	0	0	0	0	0	0	0	0	0	0	0	0	0	0	0	0	0	0	0	0	0	0	0	0	0	0	0	0	0	0
gene_10113	>An77_02724 hypothetical protein	ATGAGAATGAACCAAGACGAAAGAAGGTTTGACTTTCATGGGCTCGGGCTCGCTTTGAAACAAGCCAGAGAGGAAAAGGGCTGGACGCAAGCCTATGTGGCGGAGCTGGTCGGCAAGACTGACCGCACCATTATGAACATTGAGAACAAAGGCCAGCACCCCAGTTTCAACCTGTTTTTCAAACTCGTCACTCTGTTCGACATTTCCGTAGATCAGTTTTTCTATACAGAAGGTCAGCGTGGAGAGAACAGTTGCAGAAAGCACATTGATGTGCTTTTAAGCTCGATGAATGAGAAAGAGCTTGTTGTTATGGAGGCCACAGCCGAAGGGCTCAAGAAAGCCAGAGAAACGGAGGTTCAGGAGTAA	MRMNQDERRFDFHGLGLALKQAREEKGWTQAYVAELVGKTDRTIMNIENKGQHPSFNLFFKLVTLFDISVDQFFYTEGQRGENSCRKHIDVLLSSMNEKELVVMEATAEGLKKARETEVQE	0	0	0	0	0	0	0	0	0	0	0	0	0	0	0	0	0	0	0	0	0	0	0	0	0	0	0	0	0	0	0	0	0	0	0	0	0	0	0	0	0	0	0	0	0	0
gene_10114	>An77_02727 hypothetical protein	ATGCCTGTTAATATAAAAGAACTGATAGATAATGGTTATATCGTTATTTGTGATACTAATGTCTATCTTCACATTTATCGCTTCTCTCCAGAATTTTCCGATTTTGCATTAAGATGTATGCAGGCAATTCAAAGCGACATTATTATGCCATCGACTGTACGATATGAGTTTCTAAAACATTATCGTGGCTATTTCAGCAAAATGGAAAAAAGAGTACAAAATGTAGGCGACGATACCAAAAAACAAATTAGCAATGCAGCTCGCAAAGTTCTCAATCTATGTGATAATTTGCAGTCATTACAATATCCTGATATTGAAGAATTGCGTGCAAATTTATCCCAGAAGTTCGATGAACTCATGGCTATTCCAGAAGCATTTTTTGAGGATAGAACGATACTT…	MPVNIKELIDNGYIVICDTNVYLHIYRFSPEFSDFALRCMQAIQSDIIMPSTVRYEFLKHYRGYFSKMEKRVQNVGDDTKKQISNAARKVLNLCDNLQSLQYPDIEELRANLSQKFDELMAIPEAFFEDRTILDLIANPWKGQDPVYDLVELIINDSRVMTSVTQEEIYQICEEGERRYKTDPQTPPGFKDAKNKDGVRKYSDLIMWKEILRYAREKSVNVIFVTDDVKSDWWIDDNGQREFHPYLCQEFQRETQMQIVALTALDFFSNISVTYGIPKSDAVEIALRITDDDYFDRVHEAVFESISDALSFSGEEYLEPSSHIGTNGIDELEITEYEFLSAEQVDRDNDTITYVFTFRIEADATSFDYWGRDDETKQILLGPAGAHSFEGEIQVEVIRE…	0	0	0	0	0	0	0	0	0	0	0	0	0	0	0	0	0	0	0	0	0	0	0	0	0	0	0	0	0	0	0	0	0	0	0	0	0	0	0	0	0	0	0	0	0	0
gene_10115	>An77_02728 hypothetical protein	ATGGAGAACCGCAAGCGGAATGTCCATCTGCACGTCATGGTAACGCCGGACGAGCTGGCGGCCATCCATGAACGGATGGCCGAAGCGGGCATTTCCAATGCCGGGGCTTATGTGCGGAAGATGGCTCTGAACGGGTATATCCTGCACGTTGACCTTGCGCCCATAAAAGAATTGATCTCTCTGCAAAGGCGCTGTTCCAATAATCTCAATCAGGTCGCCGTACACGCGCATACCTACGGCGTGTACCCGGAGGAAATCGACGGATTGAAGCGGGACTATGAAAAGCTGTGGGGCGAGGTGTCAAAGGTGCTGCGGGAGCTCTCCGAGCTGGTGGCAAAGTAA	MENRKRNVHLHVMVTPDELAAIHERMAEAGISNAGAYVRKMALNGYILHVDLAPIKELISLQRRCSNNLNQVAVHAHTYGVYPEEIDGLKRDYEKLWGEVSKVLRELSELVAK	0	0	0	0	0	0	0	0	0	0	0	0	0	0	0	0	0	0	0	0	0	0	0	0	0	0	0	0	0	0	0	0	0	0	0	0	0	0	0	0	0	0	0	0	0	0
gene_10116	>An77_02730 hypothetical protein	TTGGAGATCGTACAAGGCTATGCCATTTTGAAAGCCACCACCTTTGACAGCGGACACGGTTTTGCGCTGGGGCATAACCCGGGCGCGCCGAGCCCCTTTGTGACCTGGCAGTTTACCGAAGGCGAAAAGGGCCAGCGGGATTACTACTGGGGCCGCTATGGAAACAGTCTGGAATGGGCGCAGAAGGATTTTGACCGCCGGGTGGACGATTATCAGTACCTTTATCATGCGGCAGTCAAAAATACGGAGCTGGGCCCGGAAGGCGTTTACCGCTACTATTCCACCCAGCGCCCTGTGGACATAGGCACCTACCCGAAGCCATCGGATAACCCGCCGCTTTCCATCGTCAACTACGATGACGACAGGCGGCGCCCTGTGGCAAATGGCAGGCTGATGGCA…	MEIVQGYAILKATTFDSGHGFALGHNPGAPSPFVTWQFTEGEKGQRDYYWGRYGNSLEWAQKDFDRRVDDYQYLYHAAVKNTELGPEGVYRYYSTQRPVDIGTYPKPSDNPPLSIVNYDDDRRRPVANGRLMAWGELTYAKPLTEKQMEDYELKPAPGNPDRARPSITARLKDGARGQEPPKEPSQKRDHKNHEER	0	0	0	0	0	0	0	0	0	0	0	0	0	0	0	0	0	0	0	0	0	0	0	0	0	0	0	0	0	0	0	0	0	0	0	0	0	0	0	0	0	0	0	0	0	0
gene_10117	>An77_02731 hypothetical protein	ATGGACGCCCGGGAGCTGACCCGTGACGAGAAGAAGAAAATCCGTTCCCTTGTCACGGGGATGTGCGCCAACTATGACCGGGAAACGGGCCTGTGCCTGCCGCTGGACTGTGGCTGCTATATGCTGCACAAATGCTGGACGGGCGCTTACTGCCGGTATTTCCGGGAGGCCGTCTTGCCCCTCGACCCGGAGCTTCTTGCGGCGCTGACCGTGGAAGGCGGCTCCCCGGAGCTTCGGGTCTGTACGGTCTGCGGGCGGGCATTTTTACCGGAAGGCCGTCAAGCCTACTGTTCCGACGCCTGCAAGGCCGAAGGGAACCGCCGGAAAAGCCGGGAACGCATGAGGAAAATGCGGGAGAAAAGGCCGGGCGGCGGTTACGATTTGCCGTCTCGAAAGGCT…	MDARELTRDEKKKIRSLVTGMCANYDRETGLCLPLDCGCYMLHKCWTGAYCRYFREAVLPLDPELLAALTVEGGSPELRVCTVCGRAFLPEGRQAYCSDACKAEGNRRKSRERMRKMREKRPGGGYDLPSRKA	0	0	0	0	0	0	0	0	0	0	0	0	0	0	0	0	0	0	0	0	0	0	0	0	0	0	0	0	0	0	0	0	0	0	0	0	0	0	0	0	0	0	0	0	0	0
gene_10119	>An120_00422 hypothetical protein	ATGGCAGACAGAAAAATCCGGGCAGGGTACTACCGGCGGTATGACGGCAAGCTAATTTATCTGGTCACGGCTGCTGAGGATGCTGAAACCGGTGAGGAGACGGTCATCCTGCGCTCCTATTCTTTTTCTGAAGTTCCGCAGTACTTCACAATGAGCAAGAAATCCTTTTGCGCATTCGTGGAGGTGAACGGTGAGCGGAAGGCCAGGTACAAGCGGGTCACCAATATGAAAATCACCGAAGCAGTCATCTCCAATCTTGCTGAGGATGGTATGCGCGGGCCGATCCGCAAAAAGAGCACGGAGCGGGATGCCGAGTACGACTCCCGCGTCTATCAATCTGCGCCCACCTACCTCGCATACGCCAAAGAGCTCTGTGAGAGCTACCGTTTCGATTCGGCC…	MADRKIRAGYYRRYDGKLIYLVTAAEDAETGEETVILRSYSFSEVPQYFTMSKKSFCAFVEVNGERKARYKRVTNMKITEAVISNLAEDGMRGPIRKKSTERDAEYDSRVYQSAPTYLAYAKELCESYRFDSAKYRLCMNEKRYAAITRSDFAKLKEDIQFLDNALKTVLQDHQAYFQERFVDGLSIRKYAEAHQLNRGSVDYLQKKLLTALAQLLKERDEADGTCRLRPKTT	0	0	0	0	0	0	0	0	0	0	0	0	0	0	0	0	0	0	0	0	0	0	0	0	0	0	0	0	0	0	0	0	0	0	0	0	0	0	0	0	0	0	0	0	0	0
gene_10120	>An120_00431 hypothetical protein	ATGGCATTTGTTGAGAGTGAAGTTGTTGAACTGAAAGCAGAGGTCGTGGGAGATATCTGCAAAGAAGTCATTGCCTTTGCCAATACAAAAGGCGGTACGCTGTATATTGGCGTCAGCAACGATGGAAATGTCTTGGGGGTCAAAAACGCCGACCAAGTCATTTTGCAGCTAAACAATATGATTCGAGATTCCATCAAGCCTGATGTGACAATGTTTGTGGGCTACGAAAACCAACACGTCGGCGACAAGGATATCATTGCTGTGACCATTCAAAAAGGAACCGACCGGCCCTATTATCTGGGCAGTAAGGGATTGAAACCCAGTGGGGTCTATGTCAGAAACGGCACATCTTCTGACCCGGCTACAGATACTGCGATCCGAAGAATGATCAAAGAAACC…	MAFVESEVVELKAEVVGDICKEVIAFANTKGGTLYIGVSNDGNVLGVKNADQVILQLNNMIRDSIKPDVTMFVGYENQHVGDKDIIAVTIQKGTDRPYYLGSKGLKPSGVYVRNGTSSDPATDTAIRRMIKETDGDSFESMRSLEQNLSFEAAEKQFEKQNIPFDAAKMQTLGMISADGIYSNVALLLSDQCPSTIKAATFSGEDKGTFQDRREFDGSLFQQMEELYSYLDMRNQTKATFDGLYRIDTRDYPEDALREALLNSLVHRDYSFRASTLVSVYADRIEFVSVGGLLSGIELDDIMLGLSVCRNPKLAAIFYRLQLIEAYGTGMPKIMNAYGETELKPKIEVSSNAFKITLPNRNAGANHTETLIGTVKGDEKRILDFIGSHGHIVRRDVDQL…	0	0	0	0	0	0	0	0	0	0	0	0	0	0	0	0	0	0	0	0	0	0	0	0	0	0	0	0	0	0	0	0	0	0	0	0	0	0	0	0	0	0	0	0	0	0
gene_10121	>An120_00432 hypothetical protein	ATGAATAGAAAAGCGATCATCAATAACCGGGAGTATGCGCTTCTTGAAATTGTCCCGTCTCTGGATGGAGGGCAGGCGCTGCTTCTCTGTGAAGATAAAAACGGCAAAAGGGCGGTATGCTCCGAGCCGCTGTGGCGCAGCTGTGCGCTAACGGATGTGCAGTCTGCTCCGGTTCACGCACACAGCTCCTCACAGGAGAAAATCGAGTATTTCCTCTCTGTTTTCAAAGGGCGGGAAGATGTATATGCACGCCGATATCACAGCACGACCACCGGGAAAACCGGTTACACCCCAGTCTGTAAAAATGAATGGGTGCATGGCCTGTGTGATAAAAAGAAATACAGGTGCGTAGAGTGCCCCAACCGTGAGTTTCGGCCACTCACGGCCGATGTGGTCAAG…	MNRKAIINNREYALLEIVPSLDGGQALLLCEDKNGKRAVCSEPLWRSCALTDVQSAPVHAHSSSQEKIEYFLSVFKGREDVYARRYHSTTTGKTGYTPVCKNEWVHGLCDKKKYRCVECPNREFRPLTADVVKAHLMGRDALCRDVAAIYPMLEDNRTWLLAADFDEENWKLDVTAFCKSCKEAGLVPAVERSRSGNGAHIWFFFSEPVSAADARRLGTGLLTRTMSCRHELSFSSYDRLFPSQDIVPKGGFGNLIALPFQGQAQKDGNSLFVDDHFEPYPDQWAFLSSLPKITPEQLEECLGKLCHHGDMGELEDAGEKQVPWKRKRTQTKLTHRDFPLQVSLYSSNLIYIEKKDFSQGALNTLKRLAAFPNPEFRSKQAMRISVYGVPRVLDCGYED…	0	0	0	0	0	0	0	0	0	0	0	0	0	0	0	0	0	0	0	0	0	0	0	0	0	0	0	0	0	0	0	0	0	0	0	0	0	0	0	0	0	0	0	0	0	0
gene_10122	>An120_00441 hypothetical protein	ATGAACTTTAGCGAAGCAATGCAAATGCTTGGAACCAAGTTGCAAGGAAAGTACGGGCATTTAGGATTCAAGTATAAAAAATCCGACAAAACACTTACGAGACACAGTAAAAATTTCACCTATATGATTGCGTTTTCCTCATTCGGCGGGAACACAAAGGATAGCATAAGCATAGAGGTTTGCTATATAATCAACACCCGTCCATACGACCCTTATGGTTATGCCAAACCAGACATCAACACACAACCGCTGTTTTACAGTTTAAGAGACAATGAAATATATCTTGATATAGGAAATGAAGAAAAGATTTACAATGCCTTTGAGATTGTTTGTCAGTGGATGGATAAAATACTGATTCCAAAAATGAATGAGCTTTGTGCTACCGAGTAA	MNFSEAMQMLGTKLQGKYGHLGFKYKKSDKTLTRHSKNFTYMIAFSSFGGNTKDSISIEVCYIINTRPYDPYGYAKPDINTQPLFYSLRDNEIYLDIGNEEKIYNAFEIVCQWMDKILIPKMNELCATE	0	0	0	0	0	0	0	0	0	0	0	0	0	0	0	0	0	0	0	0	0	0	0	0	0	0	0	0	0	0	0	0	0	0	0	0	0	0	0	0	0	0	0	0	0	0
gene_10123	>An120_00446 hypothetical protein	ATGGATGTCGTGAAACTCCCCAAAAAAGTCCGTATGGTCTGCTATGAGATCATGGATGGCAAAGAAGAAGCCTTGGACACGCTGGAATCCTTTGCCGATAAATACCCCCATCAGGTAGCAGCGGTCAAGGCCGAGGTCGCCTATTTCAACCTGGACTATGAAAAGGCGCTGGCTTTGGATTTGGCCATCCTTCCCTGGCTGGAGGAGTGGTATTACAGCAATGTGAGCGATGAACACATGATCGCCATGACGGTGGCGGCCATCCGGCTCCACCGGGAGCAGGAGCTGATTGAGGCGCTGACGAAGGAACAGACGCGCATCCGGGCTGAGAACGGCCTCCCCCAGCGGGATCGGTTCTGTGACATCCTGATGGACTACCTCAAACGGGGCCTTATGCCC…	MDVVKLPKKVRMVCYEIMDGKEEALDTLESFADKYPHQVAAVKAEVAYFNLDYEKALALDLAILPWLEEWYYSNVSDEHMIAMTVAAIRLHREQELIEALTKEQTRIRAENGLPQRDRFCDILMDYLKRGLMPFADNDKNYPYHEPEEPQTKEQLWAKLVEQNKKLSPDDPDARRKLYNHCCMFGTARDAVDLFEEIQGVPMADSSYRDAIARYLYLGEREKALQTAERLATSRLWAVAGPTQVRPMSFFEDPNLRKFLLEPESLRRIREAAFIDDGNLIRK	0	0	0	0	0	0	0	0	0	0	0	0	0	0	0	0	0	0	0	0	0	0	0	0	0	0	0	0	0	0	0	0	0	0	0	0	0	0	0	0	0	0	0	0	0	0
gene_10124	>An120_00462 hypothetical protein	ATGGAAAAAGCGACTGCTGTTAATACCTGCTTAGGTGTTTTGAAGGGACGGGACTGCATCTATCTGGATCAGGTGAAACAGGATGCTCTGAACAATCTGACCTTTACGGGGGACATCAATGGCCATCTAATCTCCCAGTGCAGGGACGAAAAAGACTGGTTTCCCTATACACTCACCTTCCGGCAGGTGCTGGCCTATTTTACCTGTGAATTGGACACCTATGAAAATATGGCTGGGACGGAGTATCTGGATGGCAGTTCCTTCGATTTAATTGAGGACAGCACCTGGCTGAAGTCTCTGCCAGTGCGGGAGGACTTTGACAAAGGCATCTATCGGCACTACCGGCTGTTTACATACGATGATGTTTACAACATCATTGCGGTTTCCTATGAGTTTGCA…	MEKATAVNTCLGVLKGRDCIYLDQVKQDALNNLTFTGDINGHLISQCRDEKDWFPYTLTFRQVLAYFTCELDTYENMAGTEYLDGSSFDLIEDSTWLKSLPVREDFDKGIYRHYRLFTYDDVYNIIAVSYEFAAEL	0	0	0	0	0	0	0	0	0	0	0	0	0	0	0	0	0	0	0	0	0	0	0	0	0	0	0	0	0	0	0	0	0	0	0	0	0	0	0	0	0	0	0	0	0	0
gene_10125	>An120_00463 hypothetical protein	ATGAAGCTGAACTGTAAACGCATTGATTTTACATATACCCCCGGCGAGGAAATCTTCAACTTTCCCGAGGAATCGGGACTACCCTTTATCTTCGATGTAGAGGAAGAACTGACCGGCGATCCTGCTGCCATGGATGTGGTGGGAGAAATACTGGATGAGGCGGAGAAATTGGCGGAGAAGGCCAAAGCCGCCATCAAAGCGGCGCTGGCGGACGAGGACAGCCGCTACCATAGCGTTGTGACATTTTTCATGGAGTTCCACCGGGACGATGTAGGCCCGGATATTGCGGCGGAACTTTTTCCGGGAACCGACCCATCCAAGCTGTCCTTTGCCGAGATGGTGGACTTTTTGAAGCTCAAGCGGTTCGGCAGTCTGGTGGATGACGAGATGGATCAACAA…	MKLNCKRIDFTYTPGEEIFNFPEESGLPFIFDVEEELTGDPAAMDVVGEILDEAEKLAEKAKAAIKAALADEDSRYHSVVTFFMEFHRDDVGPDIAAELFPGTDPSKLSFAEMVDFLKLKRFGSLVDDEMDQQVFIMDLSFNPEITDELMVIYFDLNQEIFCITHES	0	0	0	0	0	0	0	0	0	0	0	0	0	0	0	0	0	0	0	0	0	0	0	0	0	0	0	0	0	0	0	0	0	0	0	0	0	0	0	0	0	0	0	0	0	0
gene_10126	>An120_00477 hypothetical protein	ATGAGCCTGAAGTACACCTGCCCCGGCTGTGGGACACCCTTGGGCTATGAGGGATTGTGCTGGAAATGCAAATCTGAACAGGAGCGGAAGGCTGCTCTTGCTTGGACACCGGAACAAATCACAGAAAAGCAAAGAAACCTGATTCAGAACATCCAGCGGCTGGCTGATATGGAGGACCCGGAGTTCACCGACTTCTGGCAGCTGCTGGGGTACCATGATGCCATCACCCCGGAGATTCAGCGGGCGGCACTGGCCGCAGAGGTGTTCTGGCCGTGTGAAATCTATTATCACGCTCCCGCCGATGTGCGGGATGGTCTGATTCATGCGCTGTTGTCTGCGGAATATTCCAGCGCGGCTTCTAACCTGATGAGTTGCCTTGCTATGCAGGGAGATGACAAG…	MSLKYTCPGCGTPLGYEGLCWKCKSEQERKAALAWTPEQITEKQRNLIQNIQRLADMEDPEFTDFWQLLGYHDAITPEIQRAALAAEVFWPCEIYYHAPADVRDGLIHALLSAEYSSAASNLMSCLAMQGDDKAMETLLELERNPRPWRKGLYVDPSSYAQIGGWTFDKEGQKIQLNFDTCYPMVKGTTGEKSPVRIGRAREDTCPHCGGRMVDMLVLDGRDERLRFLGLDGVLTATCCPSCVGFLKGPAFNRFALDGGVEVFPSELFDGAEKTDCYVSPEDYKALTENPFVLGKMPVPLFYGAACQDVNTIGGFANWVQDAEYTICPHCGKPMKYLAQIQWDTVFDCAEGTLYVEFCPDCQIVSMQHQQT	0	0	0	0	0	0	0	0	0	0	0	0	0	0	0	0	0	0	0	0	0	0	0	0	0	0	0	0	0	0	0	0	0	0	0	0	0	0	0	0	0	0	0	0	0	0
gene_10127	>An120_01014 hypothetical protein	ATGGAGCACTTCAAGCAGCCGGAGCAGTTCATCAACCTGAACGGCCAGATCGTCGCCTTGCCGGTGGAGCCGGAGAACCCTCTCCGTACCGCTGAAATGACCCTGGAGGACGACTATGGGATGATTGACGGGATCATCAACAACGGCCGCCGTGGGGAGGAACTGGAGAAAGCCCAGGATGAGGCGCGCAGGACCACACCGGAGAAAAAGCCCTCTATCCGGGAACGGCTGGAGGACGCAAAACGGGAGTGCGGCGAGCGCAAGCCCCCGGACAAGGCTCATCAGAAAAAGCCCCCGGAGCATGACTTATAA	MEHFKQPEQFINLNGQIVALPVEPENPLRTAEMTLEDDYGMIDGIINNGRRGEELEKAQDEARRTTPEKKPSIRERLEDAKRECGERKPPDKAHQKKPPEHDL	0	0	0	0	0	0	0	0	0	0	0	0	0	0	0	0	0	0	0	0	0	0	0	0	0	0	0	0	0	0	0	0	0	0	0	0	0	0	0	0	0	0	0	0	0	0
gene_10128	>An120_01016 hypothetical protein	ATGAACAAAAAGATTCCCCCGCTACACAGCTTGACATGGCTGTGGTGCAGCTTATTCGCATACAGCGTGCTGTTTGGGTTACTGCAAAAACTTTTGTCTTCTGTTCCCGGCTTGCCGGAGGGTATCGTGCTGCTCCTTAGCTGCGCGGTGGCATCGGCGATCCCCCTGCTCTGGTCCTCACTAGTGAGCGGCGAAGCCCCTCACTTCTCTTCCCAGAAGGCCTCTTTGGGCACGCTGGTTTTTCTCATAAGTGTGGCGCTGAGTGGAAATCTTGCCGTCATGGTACTTACTCCGGTTCTAGAGCGGGTGTGGAACCTGGTTGGCTTCACCGCCCAAGCGGCGGCAGTGGGAGAAGAAATCGCCACACCGCTGCTGGCAATATATATTTGTATAGTCGGT…	MNKKIPPLHSLTWLWCSLFAYSVLFGLLQKLLSSVPGLPEGIVLLLSCAVASAIPLLWSSLVSGEAPHFSSQKASLGTLVFLISVALSGNLAVMVLTPVLERVWNLVGFTAQAAAVGEEIATPLLAIYICIVGPVLEELIYRGVVLRRLLPGGARQAILLSALCFGLMHHDLYQGLSAFWCGLIFGYAALHYGLGTSIGLHIAGNSIAEALPLLRQAGTPGALAILALVFVSVVIAVTGGIRLLLKRRGRKRERSQAGGSSGVWSNPALWMLLAFDTVYLVVASFTHR	0	0	0	0	0	0	0	0	0	0	0	0	0	0	0	0	0	0	0	0	0	0	0	0	0	0	0	0	0	0	0	0	0	0	0	0	0	0	0	0	0	0	0	0	0	0
gene_10129	>An120_01407 ATP-dependent DNA helicase Rep	GTGAGTGAAGAATACAAAAGGACAAACTACGACCTTGCAAAAGCTGAAGCCGATAAAGTAGATGAACAAATCATTTCAGCACTTCAGAATGGGATTAGCTTTCGTGTGGAGGCTGGTGCAGGCTCAGGTAAGACATATTCGCTGAACAAAGCCATTGAATGGATTCAGGCAAATAAGTGGACGGAGTATCGCCGAAAGAAACAAACTGTAGTTTGCATTACATATACAAATGCTGCGGTGGATGTGATTGCTGAACGACTATCAAAAAATTCATTTATTCTTCCATCGACAATCCACTCCTTTGCATGGAACGCTATCAAACAGTATCAAAGCTTTCTCATTGATATTGTCACAAGCGATCCTGACTTCTTGCCAGATGAAGGAGATTTTTTCAAGGTC…	MSEEYKRTNYDLAKAEADKVDEQIISALQNGISFRVEAGAGSGKTYSLNKAIEWIQANKWTEYRRKKQTVVCITYTNAAVDVIAERLSKNSFILPSTIHSFAWNAIKQYQSFLIDIVTSDPDFLPDEGDFFKVKEVTYTLGHRYKENGIQYLYHDDVLKLFCRLLDNAKFRRVFADKYPLILIDEYQDSYKPIIDRFINFFIAEKKGPQFGFFGDAWQTIYQSNKACGLIENENLAIIKKGSNFRSAPRIVRLLNDLRPDLPQTSAIDDFDGEVIVITCDDYTGPRRTERNLKGELPAEELKNRLSNVTEKIKRESSEEDDLKVLMITHKVLATQQGYEQLLEILADGLRDKEDPFLLFFMDTVEPIYKALKDSNMQLLFDTLGIKRFPIKKKSEKVKW…	0	0	0	0	0	0	0	0	0	0	0	0	0	0	0	0	0	0	0	0	0	0	0	0	0	0	0	0	0	0	0	0	0	0	0	0	0	0	0	0	0	0	0	0	0	0
gene_10130	>An120_01408 hypothetical protein	ATGCGATTATCAAAGATAAAAATAAAAAACTACAGATTGCTTATTGATGCTGAACTGGAAGTTGATTCGAAAACAACCTTAATTGTGGGACGCAATAATACTGCCAAAACCTCGTGCTTTGAGTGCATCGGTAAAGTATTGGATGGAACTCCGTTTTCTTTCAATGATTACCCGTTGTCAAAAAGAGAAAATCTATATGCTAATATTGCTTCGTTCATGGCAAAGGAAATTGCTTTTGAAGATCTATGTGAACGGCTGGAACCAATATCTATAGAGTTCCTTGTGGACTATTCCCTGGATGACCCGGAGGATAACTTAGGCGCATTGTCTCCGTTTATCATTGATGTAGATGTGGATACCACTACAGCGTTGATTCGTGCCGAATACAAATTGAAAGCG…	MRLSKIKIKNYRLLIDAELEVDSKTTLIVGRNNTAKTSCFECIGKVLDGTPFSFNDYPLSKRENLYANIASFMAKEIAFEDLCERLEPISIEFLVDYSLDDPEDNLGALSPFIIDVDVDTTTALIRAEYKLKADEKGIWKILEPNYYENGSFSPADDVHNAIISNFHKLFEMTIYAINPKKPEEKQSKKLTELAQLFPFHIIQAERRLGEDGTQDNSLSSLISDFFDMSEDELDPSVSEKVKELRAIVENANKNVQQQSDSILSALVSKAVGFGYPNGEELQLGVTTQLSIDDQIKNQTQLSYTAGTSKERLPSTYNGLGYKNLIKMEFLLAAFAKKVEKCGDACIPLLFIEEPESHMHPQMQHAFAEYLEAFLAKITSVGIQTLITSHSAHIANTMVF…	0	0	0	0	0	0	0	0	0	0	0	0	0	0	0	0	0	0	0	0	0	0	0	0	0	0	0	0	0	0	0	0	0	0	0	0	0	0	0	0	0	0	0	0	0	0
gene_10131	>An120_01409 hypothetical protein	ATGTATTGGTTATTAGATTACGCAGAACAGGAAAACCTGCGCCAGCGAATGATTCACTTGCAAAGCACAATTCTCAATAGGCAGCCTCGAGATCAATCGGAGCAGATTTTTCCTTTCATTGGTAGAAAGAGCCGCACTATTGCAAGAACATTGATTAAGAATCTCACGGATGAGAATGGGCTCGTCGTAGATCCTTTTGGCGGGTCTGGTACATTTGCATACGCTGCACTTGATGCTGGTCGTCATGTGCGATTTAATGAGTGGGAGCCGTACGCCTATAAAATGTCTACTGCTCCGTTTCGTGGTGTTCCGTCTTCCGAGGAATATTGTGCAGCTTTGCGTTTTATTGCGCAGCGGGTAGAACCTACTATGAACGCCATCTATAAAACAAGATGTCCA…	MYWLLDYAEQENLRQRMIHLQSTILNRQPRDQSEQIFPFIGRKSRTIARTLIKNLTDENGLVVDPFGGSGTFAYAALDAGRHVRFNEWEPYAYKMSTAPFRGVPSSEEYCAALRFIAQRVEPTMNAIYKTRCPNCGAELSFDGLFFDREPLEYYHPTQHERLGANGENVIFRNRRYRCHCGCTEKHYDDFDEAVRLQVEAMPCNFPHVELIENSRLNFTAPQYTAYQNLFSKRQQIALMTLKDAIAELPDATRAFFEDTFISIAHCGKYTDYRSKSQDNHCPENRLKETNLYHRFLEKLEERRNYIAAQDFDSNLLEVSSMDYRRFLHTILPNTVNLLLTDPPYGDNAQYFEHAQRIHPLMGYSLKDDDDRLHNEVVISNAPSRVDKHSKNQFLIDIER…	0	0	0	0	0	0	0	0	0	0	0	0	0	0	0	0	0	0	0	0	0	0	0	0	0	0	0	0	0	0	0	0	0	0	0	0	0	0	0	0	0	0	0	0	0	0
gene_10132	>An120_01410 Modification methylase FokI	ATGAATCAATATAACGAAATTTCTACACTTCAATATATGGGAAGTAAAGCACGTATCATTTCTCATATATGTGATCCAATAATTAAGAATAAGTCAATTCAAACCGTTGTTGATCTATTTGCAGGAACAGGTTCTGTTGGCTATGCTCTTAAGTCATATAAAAATGTCATTAGCAACGACATTGAGTACTACGCATATATCATTAACCAGGCTATATTGAACGGATGTAATTTTTCCGAGTTAGAAGAAGCTTCATTTTGGGCAGTTGTAGAACAAAAATATATGCTTCTGCAAGAAAAAGTATCAACTGCTCTATTCGCAGAAAAAACCTTTTTTGTTGATAACGTAGACTATAAGCTATATCAGACCTTTTGCGAAAAAACACCATCTGTATTTGAA…	MNQYNEISTLQYMGSKARIISHICDPIIKNKSIQTVVDLFAGTGSVGYALKSYKNVISNDIEYYAYIINQAILNGCNFSELEEASFWAVVEQKYMLLQEKVSTALFAEKTFFVDNVDYKLYQTFCEKTPSVFEPHSDDPRMKELTELVSHVIPGNEPALDFPCLFLTYFANAYFGIAQCCQIDALRSAIEQVMDEHTKNVLLTVLMSVMSAAASTTTHFAQFLKVKSKSTCNNLLTKRKINIIEECKELMKEYRKSGLCSKKEYTTFDCHNLDFSECLDSVVLNKSTLVYADPPYFKEHYSRYYHVLNTLCLYDYPAMAINPQTHELSIGRYREDRRVSDFGKKAKALGAFETLITKCATAGAWLMISYSDNSIVDITDLQTLAEKQYDVLIEKVELSH…	0	0	0	0	0	0	0	0	0	0	0	0	0	0	0	0	0	0	0	0	0	0	0	0	0	0	0	0	0	0	0	0	0	0	0	0	0	0	0	0	0	0	0	0	0	0
gene_10133	>An120_01411 hypothetical protein	ATGGAACGATTGATTTTGAAGAAACTGCTGAACTGGAAGAATTCTCCCTATCGCAAACCTTTAATTTTGAAAGGTGTGCGCCAAGTCGGCAAGACCTGGATTCTGAAAGAATTCGGCAAACGTTACTACGACAACACTGCTTATTTCAACTTTGATGAAAACGAAGAGTACAAGCAATTCTTTGAAACCACGAAAGATGTAGACCGAATTTTGCAGAATTTGATGCTGGCAAGTGGCCAGAAGATTACACCAGAAAAAACCCTAATTATTTTTGACGAGGTACAGGACTGCCCCAAGGTCATCAATTCCATGAAGTATTTCTGTGAGAATGCTCCGCAGTATCACATTGCCTGCGCCGGTTCTCTTCTGGGAATTGCCTTAGCAAAACCTTCTTCTTTT…	MERLILKKLLNWKNSPYRKPLILKGVRQVGKTWILKEFGKRYYDNTAYFNFDENEEYKQFFETTKDVDRILQNLMLASGQKITPEKTLIIFDEVQDCPKVINSMKYFCENAPQYHIACAGSLLGIALAKPSSFPVGKVNFMQIDPMTFTEFLLANGDENLANYLETVNTIEPIPDAFFNPLYEKLKMYYVTGGMPESVKMWTEARDVDAMQEALSGIIGAYERDFAKHPNISEFPKISMIWKSIPSQLARENKKFIYKVVKEGARAREYEDALQWLVDARLVHKIYRSTAPGLPVAAYDDLSAFKIYLVDVGLLRRLAQLAPTAFGEGNRLFTEFKGALTENFVLQTLITQFEVTPRYWSQTNPPYEVDFLIQRENDIFPVEVKSEANTTSRSLKKFKE…	0	0	0	0	0	0	0	0	0	0	0	0	0	0	0	0	0	0	0	0	0	0	0	0	0	0	0	0	0	0	0	0	0	0	0	0	0	0	0	0	0	0	0	0	0	0
gene_10134	>An120_01412 hypothetical protein	ATGCACACAAAACTGTCTATTCCGGAACGGCTAAAAGACTTGCGGGTGGTGGATAAGCACTTAACGCTGGAGCAGCTGGCTGAACAGACCGGGCTTTCCAAATCTGCTCTCAGCAAATATGAGAGTGACGATTATAAGGACATCAGCCCCTTTGCTATCGCTACGCTGGCGGAATTTTATGGGGTGTCCACCGATTACCTGATGGGGTTGTCGGAAAATAAAAATCACCCAAACACAGAGCTTCAGGCCCTGCATTTGAGTGATGATATGGTTACATTATTGAGCAGCGGAAAAATCAACAACCGGCTGCTGTGTGAGATTGCCACACATGAGAACTTCCAGCGGTTGATGACGGATATTGAGATTTTCGTTGACCGAATCGCCGATATGCGGATTGCT…	MHTKLSIPERLKDLRVVDKHLTLEQLAEQTGLSKSALSKYESDDYKDISPFAIATLAEFYGVSTDYLMGLSENKNHPNTELQALHLSDDMVTLLSSGKINNRLLCEIATHENFQRLMTDIEIFVDRIADMRIAQMNLVLEATRQEVIRSHAPGENDLYVRTLELGQVQESDFFSHTIHDDLDSIVQDIRQAHVTDRTTADPQPTFTEVKEKFDRAMQLGSNEERIIHEFCDQMQIPFDKIASEDFSAFMRILSLSRLLKNPNNMRGKARPQVYHSAKKRKRR	0	0	0	0	0	0	0	0	0	0	0	0	0	0	0	0	0	0	0	0	0	0	0	0	0	0	0	0	0	0	0	0	0	0	0	0	0	0	0	0	0	0	0	0	0	0
gene_10135	>An120_01414 hypothetical protein	ATGACGAAGCTGTCTAAGTATGAGAAAGAAACCATTATCAACTGGAACGAGGCGGAGGACACCGCCAGTATCTACACCTTCAACGCCGATCTGAAGCGCAGGCTGGCCGAGTTCAGCCGCAAGTATCCCCAGCTGTGCCAGTTGGAGCGCAGCACTACTGAGGGCAGCGTGACCTATGTGATGGACAAGTCCCGCCTGTCCATCCGTCTGGTGCCGCCGTACAGTGAGGAGCGACTGGCCGCTGCCAGAGAATACGCCAAACAGCACGGATTTCAGGTCTTGCGGACGGACAAGGAGAGCGCCTGA	MTKLSKYEKETIINWNEAEDTASIYTFNADLKRRLAEFSRKYPQLCQLERSTTEGSVTYVMDKSRLSIRLVPPYSEERLAAAREYAKQHGFQVLRTDKESA	0	0	0	0	0	0	0	0	0	0	0	0	0	0	0	0	0	0	0	0	0	0	0	0	0	0	0	0	0	0	0	0	0	0	0	0	0	0	0	0	0	0	0	0	0	0
gene_10136	>An120_01415 hypothetical protein	TTGAAACTGACACGGCACAACGGACGATCCGGCAAGCATGGCACCTATAATCCCCGGCACAATGACCGCCGGTTTGATGTGGAAAACAGCGAACACATTGATGCCCAGCGAGCCAAGAAAAATGTGTACTGGGACTGCTACCGTGGTTTCACTACCCCAGAACTTCGGGAGAACCCGGAACAGCCGGATTTCAGCTTTGAAGAAATTGAGCGGATGTATTACTACGAGCATTATTCCGACCATGTGGATGCCCAAAATGCCCGGAACGAGAAAACACGACATACCGAGCGCAACCGCACGGTGGAAGATCTTTTGAAAAACAACAAGACCTGCCCTGAGGAAAGTATTTACCAGATTGGCACCATGGAAGAATCCGTTCCACCTGGTACGCTGGCACTC…	MKLTRHNGRSGKHGTYNPRHNDRRFDVENSEHIDAQRAKKNVYWDCYRGFTTPELRENPEQPDFSFEEIERMYYYEHYSDHVDAQNARNEKTRHTERNRTVEDLLKNNKTCPEESIYQIGTMEESVPPGTLALIVSEFYEEFERRFGSHIHILDWALHLDEGTPHIHERHVFDCKNRYGELCPQQEKALEELGFELPDPSKPKGKHNNRKQTFDAVCRTLLFDISRKHGVHLEQEPSYGGRAYLEKQDYILMKQKEQLAAQEQKLEELTLKIEDVETLVEEVSDIAYDKAVEVVTDTVRLETHKEDIRLVEETKTWVLSPERKAPQKEREYAAARLDGVISKIKNAMQSALTKIQKKLMQPEVKQAGKQQIQEKAKESILDFLHKAKQDNSQREENRKK…	0	0	0	0	0	0	0	0	0	0	0	0	0	0	0	0	0	0	0	0	0	0	0	0	0	0	0	0	0	0	0	0	0	0	0	0	0	0	0	0	0	0	0	0	0	0
gene_10137	>An120_01416 hypothetical protein	TTGAACAGCGAATCGCAGAGTTTAGTGCCTGCTCCCCGGCAGGCTGAAAGTGATAAATTGACCGTTGATGAAGTGCGGGAAAGTCTTTCCACGACAGAAAAAGGACAACCGGCCAACACCATTGGAAATTGCCGTACGGTGTTTTGCGAAGATCCTCTTTTGCGGGGCGCAATCCGGCTAAATCTGCTGACCGACCGTGTGGATATTGTGCGGGATCTGGGCTGGCGCAGAAGCACCAGCGCCTTGACCGATACCGATGTCAAATATCTGCTCCTTTATTTTGAGCAGAACTATGGTTTGACCAGTGAAAAGAAGCTGATGGCGGCGCTCTCCATCGTGGCAAACGAAAACTGCTATCACCCTATCCAGGATGTGCTGAATAGCCTGGTTTGGGACGAC…	MNSESQSLVPAPRQAESDKLTVDEVRESLSTTEKGQPANTIGNCRTVFCEDPLLRGAIRLNLLTDRVDIVRDLGWRRSTSALTDTDVKYLLLYFEQNYGLTSEKKLMAALSIVANENCYHPIQDVLNSLVWDDIPRIRSCLHHFLGADESNYVEEMLKHFLLGAIRRVFHPGSKYEELLCLVGGQGAGKSTFFRFLAIQDEWFSDDLKKLDDDKVFAKLQGHWIIEMSEMLATSNAKSIEEIRSFISRQKETYRTPYETQPKDRLRQCVFGGSSNTLDFLPLDRAGNRRFLPVMIYPEKAEVHILEDEAASREYLLQVWAEAMTIYRCGEYSMKFSKEIQKQLVEVQKDFMPEDTEAGQIQGFLEHYTGNVVCSKQLFKEALGHAFEEPKRWQLHNINE…	0	0	0	0	0	0	0	0	0	0	0	0	0	0	0	0	0	0	0	0	0	0	0	0	0	0	0	0	0	0	0	0	0	0	0	0	0	0	0	0	0	0	0	0	0	0
gene_10138	>An120_01418 hypothetical protein	ATGAGCAGGAAAAAACAAGTCAATCAGAAAATCACAGCCCTCTATTGCCGTATTTCTCTGGACGATGGCGGCGATAACGAGAGTATGAGTATCAGCAATCAAAAAATCATGCTTCGGGACTTTGCCGAAAAAAACGGGATGTTCCAGTATGAGTATTATGTGGACGACGGTTACACAGGCCGTAATTTTAATCGCCCAGCTTTTCAGCGTATGATTGCCGATATTGAGGCCGGTAAAATCGGTTGTGTCATTACCAAAGACCTGTCCAGACTGGGAAGAAATTATATCGAAGCCGGCAGCTATATTGAAATCTTCTTCCCCAAACACAATGTCCGTTATATCGCCATTACTGATGGTGTGGACAGTTTGACCCGTCAGGAAATGGACATCACGCCCTTC…	MSRKKQVNQKITALYCRISLDDGGDNESMSISNQKIMLRDFAEKNGMFQYEYYVDDGYTGRNFNRPAFQRMIADIEAGKIGCVITKDLSRLGRNYIEAGSYIEIFFPKHNVRYIAITDGVDSLTRQEMDITPFKNILNDMYSRDISKKVLAGRITRSRQGKFCGGQPPLGLMRDPEDRGHLILDPETAPVIRKIYDLALDGWGCMRIAKQLMEDKVPITRVKGNTACDVNYYAWGGARISHILRNPFYKGAHLVCRTHQKGIRSNTYDIIPREDWEIIEGCHEAIVTPEEWEQVQAIVDRRPPIMKGNACPFYNLFHGIIYCATCGKSMQVRYEKVGRTGKNRFTGEMREPIDKAYYICQTYNRLGKNACTSHKIEARDLYNLVLKDIQELAAMALKDA…	0	0	0	0	0	0	0	0	0	0	0	0	0	0	0	0	0	0	0	0	0	0	0	0	0	0	0	0	0	0	0	0	0	0	0	0	0	0	0	0	0	0	0	0	0	0
gene_10139	>An120_01419 Ribonuclease Y	ATGATAAAGTTATATAGATATTTTATGCCAAGAAAAGACATTTTTGCAGGTGTCTCAGATTTAAATATTAATTCTTCATATGATATCGAAAAATTTCGGGACATACTTCCAAAAAACTATGATAGCCAATATATAAGACGTCGAATTGAAACAGAGAAAAAGATGTACGATCTATTCAAGGCCAAAGGAGGCTGTCCCGAAAAAAGACATCCGTATTATTTAACTCTAGGTTGTTGCAATGAATGGTTTTTTAAGAAGAAACATTTTTTTGGTAGTGTTGTATTCGATCTTAAGGAATTTGATGAGAAAACCTTGTCTTTTACATATGGTGATTCCATACCAACATTTATGGACAGATTTTATGATGGTAAAGAATATCGTCGCAATATCTACACGTTG…	MIKLYRYFMPRKDIFAGVSDLNINSSYDIEKFRDILPKNYDSQYIRRRIETEKKMYDLFKAKGGCPEKRHPYYLTLGCCNEWFFKKKHFFGSVVFDLKEFDEKTLSFTYGDSIPTFMDRFYDGKEYRRNIYTLKEIQGIIQKYGYPQQWNPLAEHGPENYIEVQVWSEHPLIAYRPCFYAKNSGLEELVPLLSMRMMKAKNIPETGQRDYCECIKIAKSSPWWDWFCANIRQANPKVFQANVIHGISHSYKCALMAFVLASFQRLDEIDTKTLVLAALYHDIGRSYYDNGRSHGQIGADIVVQYINSNERIHWGKLIHAIRFHDAPEIFSQDKTLRNLKDVDTLDYLRLGFGEYNPEFLREEESKKLILFSLELNIYTFIDANMILKLVSEE	0	0	0	0	0	0	0	0	0	0	0	0	0	0	0	0	0	0	0	0	0	0	0	0	0	0	0	0	0	0	0	0	0	0	0	0	0	0	0	0	0	0	0	0	0	0
gene_10140	>An120_01420 Spermidine N(1)-acetyltransferase	ATGGAATTAAATATGCGCAACTATGTTGCTGGTGCAGATTATGGAGAAGTATATAGGCTTTTCACACACATGTCTGTTAATCCTATGATCATCAATAAACCGGATCACAATAGCATGACAGTATTTTCCAAGTGGTTTGATCGACACTTAGAAACAGACTATCATGACTTTATGATATTCACTACGTCTGAAGAGCAATTCGTTGGTTTTGCGTATTCTTACGAGTTTCAAGAGCTCAATGGCCATTGTCAATTTACAGTGGCTGTAAAGCCAGAATTTCAAATGACAGGCGTAGGGGGAATTATTTCAATCAAGTTTTTAAATTATCTTTTTGCACACTATAATTTGCGAAAGGTTTATATCCACATTTATGAACATAATGTTCATTCTCGCCAATGC…	MELNMRNYVAGADYGEVYRLFTHMSVNPMIINKPDHNSMTVFSKWFDRHLETDYHDFMIFTTSEEQFVGFAYSYEFQELNGHCQFTVAVKPEFQMTGVGGIISIKFLNYLFAHYNLRKVYIHIYEHNVHSRQCVESFGFCLEGTLQEYRFYNGEFENVLIYAVTRERFHAIIKQMNFFNNGV	0	0	0	0	0	0	0	0	0	0	0	0	0	0	0	0	0	0	0	0	0	0	0	0	0	0	0	0	0	0	0	0	0	0	0	0	0	0	0	0	0	0	0	0	0	0
gene_10141	>An120_01421 Antilisterial bacteriocin subtilosin biosynthesis protein AlbA	GTGGGGGCAAATAATGCTTATCTTGCTTTGGGGTATGCCTGTAATGAAAAATGTAGGTGTTGCCCCCTAATACATAAAAATGATCGTGAAAAATTTATTCCTTTGGATCGCCTTCTGAAGGAAGCTGATCAGATAGTATCATACGGCGTACGCGATGTAACGTTGTCTGGAGGAGAGCCGACAATTCATCAAGACCTGTTTCAATTAATTACATACTTTCACACGAAAGGAATCAATGTGCATATCCTTTCTAACGGAGAGCGTTTTTCAGATAAATCATATGCAAATGAATTCTTAGAATTGCAAAAAAATGGTGTATTAACAGTTACTACTACATTTCACAGTTGGAATGCAGCAGAACACGAGTATCAAAATGGTTCACAGGGAAGTTTTTTGCGA…	MGANNAYLALGYACNEKCRCCPLIHKNDREKFIPLDRLLKEADQIVSYGVRDVTLSGGEPTIHQDLFQLITYFHTKGINVHILSNGERFSDKSYANEFLELQKNGVLTVTTTFHSWNAAEHEYQNGSQGSFLRSLQGLQYLDRNGVQISVKHCITANNYRQLPQYIQFVIGAFSSQAEIQLWGIDLNGLERKFAQANFVDFQLVKPYIEEAIDVFESSGRAKDQILSINNLPLCMCDCYYWKYFTSPKADSYVDHKKGGEIMEANSGPLSIHCQKCPFYNSCMGAYFSDFDIFGNNIVSVPKEEAEINHFQRSFKFYTEQAIEKMVFSPYLNHELRRNGYTITNYLSGETIQIRLKTKEILHLQKMLFYGVSLDELILCLNEFGLNGVTVVDEWMRKGV…	0	0	0	0	0	0	0	0	0	0	0	0	0	0	0	0	0	0	0	0	0	0	0	0	0	0	0	0	0	0	0	0	0	0	0	0	0	0	0	0	0	0	0	0	0	0
gene_10142	>An120_01422 Anaerobic sulfatase-maturating enzyme	ATGGATTACCAATATCTTTTGCCTTTTGAATGGAACGAATTTTCATTTTGTGGTGCTCATTGTTTTTTTACAGACAAATGGTCTTTTTTGTTGTCCCAAAATGGTTCATCAATAATATTACAGAATAGTCTCGTGCAGTCCATTGAAAACAAAAAATTGTCGGAAGATCTGGCGTTTAAACTTTATCAACGTGGATTTGGATTAGTATACGGACAGGAACGTTTTTCAAATTTCTGCCATGATATACGACCCACATTATTCATGATCGATTTTACAACCAAATGCAACTGTAATTGCATCTACTGCCTACGCCATTTTGAGGGAGTTGGAAATGATATTTCCGATGATATGTTGAAACAGATTACTCAGTATATAATTACATACTGTAAGCAAAACAAT…	MDYQYLLPFEWNEFSFCGAHCFFTDKWSFLLSQNGSSIILQNSLVQSIENKKLSEDLAFKLYQRGFGLVYGQERFSNFCHDIRPTLFMIDFTTKCNCNCIYCLRHFEGVGNDISDDMLKQITQYIITYCKQNNIYHISFQPWGGEPLIMLDQILKCKQMFEKAQIRADFNIQTNGLLLNLTNYEKLRKSHIAIGVSLDGIEAVHDAHRLDTSGNTTHSRVVKNIREILAKYPDANIGTLSVNSVYSFDHVEENIDYLVNEIGLHSIKFNLVHPSGTKSFDYSMLISEKSLEKYVDKLFNAVVQQTRCGRNFREANITDKLRNLLDRSNNNICNSMGCRGGISFISFDQKGNIYPCEMIGRPEFCLGNIENQGDNLLDLIHSAQEHNHYYAPKKTETCSD…	0	0	0	0	0	0	0	0	0	0	0	0	0	0	0	0	0	0	0	0	0	0	0	0	0	0	0	0	0	0	0	0	0	0	0	0	0	0	0	0	0	0	0	0	0	0
gene_10143	>An120_01423 hypothetical protein	GTGTTAGATCAATCCTTTTTTTATAAACGATTTTCCATTGGGTTGACCTTGGACACTAGTTTAAAAGAATTTAATGCATTCTTGGACAAATATTCGGATTATATTAATAATTTTTATTTTTCGCTGCCAATGGGTGATAAATTCCATGCAAGGACACAGGTTATAAAACAAATGCATGACCCTAAACTTGTAGATCGATTCTGGCAGCTTCTGGGTTGTATTCGTTCCCATAACATCAAGATGGAACTGGTACTAAATAATGGAAGGGTAAGCCGTGATGACGTCAAAAGATCTGCTCGGATGTTATATGATCACGGAGTCAATGTTGATTTGGTTGGAATAACGGATGATATTTATAATGATGTAAAATCCTTTTTCCCAACACAAAGGATTGTCTAT…	MLDQSFFYKRFSIGLTLDTSLKEFNAFLDKYSDYINNFYFSLPMGDKFHARTQVIKQMHDPKLVDRFWQLLGCIRSHNIKMELVLNNGRVSRDDVKRSARMLYDHGVNVDLVGITDDIYNDVKSFFPTQRIVYSFKNHIHTEKEFAALTHRYDEIVLGRQNIRNTSLFSFIKQHLHADVVLLLNNGCSHVCGGCTTLKNCHRAYYQEKFQHSPEYLYALQSLMPFEIHTGLLDVSNVHLFKISSRNASLKYIKDCLDSYLFCEEDSYIKQNIENYMLWSRLAWHTEYFNGFSLERIRATKEKIYQGIKSSEFPSYVRVILDLRNQYLFQGDQVPDLPVLEEKLKTFFGRIPMKVEGYLIGVSNCANLLSHIYINHMKSLLNTLSSTGRKVYFSVPPLTQ…	0	0	0	0	0	0	0	0	0	0	0	0	0	0	0	0	0	0	0	0	0	0	0	0	0	0	0	0	0	0	0	0	0	0	0	0	0	0	0	0	0	0	0	0	0	0
gene_10144	>An120_01424 putative sulfoacetate--CoA ligase	ATGGAAAATTATCCGGATTACCCTGTACGCAAAGTTTTGAATCTGCTTGCATTGCTGCAAACTAGCGTTGAACTTTATGGCACGCAGGCTGCTTTTTGTAGAACACAAGAAAAGATTACATATCATCAGTTTGAGAGAGCAGTGCTGTGTGTTGCAGGTTCTCTGATACACGATCAGGGCCGTTTTATTCTAATTCATGCAGAAGATCCTTTTTTATTTGCAGCGGCTTATTTTGCAACTGTAATTACAGGGAATATTGCAGTACTGATAGATATGGAACATTGCCCATCTGGCGCAGTACTTCCTCCCATTGAATATACTCTGACCGATACGGACATTCTCAAACATCTGGATATCCCTCCCATTTCCTACAATAGCGTACCCCCTCAAAACTCAGAA…	MENYPDYPVRKVLNLLALLQTSVELYGTQAAFCRTQEKITYHQFERAVLCVAGSLIHDQGRFILIHAEDPFLFAAAYFATVITGNIAVLIDMEHCPSGAVLPPIEYTLTDTDILKHLDIPPISYNSVPPQNSETVCTIIYSSGTTSASKGIMLSQKNLCCNVMSGLEKYRFSCEDRLLQLIPYYHAFGLVCDLLAPLLSGSAICIPDSKAQALSQMASFRPTMMNVPPAVAEAFLTLARRTKNLDIFTGGQLRKLLCGGAGLRAETTKALLQWNIKALGCYGVSECSPCISVNRDNYYKAGSAGIPLNCNKVRIAEDGEIIIRGDNVMLGYYGDPELTAQVIVDGEYHTGDLGYWDEDGFLYVSGRKNNIIVFEDGTKCLPEKLEEVILKHPGVQEVIV…	0	0	0	0	0	0	0	0	0	0	0	0	0	0	0	0	0	0	0	0	0	0	0	0	0	0	0	0	0	0	0	0	0	0	0	0	0	0	0	0	0	0	0	0	0	0
gene_10145	>An120_01426 hypothetical protein	ATGCAAAGTTTTCTGTTCACAGAATTGCTGTTTCCTGCTATTTCTACAGTAATCGGGGCGTTGGTTGGCGGATTATTTGCCTATAAAATCGCAAAAGAGAGATTTGCGTCTGATTATATAAACGAAGGGAAACTAGGGATTTCGATAGTGAGCGATTCCGCTAGGAACATCAAAGATACGGCCAATGAGTTGTACATTATTTTAATAAATAGGACAGGCCGTTCGACGACAGAATTTCTTTCATTACTTATAGATAAAAATAATGCTTTAGAAAATTATTTGAATATCTTTACATCGGACTGGAAAAATTATCGAGAAAAAATCCTTTCTTGTACTTTTCCTTACATTTGTAAAGATTCGGATAAGCGCAAAAATTTCTGTGAGATATCTGAAACAATC…	MQSFLFTELLFPAISTVIGALVGGLFAYKIAKERFASDYINEGKLGISIVSDSARNIKDTANELYIILINRTGRSTTEFLSLLIDKNNALENYLNIFTSDWKNYREKILSCTFPYICKDSDKRKNFCEISETIKETYIIIGEYQDLIKDCYKEIKREDTREFTAKTISFMGTLDAQTKLSSAKDRLQQLVKKCELICNQQRLTDENETRRA	0	0	0	0	0	0	0	0	0	0	0	0	0	0	0	0	0	0	0	0	0	0	0	0	0	0	0	0	0	0	0	0	0	0	0	0	0	0	0	0	0	0	0	0	0	0
gene_10146	>An120_01430 hypothetical protein	ATGATAGGCGAACTCATAGGGGATTGGATCAAAGGCATTTTAATCGACGGTATCATGGGCAACCTGTCCGGGCTGTTCAGCACGGTCAATACCAAAGTTGGAGAAATCGCCTCGGATGTGGGAGCGACACCGCAGGCGTGGAACAGCGGCATATTCAATATGCTGCAATCTCTGTCGGACACGGTGATCGTCCCCATTGCTGCGGCGATCCTTGCCATTATCATGTGCTATGAGCTGATAGACATGATCGTGGAAAAAAACAATATGCACGACTTTGACACGTCCATGTTCTTCCGCTGGATTTTCAAAAGTGCTTTCGCCGTCCTCATTGTGACGAACACATGGAACATCGTCATGGGCGTTTTCGACGCCACCCAAGCCGTCGTCAACCAGAGTGCC…	MIGELIGDWIKGILIDGIMGNLSGLFSTVNTKVGEIASDVGATPQAWNSGIFNMLQSLSDTVIVPIAAAILAIIMCYELIDMIVEKNNMHDFDTSMFFRWIFKSAFAVLIVTNTWNIVMGVFDATQAVVNQSAGVIIGETSIDFDTLIPDLETQLEAMDIGPLLGLWFQTLVVGLTMNILSICIFLVTYGRMIEIYAVTALGPIPLATLGNAEWRGVGQNYLKSLLALGFQAFLIMVVVGIYAVLIQQIGQAADISGAIWGCMGYTVLLCFCLFKTGSISKAVFTAH	0	0	0	0	0	0	0	0	0	0	0	0	0	0	0	0	0	0	0	0	0	0	0	0	0	0	0	0	0	0	0	0	0	0	0	0	0	0	0	0	0	0	0	0	0	0
gene_10147	>An120_01453 Transcriptional regulatory protein BasR	ATGAGAATATTAGTGGTTGAGGATGACCGCCTTTTGAATAACACACTTTGCTATAACTTGTCTGCCTATGGTTATCAAGTTGATGCCGCTTTAACAAAAAATGCAGCAGAACACCTTTGCAAAAAACAAGGATATGATTTGATTGTTCTCGATGTAAATCTTCCAGACGGGAACGGTTTTGACTTTTGTAGGGATATAAAAGATCGTTATCCAGATGTTGCGGTAATATTTCTGACAGCAAATGATATGGAAAGTGATATGCTAAAAGGCTTTGAGTTAGGGGCTGATGATTATGTGACAAAGCCTTTTCCTATGAGCGTATTTCAAAAGAAAGTAGCTGCTTTGTTGGCACGAATGAAAAAAATCTCAGGTGGCGATTGCTACAATGACGGTAACCTG…	MRILVVEDDRLLNNTLCYNLSAYGYQVDAALTKNAAEHLCKKQGYDLIVLDVNLPDGNGFDFCRDIKDRYPDVAVIFLTANDMESDMLKGFELGADDYVTKPFPMSVFQKKVAALLARMKKISGGDCYNDGNLSIDFSEMSAKLSGEVISFTPMEYRLLKILIKNPKIVLTRQTLLEKLWDIDGNFVDEHALTSTISRIRNKLETPDRSYIKTVYGMGYMWIGGVGR	0	0	0	0	0	0	0	0	0	0	0	0	0	0	0	0	0	0	0	0	0	0	0	0	0	0	0	0	0	0	0	0	0	0	0	0	0	0	0	0	0	0	0	0	0	0
gene_10148	>An120_01456 hypothetical protein	ATGAACGATATTCTTTTCGGGAACAATAATGGGAAAATACTAAAAAAATTAGCAAATCGTTCTTTGAAATCCGGCAAAAATTATATTGCTGTTCTGGCGATTATGCTTTCAACTTTGCTGTTTACCAGCTTATTTACAATAGCTATCAGTTTACAATCTTCTATTCAAGATAATGAAATGAGGACAGTCGGCACATCTGCTCATGCCAATGCAAAACTTATTACTGAAAACGAATACGAGGACTTGATTTCCGATGAACGAATTAAGGAGTATGGAAAATCGGTCGTCTTTGGATATGCTGTTGGCGATTGCTTCAATAAACTGCCGACAGAAGTACGGTATGCTGATGAAAATTATGCGGTATGGGGATTTCACAATCCTAACCAGGGTACCTTGCCG…	MNDILFGNNNGKILKKLANRSLKSGKNYIAVLAIMLSTLLFTSLFTIAISLQSSIQDNEMRTVGTSAHANAKLITENEYEDLISDERIKEYGKSVVFGYAVGDCFNKLPTEVRYADENYAVWGFHNPNQGTLPQADNEMATSQIVLDAMGLPDAKVGTQIELTFSTDTQIITETFVLSGIWAGDTVTPSQMIFLSKDYMEQVAPPVYGVSTGDTSRITGYIDCAIMFSSAWNIQKQVESLAIDYDFGDRIGVNGAYTTSTVSISGVIPVLAAILVIFIAGYLLIYNVFYISIAQDIRFYGMLKTLGTTARQIRKIVYKKAIRLSVIGIPLGLLLGWPIGRVLIPSIVRMLSGNMAVITTINPIIFFVAVLFALITVFISCRKPASVAAKVSPIEALKYV…	0	0	0	0	0	0	0	0	0	0	0	0	0	0	0	0	0	0	0	0	0	0	0	0	0	0	0	0	0	0	0	0	0	0	0	0	0	0	0	0	0	0	0	0	0	0
gene_10149	>An120_01472 hypothetical protein	ATGGCAAACAGACAGACGGAAGAAAAAATCACTGCGCTCTATGAGCGCCTGTCCCGTGACGATGACCTCACGGGTGACTCGAACTCCATTCTGAACCAGAAACGTTATCTCGAAAGTTATGCAGCACAGCGGGGCTACACCAATATCGTCCACTACACAGACGATGGGTGGTCCGGCGGCAACTTTGACCGTCCCGCATGGAAGCGCCTTGTGGCGGACATTGAGGCGGGCAAGGTGGCCCATCTGCTGTGTAAGGACCTAAGTCGGATCGGCAGAAACTACCTGCAAACCGGCTTTTACACCGAGGTAATGTTCCGGCAGAATGGGGTTCATTTTGTTGCTGTCGCCAATAACATTGACAGCGAGGAACAGGACAGCGGCGAGTTTGCACCCTTTCTC…	MANRQTEEKITALYERLSRDDDLTGDSNSILNQKRYLESYAAQRGYTNIVHYTDDGWSGGNFDRPAWKRLVADIEAGKVAHLLCKDLSRIGRNYLQTGFYTEVMFRQNGVHFVAVANNIDSEEQDSGEFAPFLNIMNEWYLRDQSKKVSAAYRVKGKAGKPTTNNAIYGYKKDPEDKDHWLVDEEAATVVRRIFRLAVEGHGPYEISKMLTAEKVECPAYYLARNGRGSRKNTVDTSRPYDWYGFTVSSMLEKPEYMGHTVNFRSSKKSYRDKRVKNDPSDWLIFENTHEAIVDPETWQLAQQVKRTVRRTDTTGVANPLTGLVFCADCGAKMYNHRGKHTRADGKEYRNDTYNCSTYCLTIERETQMCFSHSVSTKALNALILETIRTTASYAIQNRE…	0	0	0	0	0	0	0	0	0	0	0	0	0	0	0	0	0	0	0	0	0	0	0	0	0	0	0	0	0	0	0	0	0	0	0	0	0	0	0	0	0	0	0	0	0	0
gene_10150	>An120_02194 Coenzyme PQQ synthesis protein E	ATGTCATTTACAAATCAACTAAAAAAAGCAACTCTGCGTACTGCTTTTGGCTACTTGGAGAAAAATCCGGAAGAAAATGCTCTGAAACTGATGTCCTGGGTGGATAAGCTGGCTGGCGATGGCCCAGACAGTTTCCCAGTCCAGCGCGCGGCAGTCCGTCAAGTGCTGGAAGACCCGCAGAACAACATGTATCAGCTCGTTATGAACATCCTGAAGGAGACGGATTCGGAGGTTCTAAAGGCCACCTTTGAAAATTTCTTCCTCAACGCGAATATCATCGGTTGGCCAAAGCAGGAGGAATACCGGAAGAAATATAACTGCAATATTCCTTGGGCCATTCTGCTTGACCCTACCTCTGCCTGCAACCTGCACTGCACCGGCTGCTGGGCCGCGGAATAC…	MSFTNQLKKATLRTAFGYLEKNPEENALKLMSWVDKLAGDGPDSFPVQRAAVRQVLEDPQNNMYQLVMNILKETDSEVLKATFENFFLNANIIGWPKQEEYRKKYNCNIPWAILLDPTSACNLHCTGCWAAEYGNKLNLTFDEIDSIITQGKEMGVYMYIYTGGEPLVRKKDLIALCEKHSDCQFLSFTNATLIDEAFANEMLRVKNFIPAISVEGFESATDGRRGNGTYQKVIQAMAILKEKHLPFGLSCCYTSQNLDSISSYEFIDQMIQWGARFVWYFHYMPVGNDAVPELLPNPEQREFMYHRIRDIRATKPIFAMDFQNDGEYVGGCIAGGRRYLHINANGDCDPCVFIHYSNANIRDMSLLDVLRSPIFMAYHDGQPFNDNHLRPCPMLENPE…	0	0	0	0	0	0	0	0	0	0	0	0	0	0	0	0	0	0	0	0	0	0	0	0	0	0	0	0	0	0	0	0	0	0	0	0	0	0	0	0	0	0	0	0	0	0
gene_10151	>An120_02197 hypothetical protein	GTGCAACTGAACAACCGGATTAAAGCCGCAAAAATTGGCTATATCATGATCTCTATTCTGTTATGTGTATTGGGAATTGTACTGATTGCTGTGCCTGATTTCTCGGTGACGCTGCTATGCAGGCTCGGCGGAGGAATCATGGTTCTATTCGGCTTGGTAAAGATCGTCGGCTATTGTTCCAAAGACTTATACAGGCTGGCATTTCAATTTGATCTGGCCTTTGGCATTCTGCTCGTGGCACTTGGCGTCATTCTGATCATCCGTACAGATGCAATGGTTAATCTTATCTGCATTGTTATGGGCATCTGTGTTCTGGCAGACGCGCTCCTCAAAATACAGATTTCCATTGATTCCAAAGCCTTTGGCATTCAAAAGTGGTGGCTGATTCTCGCTGTAGCA…	MQLNNRIKAAKIGYIMISILLCVLGIVLIAVPDFSVTLLCRLGGGIMVLFGLVKIVGYCSKDLYRLAFQFDLAFGILLVALGVILIIRTDAMVNLICIVMGICVLADALLKIQISIDSKAFGIQKWWLILAVAILTGAAGFLLLLRPSESAQVVMILLGVTLITEGVLNLITILTAVKIIRHQLPEVIDAEYCQIDPNRKDM	0	0	0	0	0	0	0	0	0	0	0	0	0	0	0	0	0	0	0	0	0	0	0	0	0	0	0	0	0	0	0	0	0	0	0	0	0	0	0	0	0	0	0	0	0	0
gene_10152	>An120_02625 Potassium-transporting ATPase ATP-binding subunit	ATGAGCAAAAGGAATCAGAAGCTGGTCACGCCTGCAATTTTACGCCAAGCAGTTATCGGCTCCTTTACAAAGCTGAATCCTGTTTACATGATGAAAAATCCCGTCATGTTTGTTGTGGAAATCGGCTTCTTTATCACATTTGTACTTTCATTTTTCCCGGGCCTTTTTGGGGATGTCGGTTCGGGTACAAATTTGAGAGCATACAATATGATCGTCTGTGCGGTGCTGTTTGTCACCGTCCTGTTCGCAAACTTCGCAGAATCAGTGGCGGAAGGACGGGGCAAAGCGCAGGCCGCCAGTCTGAAAAAGACGCAGAAGGATACACAGGCCCGTCTGCTGCTGGAGGACGGCACGGAGAAAACAGTTCTGTCCAGCGAATTGAAAAAAGGCAATGTCGTT…	MSKRNQKLVTPAILRQAVIGSFTKLNPVYMMKNPVMFVVEIGFFITFVLSFFPGLFGDVGSGTNLRAYNMIVCAVLFVTVLFANFAESVAEGRGKAQAASLKKTQKDTQARLLLEDGTEKTVLSSELKKGNVVMVKAGEIIPGDGEVIEGIASVDESAITGESAPVVRESGGDFCSVTGGTTIVSDWLKIRITSDPGSSFLDRMIALVEGASRKKTPNEIALNTLLVSLTIIFLIVIVTLYPIGLYSGVQLQTSTLIALCVCLIPTTIGGLLSAIGIAGMDRVTRFNVIAMSGKAVEACGDVDTMILDKTGTITYGNRLAADFFPVGGASRSELIRCAALTSLHDDTPEGKSTLELARHLGDTSQDAAGAAYIEFTAQTRMSGVDLPNGTKVRKGAAEA…	0	0	0	0	0	0	0	0	0	0	0	0	0	0	0	0	0	0	0	0	0	0	0	0	0	0	0	0	0	0	0	0	0	0	0	0	0	0	0	0	0	0	0	0	0	0
gene_10153	>An120_02960 Low-affinity inorganic phosphate transporter 1	ATGGATATATCGTTTTCAGCTTTTATAGAGGGAATTGCATCAAGCCCGATTCTTTGCATCACAGTGCTGCTTACCTTGGGCGTTATTTTTGTGAATGGGTGGACAGACGCCCCCAATGCCATCGCCACCTGTGTGACAACACGCTGTATGGACGTTCGGAACGCTATACTTATGAGCGCCGCCTTTAATTTTTTTGGGGTGCTGGTTATGACCCAAATCAACAGTTCTGTGGCTTCTACTATCAGCAATATGGTGGATTTCGGCGGCAATGCCCATGAAGCGCTGATTGCCTTGTGTGCGGCGTTGCTCTCTATTGTGGTGTATAGCGTGGGTGCGTCGTATTTTGGGATTCCCACCAGTGAGAGCCACAGCCTGATTGCGGGACTTACCGGCGCTGCG…	MDISFSAFIEGIASSPILCITVLLTLGVIFVNGWTDAPNAIATCVTTRCMDVRNAILMSAAFNFFGVLVMTQINSSVASTISNMVDFGGNAHEALIALCAALLSIVVYSVGASYFGIPTSESHSLIAGLTGAAIAIQNGTAGINMAEWAKVIYGLVLSLVLGFVSGWVICKIVAVICGSMNRRKTNCFFSGAQVFGAAAMSFMHGAQDGQKFIGVLFLGLAFSNGQEDVSGITIPVWLMLLCSVIMAAGTSVGGEKIIKSVGMDMVKLKKYQGFSADLAATACLLISSLFGIPVSTTHTKTSAIMGVGAVKRLSAINLGVVKEMVLTWIFTFPGCGLISFAMAKLFIAIF	0	0	0	0	0	0	0	0	0	0	0	0	0	0	0	0	0	0	0	0	0	0	0	0	0	0	0	0	0	0	0	0	0	0	0	0	0	0	0	0	0	0	0	0	0	0
gene_10154	>An120_02961 hypothetical protein	ATGTCAAAAAAACAGGACGCATTTTATTTTCAAAATTTTATGGAATGTGCAGATCATTCGCGGCAGGCCGTCAAACTTCTGAAGGAAATAATGATACACTTTGATTTAGAGAGTTTACCGGTGTATCTTGATGAAATGCACAAAATAGAGCATGAGGCGGATCTGAAAAAGCACGATCTCCTGAACACTCTGGCAAAGGCTTTTATCACGCCGATTGAACAGGAAGATATCCTGCAAATCAGCCAGAATTTGGACGATCTTACAGACAAAATTGAAGATGTTCTAATTCGTATTTACTACAACCATATTACAGAAATTCGGCCAGACGCTCTGGAATTGGTTGATATACTTATCCGCTGTTGCGAAGAGGTCTGCAATCTGATGCGGGAATTCCCAGAA…	MSKKQDAFYFQNFMECADHSRQAVKLLKEIMIHFDLESLPVYLDEMHKIEHEADLKKHDLLNTLAKAFITPIEQEDILQISQNLDDLTDKIEDVLIRIYYNHITEIRPDALELVDILIRCCEEVCNLMREFPEFKRSKRLHEHIVCINSLEEEVDRMFIDCMRELHSICKDPFNVIAWREIYLYLEKCADTCEHIADIVESAIMKNS	0	0	0	0	0	0	0	0	0	0	0	0	0	0	0	0	0	0	0	0	0	0	0	0	0	0	0	0	0	0	0	0	0	0	0	0	0	0	0	0	0	0	0	0	0	0
gene_10155	>An120_03043 Oligo-1,6-glucosidase	ATGCTTGACAAGACAAAAAAAGACTGGTGGAAATCCGCCGTCGTGTACCAGATTTATCCCCGCAGCTTTCAGGATACCACCGGCAGTGGTGTGGGGGATATTCCCGGCATTGTCCGGCGGTTGGATTATCTGCAGACCCTGGGGGTGGATGTGATCTGGCTTTCCCCGGTATTCGCGTCACCTCAGGTGGACAACGGATATGATATCTCGGATTATCGGGATATTGACCCGCTGTTCGGCACGCTGGAGGATATGCGCACTCTCATACGGGAGGGCAAGCGCCAGGGTATCGGCATCATGATGGACCTGGTGCTCAACCATACTTCCGATCAGCACCGTTGGTTCCAACAGGCCCGCCAAAGTCGGGAAAATCCCTACCATGATTATTATGTCTGGCGG…	MLDKTKKDWWKSAVVYQIYPRSFQDTTGSGVGDIPGIVRRLDYLQTLGVDVIWLSPVFASPQVDNGYDISDYRDIDPLFGTLEDMRTLIREGKRQGIGIMMDLVLNHTSDQHRWFQQARQSRENPYHDYYVWRDGTPDQLPNDMQAVFGGPAWEWVPEVQQYYFHQFAPQQPDLNWENPALRREIYDMILWWMDQGVEGFRLDVIDQIAKEPDRKITNNGPRLHEFLRELSAETFQKGCLVTVGEAWGADIPRAKLYSAPDGSELSMVFQFEQMCLDQQPGKEKWDLAPLPFVKMKQSFARWQRELHGCGWNSLFLDNHDLPRIVSRWGNDGQYRGRSAKLLATMLHGMQGTPYIYQGEELGMTNIQLPIEQYRDVEIHNLYHKRMAEGYPEAEVMASI…	0	0	0	0	0	0	0	0	0	0	0	0	0	0	0	0	0	0	0	0	0	0	0	0	0	0	0	0	0	0	0	0	0	0	0	0	0	0	0	0	0	0	0	0	0	0
gene_10156	>An120_03044 Pyrimidine 5'-nucleotidase YjjG	ATGAAAGACATGGAAGTGGTCTTTTTTGATCTGTACGGAACCCTCATCCGAATCCATACGGACGAGGAGGATTTGACCCGGGTGTGGCGGCCCCTGTGTTATCTGTACGGGTACTATGGGGCATCCTACACGCCCGGAACACTGCGTGCCGCTTATCGGAGGGAAATCTCCCGGCAGGAGGCAGCTGCCCAGGCCGCTACCGGCAAAAGGCTGGTGGAAATTCGTCTGGAGCAGGTGTTTGGGGCGCTGTTCGCCCAAAAAGAGGTGGCATCGGTTCCGCCCTCCGTTCTTGCCGAGGTGGGGCGGATGTTTCGTGCCTGTTCCACCGATGTATCGAAACTGTACCCCGGAGCGGGTAGCCTGTTGGATGCACTGCGCGGTGCAGGCAAGCGGGTCTTT…	MKDMEVVFFDLYGTLIRIHTDEEDLTRVWRPLCYLYGYYGASYTPGTLRAAYRREISRQEAAAQAATGKRLVEIRLEQVFGALFAQKEVASVPPSVLAEVGRMFRACSTDVSKLYPGAGSLLDALRGAGKRVFLLSNAQRLFTEPEMRRLRLWDRFDKIFISSDHGVKKPDLDYFRLALQAAGVPPRNCLMVGNSPEDDMAPARALGIRTCFLNTDGVTPPPCDLYCDGADYARLLREVLA	0	0	0	0	0	0	0	0	0	0	0	0	0	0	0	0	0	0	0	0	0	0	0	0	0	0	0	0	0	0	0	0	0	0	0	0	0	0	0	0	0	0	0	0	0	0
gene_10157	>An120_03048 hypothetical protein	ATGCGTTTTGTGTTTGGCAAACAGGACCTGGCAGACAGCGCCCGCAGAGCGGAGCACTGCTTTCTGCTGACCAACGGGCTGGGGGGCTTTTGCTCCCAGACCCTTACCGGCGGGGCTGCCCGCAATGACCACGCCCTGCTGATGGCCTGCACCCGGGCCCCCAATGTGCGGTGGAACATCGTCCATCGGGTGGAGGAGGAACTGACCCGGAACGGGGCCGCTACCCATCTTTCCACCCAGACCTTTGCCAAGGGCAGCCCCGAGGAAGGTTGGCAGAACCTTTGCTTTGCCCAGGTGGACGGCCTGCCCCGGTGGGTCTACCAGTGGCAGGGGGTACAGGTGGAAAAAGAACTGGCCATGGACTGGGAACAGAACACCGTGGCTCTGCGCTATCAGCTG…	MRFVFGKQDLADSARRAEHCFLLTNGLGGFCSQTLTGGAARNDHALLMACTRAPNVRWNIVHRVEEELTRNGAATHLSTQTFAKGSPEEGWQNLCFAQVDGLPRWVYQWQGVQVEKELAMDWEQNTVALRYQLENPGDTPCTLTVTPWLQFVPKGKNLRKTQTFTLRGNRVTAAGLDLTVRTNGQLTPCPLGWQTLYYPCDAPDGRRKTGLTAACLQVVCTVAPGSRQTLDLVFTLEKTAPPAARVLRQADRRCRLWERQGGFRATAARQLAQAGAAFIARRDSTGGKTILAGYPFFEDWGRDTMIALPGCTLSTGRYAEAKSILETFLQYEQDGLMPNLFPEGKTAPMYNTVDAALLFIRDVWLYARYTGDLDFVRRAWPVMERIVAAYRSGTRFGIH…	0	0	0	0	0	0	0	0	0	0	0	0	0	0	0	0	0	0	0	0	0	0	0	0	0	0	0	0	0	0	0	0	0	0	0	0	0	0	0	0	0	0	0	0	0	0
gene_10158	>An120_03049 Pullulanase	ATGGATTTCAACAGCCCCCAATTTGCCCGGCAATACCACTATGACGGCGGCGACCTGGGCGCCCGCCTGACCGACACCGGCACCCGGTTCCGCCTGTGGGCCCCCACGGCCCAGCGGGTGCAGCTGCGGCTTTACCCCGAAGGGGTGGTTTCGGACCCGCTGGAATGTGTGGAGATGGAACCCCAGGACCGGGGCGTCTGGTACTACGAAACACCCCGGCGGCTGGCGGGTGTTTACTACGACTTTGCGGTGACGGTGGACGGCGTGACCCGCACCACCGCCGACCCCTACGCCCGGGCCTGCGGCTGCAACGGCGGCCGCAGCATGGTGGTGGACCTGCCCGCCACCGACCCCGAGGGCTGGCAGCAGGACAAGGCCCCCGCCCGCCAGGCGGAGGAT…	MDFNSPQFARQYHYDGGDLGARLTDTGTRFRLWAPTAQRVQLRLYPEGVVSDPLECVEMEPQDRGVWYYETPRRLAGVYYDFAVTVDGVTRTTADPYARACGCNGGRSMVVDLPATDPEGWQQDKAPARQAEDIIYEVHVREFSWDESGGFPQAYRGKYKAFTCTDTTLYGDGQHPTGLGYLRRLGVNYIQLMPVFDYGSVDEAAPDASFNWGYDPVNYNVPEGSYSLDPRDGALRIRELKELVQSLHRQGFRVIMDVVYNHTYHRDSWLERTVPGYYYRHRPDGSWSEGSGCGNDLASERSMCGQYILDSVLYWAGEYHMDGFRFDLMGLLDTDLMQRIRAALDARYGRGEKLVFGEPWAAGPTACKRGTRLAGKKSLPTLDPEIGAFCDAVRDAVKG…	0	0	0	0	0	0	0	0	0	0	0	0	0	0	0	0	0	0	0	0	0	0	0	0	0	0	0	0	0	0	0	0	0	0	0	0	0	0	0	0	0	0	0	0	0	0
gene_10159	>An578_00470 Transposase from transposon Tn916	ATGGCTAAGAAAAAAACAATTCCCCAGTACACCAGCGTAGAGCGAAAAGGAATCCAGTATTACCGCACGCGGATTCTGGACGCCGATGGAAAGCAGGTCAGCCTGTACGCGACAACCTGCGAGGAACTTTACGAGAAGCAATTAGCGGCGAGACGCCAAGTGCAGGAGATCCTCTTTCACCGCCAGCACCCGACCGTTGCGGAGTATTGCGAGAAATGGCTGGTGATGCAGTCTGCAAAAGTTTCGGCAGCCACTTTGAAAGGATACGCCTCCAACATGAGGAACTACGTCATCAAGCCGATGGGCGATATGTATATGGAGGAAGTGACGGCGGATGACATCCGGCTGGCGCTGGTGCCGCTGTCCAGGAAGTCAGAGGGCCTGTATAACAAAGTGAAT…	MAKKKTIPQYTSVERKGIQYYRTRILDADGKQVSLYATTCEELYEKQLAARRQVQEILFHRQHPTVAEYCEKWLVMQSAKVSAATLKGYASNMRNYVIKPMGDMYMEEVTADDIRLALVPLSRKSEGLYNKVNMLIKCVFYSAERSQLLEDNPCAGISGKGGKPAQKKEALSDQQVAVLLETIKGLPPYLFVMIGLYAGLRREEALALQWDCVFLDVPTPYISVRRAWRAEHNRPVISTVLKTKAARRDIPIPKCLADCLREAKATSTSDYVIADSEGQPLSYSQFKRVWQYIVVRSTKERTYYKYVNGQSIKYTVKPTLGTSQKNNPRIVYTLDFEVTPHQLRRTYITNLLYAGVDPKTVQYLAGHENSKTTMDIYAKVKYNKPEELFGVVNQALHPS…	0	0	0	0	0	0	0	0	0	0	0	0	0	0	0	0	0	0	0	0	0	0	0	0	0	0	0	0	0	0	0	0	0	0	0	0	0	0	0	0	0	0	0	0	0	0
gene_10160	>An578_00897 hypothetical protein	ATGCAATATACAGAAAGAGAAATTCTGGAACGAACAAATAGATTCTGCGAAAATCCCAAACCTTTTTTTCTCTCCGATGAACGTGAGTTTTTGCAGAATCTTGTCCTGGATTTATTGCACGAGAATGATCCCACAAATAAAGCTGGTTTGTTCGTGAGTATTTTCAAAATAATTACCGCTTCCAGTGCAGACAAAGATGATATAGCAATGTTATTTCGATCTGTCGGCTTTACCGCATACGAAAATGAGGAATATGATATTGCAGAAGCAGCATTTAAGGGAGCGGTTGCAATAAACAACGAACTTGCTGACAGAAACAACCTTGCGTACGTTATGCGCAAAAGCAAGAATCTTTCTGGTGCTCGCATTAAAGAAGTTATAGATTTGCTTTCTGATGGT…	MQYTEREILERTNRFCENPKPFFLSDEREFLQNLVLDLLHENDPTNKAGLFVSIFKIITASSADKDDIAMLFRSVGFTAYENEEYDIAEAAFKGAVAINNELADRNNLAYVMRKSKNLSGARIKEVIDLLSDGIQIKEPYCLINMALVFSVALGTDSDWEIADTLIAMVQTDSSAINWWQELGEKDDTEGYLVHLWLNRHKVIAESGLGTRQFLWEKVSTAYPNVPVWLKTDVDQEPEPAQDSEQD	0	0	0	0	0	0	0	0	0	0	0	0	0	0	0	0	0	0	0	0	0	0	0	0	0	0	0	0	0	0	0	0	0	0	0	0	0	0	0	0	0	0	0	0	0	0
gene_10161	>An578_00898 hypothetical protein	ATGGCATATGAAGTAACAATCAATGCTTCTGGTGAAATGGATGCTGCCGAAGTATCTGCATCGACTATCGGCTATAGCCTCCCTATCTCCAGAATAAATCAAATAGTCCAGACAAAGCTGGCTGAAATTTCCGACGAGGACGTATATCAGGCCCGTGCAACCATAAGCGAAGTTGCTGAATTGGTTCATGAAGTTCTGAGTCAAAGTACCCCCCCCGGAACTGCTGATGACTGGCATAATTTTGCTGTCGATATAGCGAGGAGCGATTTGTATGACCTCTGCTGCGACATAATTGAAAAAGGACTGGAGATCTTCCCCAAGAACACGGACCTTTTGGCCGACTACCTGCAATATGGTATCTCTTGTGGCAGAATTGACCGTTGCAAAAATCATTACAAG…	MAYEVTINASGEMDAAEVSASTIGYSLPISRINQIVQTKLAEISDEDVYQARATISEVAELVHEVLSQSTPPGTADDWHNFAVDIARSDLYDLCCDIIEKGLEIFPKNTDLLADYLQYGISCGRIDRCKNHYKILSKIPKVRYTWRAYSFSVNWLQYLWERSDSEKELEKLQKDMQDLVIAFRNNMPEDEESYRCEADIFKLIHNRKEEERVLRLALTELKIAPKCALRLADILFDRGDYEDALIQIQRGINDANQTQASVNEGYLYYLLGLAKMAVVMRNGASFDEATANAIYENFDMALRMDKRAAYRKTMENKTKVVISKSSIPVDEKYEELAYLVQ	0	0	0	0	0	0	0	0	0	0	0	0	0	0	0	0	0	0	0	0	0	0	0	0	0	0	0	0	0	0	0	0	0	0	0	0	0	0	0	0	0	0	0	0	0	0
gene_10162	>An578_00899 Conjugal transfer protein TraG	ATGATAAATATCAACTCATCAGACTTTGAAAGGCCACAAGTTGTCTTTCAGAAGCATTCACATTTTGATCTTGAAACACATCGGTTCGGGGGAAAGGCTTCTTTCGATGGCCAATTGGGCGGTATCCCTCTCCTTTACGACAAGGATAAGAAAGCATTGGCTCTGGATCCATCCGATAGCCACACTATCGTATATGGCGCAACCGGCAGTAAGAAAACAAGAGCTTTTGTGATGCCCGCAATCAAGGTTCTAGGACATGCTGGCGAGTCGATGGTCATCAATGATAGCAAAGGTGAATTGTTTACAAGAACAGCCGGAGACCTGCAAAAAGAAGGTTACGATATCATCACGATTAATTTCAGAGATCCTGCGGTCGGCAATTCTTGGAATCCACTTCAA…	MININSSDFERPQVVFQKHSHFDLETHRFGGKASFDGQLGGIPLLYDKDKKALALDPSDSHTIVYGATGSKKTRAFVMPAIKVLGHAGESMVINDSKGELFTRTAGDLQKEGYDIITINFRDPAVGNSWNPLQIPYQYYLAGDMDKAAEFANDIANTLMLAEVSDKDPYWDYASSDVCYGLILLLLKYCKEYNAPEGSVNIANLMALRRKLYAKGTMSQNTPLWNWASQDELVAASLSGSVMAPKDTMNSILAVFDQKMRSFTIQPTLLDMLANNNIEIEKIGERKTAVFLITPDEKTAYHRLVALFISQSYQYLIYTAMQQGGRVPNRINYILDEFSSLPAIGSDFPSMIAAARSRNIRFSIVCQSKNQLVRRYREEAATITANCTNWIFFASRELDL…	0	0	0	0	0	0	0	0	0	0	0	0	0	0	0	0	0	0	0	0	0	0	0	0	0	0	0	0	0	0	0	0	0	0	0	0	0	0	0	0	0	0	0	0	0	0
gene_10163	>An578_00900 hypothetical protein	ATGACTACTGTCACATCAAACGGAAGAGTACGGCAGATTGAATGTGATCAGCTAGTAATTCCCGGAAAATGTATTGTCGATTTTCAAGAGCTAACCGTTCGGAAAGTGTCTAGTAGTTCTCCTGAGGATATTGATCCTAGACTTGCAATTCTTCTAGACATTTTCTATGTTCATCACGATCAGTTCCTCACGCTTGAGCAATTAGCTGATTTGCAATATGGATACACAGAGAGCGGTGTCACTGGATCGATAAAGGCTGATATAGGTAAACTTCGTGCCCTAATTGGAGATCAAAAACCTTTTTCTGCCATTGTGCATAAGAGCGGAAAAGGATACAAATTTGTGTACGGCGAAAAATCTCCAGCTAAACATTTAACGCTTGAAACCATTTTCAAAAGA…	MTTVTSNGRVRQIECDQLVIPGKCIVDFQELTVRKVSSSSPEDIDPRLAILLDIFYVHHDQFLTLEQLADLQYGYTESGVTGSIKADIGKLRALIGDQKPFSAIVHKSGKGYKFVYGEKSPAKHLTLETIFKRLSIAGEINVICVVSSDGTLIIETTAKPSANVTCDFLMPDSVFALPLRNSDKEEFVYGKIKSAKQQLQNFYWHSAMLMDKIWDICHENVRERLIRIQKLKGITAFSAPLPHRLEDLDAFPLDANKMLDLILEKLILEIEKMIFEPTVIQSFFSNTKVVLSKTNAIDGIVASSLIAMYFLSFGYDPELDESFLRDADRYKSALQKKIREIFFSETSPDASDLDVFIALCKLAKEAMSEVLSDLDDKRERMKDFDKVFVEKLNLSEILR…	0	0	0	0	0	0	0	0	0	0	0	0	0	0	0	0	0	0	0	0	0	0	0	0	0	0	0	0	0	0	0	0	0	0	0	0	0	0	0	0	0	0	0	0	0	0
gene_10164	>An578_00901 hypothetical protein	ATGAATGCTACTATCAAGATTGAGAAGGAATACAAGGATTTCCTTAACTCTCTGAAAACCCGTAATCTTACGGCTGCCACTATTAAGAACGATTACTTTACTTACAACGATGCTGCAGAGAAAACCTTCGAATACCTGAGCAAAGTTGCTCTTCGGAGCGTTCGCAATCGTAATCTCATCAACGCCACCGGATACGATTTTGATATGTTCGCTGATGACATTACGATGCATATTCTTCGCAAGTTGGATGCTATCCTTGCCTGCAAAAACGGCTTTGTGATTCCCTTCATCATCACCTTGGTCAACAATGAAGTGGTTTCTATTTGCCGCAAGTGGGAGAGAACATACCCGTCTCTTAAGAAGAGCGTCAAGCCCTCTAATGACAGAGATCTTCCGGTG…	MNATIKIEKEYKDFLNSLKTRNLTAATIKNDYFTYNDAAEKTFEYLSKVALRSVRNRNLINATGYDFDMFADDITMHILRKLDAILACKNGFVIPFIITLVNNEVVSICRKWERTYPSLKKSVKPSNDRDLPVDTKEPDYNSVFNFLDDVAWSLIADDTDIEADIIRQENRGENRATVLKALANSSACSRFELVSLLATKVITNSNNRCMKTRALAEAIDKIGLDAVSEACFETASSVFDISYNTYFGQFTNDYVPAYSSIEELCDKISKASNNCAVKLCRKMGATRASKKCSQK	0	0	0	0	0	0	0	0	0	0	0	0	0	0	0	0	0	0	0	0	0	0	0	0	0	0	0	0	0	0	0	0	0	0	0	0	0	0	0	0	0	0	0	0	0	0
gene_10165	>An578_00902 hypothetical protein	ATGACGAACGCCAATGAAAAAATGAATTTCTTGATTTCTAATGCAAAAGCAAATGTCAATCTTGCTGCAGTCTGCTTTCAGTTGATTAAGTCGGCTCCTGTCGATGAGCGTCCCAAGCTGTTGGAAGATTTTTTCGTAGGATATAAATCTACTCCGACAACGGGAGAACTCAAGCTTCCTATTACTATCTCCGATGAGGAAGAGCGCAAGTACATGATTCGTTACGGAAAGCTTGTTGACACTCACATGGAAGAACTCCAAAAGCAGAATCTCTCTGAGAAGGATTTCTACGCACAGCTCTGGACCTTCATCTGCGAGAGTCCGGTTCTTCCTAACGACAAGGCACGAATCATCGCTTTGTTCGACTGTGCAATCGATAAGCGCTTGCCATATTTTAAG…	MTNANEKMNFLISNAKANVNLAAVCFQLIKSAPVDERPKLLEDFFVGYKSTPTTGELKLPITISDEEERKYMIRYGKLVDTHMEELQKQNLSEKDFYAQLWTFICESPVLPNDKARIIALFDCAIDKRLPYFKLDRDRVLSMENEEYQDVCKQIGDDTFAKLEFILNGDFDQKTEQASLVVQMMDKMPDYTQRCVFLTRIIAHYKHELLRMHLKMSVDALADD	0	0	0	0	0	0	0	0	0	0	0	0	0	0	0	0	0	0	0	0	0	0	0	0	0	0	0	0	0	0	0	0	0	0	0	0	0	0	0	0	0	0	0	0	0	0
gene_10166	>An578_00942 Plasmid recombination enzyme	ATGAGCAAGCCGCAGTATGCCATTCTCCGCTTTGCCAAGTACAAAGGACCAGAGATCGGGAACATTGAAGCCCACAACGAGCGCACCAAAGAGAAATACGCCAGCAATCCCGATGTGGACATCAGCAGGAGCAAATATAATTTCCATCTTATCGAGCCGGAACGAAAATATCGTGTGGAGGCAGAGCGGCAAATCGAAGAAGCCGGTTGCCGTACCAGGTCAGATAGTGTTCGAGTCGTGGAAGCTCTGGTAACTGCCACACCGGAGTTCTTTCAGGGAAAGAAAAAATCTGAGATCAGAGCCTATTTTCAAGAGGCGCTGACCTTTCTCCAGCAAAACCAAGCCTCCAAAACAATCATATCTGCTGTGGTGCATATGGACGAGAAAACGCCCCATATG…	MSKPQYAILRFAKYKGPEIGNIEAHNERTKEKYASNPDVDISRSKYNFHLIEPERKYRVEAERQIEEAGCRTRSDSVRVVEALVTATPEFFQGKKKSEIRAYFQEALTFLQQNQASKTIISAVVHMDEKTPHMHLSFVPLTADGRLSAKEIVGNKKKLTQWQDKFWEHMVRKYPDLERGESASQTGRDHIPPRVFKEMTRLTKQKAKLEELLAGIGAFNAKSRAAEIAALLDKYIPAVEQMHSTMKKYQVAFTETTVENKKLKQANAQLERSLEKATQESTLKQLADAKLRRDYADAVAVLERIPKEVLAEYMHKPDRRRINAYDR	0	0	0	0	0	0	0	0	0	0	0	0	0	0	0	0	0	0	0	0	0	0	0	0	0	0	0	0	0	0	0	0	0	0	0	0	0	0	0	0	0	0	0	0	0	0
gene_10167	>An578_00944 hypothetical protein	ATGGATAATCAAGTATCTCAGTATCAGTCGCTGCCCGGCAATATGCTTTATAACAATCTTATTTCAAATATTGAACAAGGCCAGATAAAGATTCCCCAGTTTCAGCGGAAGTTTGTCTGGAGTATTGAGGAAACTGCCGGATTGATCGACAGCATCCTGAAAGGCTACCCAATTGGCACCTTCATTATTTGGGAGACAAATGACCGCCTTCGCTCCGTTCGTAATATTGGAAATTTTCAATTCCCAGATACGCCTGATGGAAATACAGTCCAGTATGTTCTGGATGGGCAGCAGCGCATGACCAGTTTATATGTGGCACTTCGAGGCGCAAAGTTAGAAGATGACAACGGACAGATTACCGACTACTCTGAGATTTATGTAAATCTTTCCGCAAAATCC…	MDNQVSQYQSLPGNMLYNNLISNIEQGQIKIPQFQRKFVWSIEETAGLIDSILKGYPIGTFIIWETNDRLRSVRNIGNFQFPDTPDGNTVQYVLDGQQRMTSLYVALRGAKLEDDNGQITDYSEIYVNLSAKSDDSLVLTDKTGYQDTQIIRFVDLLNGSLSLLLSKYNDYIDAIDAYRKAVQTYQFSKIDVKNAPIEVATEIFTRINIGGKPLTLFEIMAAKTYDEAKKFDLSEKYDALIENLSNVDYDTISSSTVLQAVSVCLVKECTRKSILNLEKQKFIDVWPQVESAFESAVDYLRSFYKIPVSQLLPYDALLVPFTYYFFHHKDIPAGLQQDLLQDYFWRCVLTSRFSSAAETKLTQDMKLIDKILNNEQPVYDVPIDTSVEFIRNHGYFSAG…	0	0	0	0	0	0	0	0	0	0	0	0	0	0	0	0	0	0	0	0	0	0	0	0	0	0	0	0	0	0	0	0	0	0	0	0	0	0	0	0	0	0	0	0	0	0
gene_10168	>An578_01095 HTH-type transcriptional regulator Xre	ATGAAAGAATTGGGAGAACGCCTGCGGATATTGCGGGAGAGCGTGAAGCTGTCACAGGTAAAGATGGCGGATTTGCTGGGAGTAAAACAGTCCAGCATTAACCGCTATGAACAGGGACAATCTGCTCCGTCTTTGGAAACGCTTGTGAAGTATGCAGATTATTTTGATGTGTCTATGGATTACCTGTTTGCCCGGACGGATAAGCCCCAAGGCAAGCTGTACGAATACCGCCCTAAGATTGCAACGGGCAGTGAGGAAATGCGGCAGTTTATTGAAATGTGTTTTGACCCGCAATCGCCAATGAGTGAGAAGTTAAAGCAGACGCTTCTTCAAATGATGGAGGTGGACAAATGA	MKELGERLRILRESVKLSQVKMADLLGVKQSSINRYEQGQSAPSLETLVKYADYFDVSMDYLFARTDKPQGKLYEYRPKIATGSEEMRQFIEMCFDPQSPMSEKLKQTLLQMMEVDK	0	0	0	0	0	0	0	0	0	0	0	0	0	0	0	0	0	0	0	0	0	0	0	0	0	0	0	0	0	0	0	0	0	0	0	0	0	0	0	0	0	0	0	0	0	0
gene_10169	>An578_01687 hypothetical protein	ATGGGGAAAAAGTATTTCACGCTCAGCTTTGATGATGGACTGGAACAGGACAAACGGGTGATCCGGCTCATGAGGCAATACGGGCTCAAAGGAACCTTCAACCTCAATGCCGGCCTGTTTGGCACTCGCGGCGAGGTGAAGGGGCTTGGAACCTTCTCTTTTCAGGATTGCCCCGAAGGCGTAAAGCACAAGTGGCCATTTTCCTATGTGCAGCACAACCGGATCCCACTGGACGAGGTGTGCCAGGTCTATGAGGGAATGGAGATTGCCACCCATGGCTTCCGGCATGAACCGCTGGGGGCTGTCAGCGAGGATGAAATGCGCGCATCGGTGGATGCGGACAAGGCCGCGCTGGAAAAAATCTTCGGCACCACGGTCGTGGGGCACGCCTATGCGCAG…	MGKKYFTLSFDDGLEQDKRVIRLMRQYGLKGTFNLNAGLFGTRGEVKGLGTFSFQDCPEGVKHKWPFSYVQHNRIPLDEVCQVYEGMEIATHGFRHEPLGAVSEDEMRASVDADKAALEKIFGTTVVGHAYAQGSTSPAVQAYLKAQGYQYARVVFPTGGFAFPDDPLNFRPSSSLILKNAVKLVERFKREEPGEKDLLLFLWAHSYEMDYEKGNASWYALERLFESIAGRSDIVYCTNSEAFAHI	0	0	0	0	0	0	0	0	0	0	0	0	0	0	0	0	0	0	0	0	0	0	0	0	0	0	0	0	0	0	0	0	0	0	0	0	0	0	0	0	0	0	0	0	0	0
gene_10170	>An578_01746 Glycogen phosphorylase	ATGATGGAACAGAGACTGCAGGAAATCCTGAACGAACAGTTTGGCAAAACCCTGGACACCGCCGACAGCCGCCAGGTCTACCAGGCGCTGATGCTGTTTACCAAAGAAAAGATGGCGGCCCTGCCCAAGACCACCGACGACCGCAAATTGTACTATGTATCGGCGGAATTTCTCATCGGCAAACTGCTGAGCAACAACCTCATCAACCTGGGCCTGTTTGAGGAGGCCAAAGACCTGCTGGCCCGCCACGGCCACGAACTGACCGCCATTGAGGAGGCGGAAAACGAACCCTCCCTGGGCAACGGCGGCCTGGGGCGGTTGGCGGCCTGCTTCCTGGATTCCATTGCCACGCTGGGCCTTTGCGGCGACGGCGCCGGGCTGAACTACCACGACGGCCTG…	MMEQRLQEILNEQFGKTLDTADSRQVYQALMLFTKEKMAALPKTTDDRKLYYVSAEFLIGKLLSNNLINLGLFEEAKDLLARHGHELTAIEEAENEPSLGNGGLGRLAACFLDSIATLGLCGDGAGLNYHDGLFYQKLENHKQKEEKNPWITPQSWLTDTGVRFTVPFGGFSLNSIMYDIAVPGYNGQCNALHLFDVDTVDESRIGEGISFDKSDIPHTLTLFLYPDDSDDAGRLLRVYQQYFLVSSTAQLILKELAERGYTPDTLHEHVAVQINDTHPTMIIPELIRLLTEQGMSMDDAVREVSLTCAYTNHTILAEALEKWPMDFMRRAVPQLVPIIEELDRRAKAVSSDPRVAILDDQDRVHMAHIDIHYGYSVNGVAALHTKILEESELRSFYEL…	0	0	0	0	0	0	0	0	0	0	0	0	0	0	0	0	0	0	0	0	0	0	0	0	0	0	0	0	0	0	0	0	0	0	0	0	0	0	0	0	0	0	0	0	0	0
gene_10171	>An578_02462 hypothetical protein	ATGAAACAGACAGATATTTATACTGAGGCTCTGATCTGTCTGCGCTCAATCCTTCAGGCAGACCATCCGGAATTCAAGAACTGGATTGACTGGTTGGAGCGGGACATTCAGGACTGGAACCAGCGGCGGGAGGTTGCCCATCATCTTCGGGCATACGGTGGTATGGGCTCATTCAATGATCTGCCCAGTATGCGCGGAAATCACGACTACATTTTTGACTTTCTAAAGTCTGTGTGCTATGCCTTCGGCCATCTTTATGGCAAACGGGAAGGCATTTCGCCAGAGGTATTGATGGCGGAGTGCCTCCACGATGTAGGGCAGGCAGCCTATCACCCCCATAAGGCACTGAACCAAGCCATTGCCCAACACTTGATGCAGGGCGATCTACAGGAGAATCTG…	MKQTDIYTEALICLRSILQADHPEFKNWIDWLERDIQDWNQRREVAHHLRAYGGMGSFNDLPSMRGNHDYIFDFLKSVCYAFGHLYGKREGISPEVLMAECLHDVGQAAYHPHKALNQAIAQHLMQGDLQENLDRL	0	0	0	0	0	0	0	0	0	0	0	0	0	0	0	0	0	0	0	0	0	0	0	0	0	0	0	0	0	0	0	0	0	0	0	0	0	0	0	0	0	0	0	0	0	0
gene_10172	>An578_02541 putative type I restriction enzymeP M protein	ATGGCTGACACAAAGGTAATTGTCATTCCAGATGGTAAAATCTGCGACTATATTGACAGCAAGTTCAGAAACGATACTCCCGAAGAGTATGTTCGTCAGACAATAGAAAAACGTCTTGTGAACGAACACAAATATCTCACATCGCAGATCAAAATCGAGTTCACTCTTCAAGTTGGCTCAAGAAAACCTCGGGCAGACATTGTAATCTGGGACAAAGATGCCCCAGAGCAAACACAGGGCACAATTAAGATTATTATTGAGTGCAAAAAGGAAACCGTCGATGCCAGAAACGCCAAGGATGGAATAGCACAATTGCAGTCCTATATGTCTGTATGCCCGAACTGCGAATGGGGTATGTGGACAAATAGCATTCAAAAGTTTGTCTTCCGTAAATATACA…	MADTKVIVIPDGKICDYIDSKFRNDTPEEYVRQTIEKRLVNEHKYLTSQIKIEFTLQVGSRKPRADIVIWDKDAPEQTQGTIKIIIECKKETVDARNAKDGIAQLQSYMSVCPNCEWGMWTNSIQKFVFRKYTDGAGNICFMEYNDIPSADGNLDEVNRPSRKNLRNASDDNLLFVFKTCHNHIYVNDGMQKQPAFFELLKVIFCKIEDERNIPKPLEFFTTSEERSNPDGQLTVQKRISQIFQRVKKRHGKIFDANDEIKLTPRSLAYIVSELQRYSLLSTNIDIKGKAYEEIVGANLRGDRGEFFTPRNVMKMVVEMINPRIDERVLDSSCGTGGFLVQAMTHVIAQLEAEFSASMGIPKKDWDGDTVKVFQDRISEMASTSFFGFDINPDLVKATK…	0	0	0	0	0	0	0	0	0	0	0	0	0	0	0	0	0	0	0	0	0	0	0	0	0	0	0	0	0	0	0	0	0	0	0	0	0	0	0	0	0	0	0	0	0	0
gene_10173	>An578_02542 hypothetical protein	ATGGTAGCAGGTAACTTGGCCCACAAAATGAATGCCGCGCCTGAAATAGAAGTTCATATTCCGGAAAGCCCTATAAAGTGGTGTTCGGTCTCCCTCTCCGATATGATTTCCCGTGGGAAGCGGCTGGAGGCTAGCGTATTTGATGTGGAGGCAAAACAAGCGCGGGAGAGTGTTTATAAAGGGAAATATGGAACTGTTATTCTCTATGGTGATAGCGGCTTGATTGAAACTGCCTATTATCCTGGCTGGATGCAGCGGAGCCGGCTCAAGAGGATATGGTGTGATAAGCCATATGGAGAGGGGTTCTATCTTCCTTCACAGATGACCGATCTCTATCCTGTTCCAGAAAAACATATATCTCGGTTGGCAGATTGTGATATGGATGAACTCCGCTTAAAG…	MVAGNLAHKMNAAPEIEVHIPESPIKWCSVSLSDMISRGKRLEASVFDVEAKQARESVYKGKYGTVILYGDSGLIETAYYPGWMQRSRLKRIWCDKPYGEGFYLPSQMTDLYPVPEKHISRLADCDMDELRLKENTLLLTRSGTIGNISYVSRTLAGRVFSDDVIRVTFKKEYDLGYVYTYLKSKVGSLILQTNGYGSVITHVEPDHLSEIPVPDAPVELRQRIHNLIARSYALRDESNEMIDKATGLLIAELHLPAIHEFQKVAAPVSTFDVKLSNMNLRLDASYHVPAADAIVAHLKENAAELTTVGDSQISRSVILPGRFKRVYVQEGYGRIFIGGKQLGELDPSNKKYLSNVHHSDRIAQQLELKENMTLITCSGTIGRVALVGKHWEGWTANQH…	0	0	0	0	0	0	0	0	0	0	0	0	0	0	0	0	0	0	0	0	0	0	0	0	0	0	0	0	0	0	0	0	0	0	0	0	0	0	0	0	0	0	0	0	0	0
gene_10174	>An578_02543 hypothetical protein	ATGATGATTGAAAGGTGCTGTGCGTTCACAGGCCACCGCCCGAAGAAATTTCCCTGGGGCTATGATGAAACAGATGCTAGATGTGTTACTCTAAAAAGAATGCTCTCAAAACAAATTGCCACACTGGTGGGCGCTGGGTATACCGACTTTCTTTCTGGCATGGCGGAGGGGTCCGACACTTGGGCAGCGCTGGCCGTTTTTGCCTTGAAAAAAGAAAATCCCGCGCTAAAGCTCCACTGTGTCCTTCCCTGCGAGGGACAGGCGGATCAGTGGTCGGCTTCGGCGCGGGAACTTTATTATTCTATTTTGAAGCAGGCGGATTCAATTGTGTATGTAAACCGGAAGTACAATAAAGAATGTATGTTGAAACGCAATCGCTATCTGGTTGAGCATTCTGCC…	MMIERCCAFTGHRPKKFPWGYDETDARCVTLKRMLSKQIATLVGAGYTDFLSGMAEGSDTWAALAVFALKKENPALKLHCVLPCEGQADQWSASARELYYSILKQADSIVYVNRKYNKECMLKRNRYLVEHSAYLLAVYNGEWRGGTAMTVRYARKLGRKITILNPATPERLERQYTSDTE	0	0	0	0	0	0	0	0	0	0	0	0	0	0	0	0	0	0	0	0	0	0	0	0	0	0	0	0	0	0	0	0	0	0	0	0	0	0	0	0	0	0	0	0	0	0
gene_10175	>An578_02800 hypothetical protein	TTGAAAGAAGAAAAACAACGACTGATGCGAACGTTGGCTGACGCATATCAAAGCGGCTGGGCAAAATGGCTGTTCCTGATTCTGACAGTACAGACGCTTCTCCCAACTTTGATAAATACCATGCTGCTGTTTACCTCCAAGGCTTCTCTAGGGAACGTGCTCCCGGCTTTTGTAAGCTTCTTCTGCCTGCTGGCAAGCGGCGTCCTGGTTATCCCTGCGGCTATGAGCGCCACAGGGGAGAAGAAGCCGCGGCTCTCTCTGTACCTGACGGCGTTCTTCCCTTGTGCAGCCGCAGTACTTCTCTCCGATGAGATACTTCTCTTCGCACTTTACCGCCTTTCTGAAGGCGGCGGCGTATGGATAGCCCTGCTTGCCTACCTGCTTGCCGTCCTTCTGATG…	MKEEKQRLMRTLADAYQSGWAKWLFLILTVQTLLPTLINTMLLFTSKASLGNVLPAFVSFFCLLASGVLVIPAAMSATGEKKPRLSLYLTAFFPCAAAVLLSDEILLFALYRLSEGGGVWIALLAYLLAVLLMTAAYIRAVSVVLAKKPVLKSWRTIWALLLCAAMVYLSVYLLPSAAQALTAALFQGGTLWFSSVLGVFASVLAGWLLLPAILALIASRMAPAGQTAGEAVAPSENGTSPEGEQGPAESLGGVRPKRRFSTAKAASHAVELLSAAVLAAGLGLAVFPNLGKTDAVEEFIGDYVTKATSATISVGIGDYVFAVKAYDEMELELDAWALALGFELEELSYSSLSDMVRDHPDNDTVAYLYACTSGESTQLAGMEELYITGRYEGYDFLFS…	0	0	0	0	0	0	0	0	0	0	0	0	0	0	0	0	0	0	0	0	0	0	0	0	0	0	0	0	0	0	0	0	0	0	0	0	0	0	0	0	0	0	0	0	0	0
gene_10176	>An578_02801 hypothetical protein	ATGGTATCCATCATCTTCGGCATCCTGCTGGCGATCGATCTGTTTTTCATATTCTTTGCCGGCGGTAGCCTAGCGCTGACGATTCCCGCGGCTCTGCTTTGCGTGGCGGGAATCCTGTCCCCATGGCTGTTTCCACGTCTGCTTGCTTTCCTTGAAAAAAAGGCCGGTGAAAAGGGGCAAAAGCTGCTCAAATGGAAAAAACAACTGAAAGGGCTGTTCTGCTGCATCCTGGCGGCAGGCTCGCTGTTGTGCGGCAGTCTGGCGGGAATCCGGTATGGGGACGATGAGACGGATCTCTATAATTCCCTGTGCGCAGAAATGGAGGTAGCCGCTGCCATGGGCGATCTGGAAACCTGTGAAAACCTCGCTGTCGCCTATATTGTGCAATTCGGAGAAACC…	MVSIIFGILLAIDLFFIFFAGGSLALTIPAALLCVAGILSPWLFPRLLAFLEKKAGEKGQKLLKWKKQLKGLFCCILAAGSLLCGSLAGIRYGDDETDLYNSLCAEMEVAAAMGDLETCENLAVAYIVQFGETETVNLSLAKAASLAGVKERADLYFSHLKSKTSREYYAARSYYVSSFSDEEDETEELRNLWREAAMEHPDWGYANLMAGVAYLAFGERLEDDSLKLKYDNGEWVEFRNTGPSTYTAQYYLALAYGQEPQNPLPAVYLGVISCMQAHFGEAEQYFQAAEERMRTSGMDSELQDTIDTYRQIMKEA	0	0	0	0	0	0	0	0	0	0	0	0	0	0	0	0	0	0	0	0	0	0	0	0	0	0	0	0	0	0	0	0	0	0	0	0	0	0	0	0	0	0	0	0	0	0
gene_10177	>An578_02802 hypothetical protein	ATGAAACGGAGAATTGCATCCCTCTTGCTTGCGATTGCAATGACCCTCACGGCGCTTCCCTTCGCTTCCACAGAGGCGGAGGCCAAAGTTCTGCTGCCGCCGGGGGAATCGCTGAGCACGCGCCCCAGTTGGGAGCGGCAGTTTCAGGATGCGCTGAACAATCTCTCCATGGGCTTCAACTCCACAACGCAGCAGTATGACGCGGGAGTGAGAGACCTGATACAGCAAAACAGCGAAAACTACAACTTTACGCCGTATGTCGGGAATTCTTTCAGTGTCTTCGCAAAGAACGCGCCCCAGGAAGATGGGGCCGGGCAGTCATACGAGGGGATGAACGTATATGAGGTGGCCGATGCCATCAGCCCTCCCGGAGCATTCAACAGCGACTTCGTTGAGTTT…	MKRRIASLLLAIAMTLTALPFASTEAEAKVLLPPGESLSTRPSWERQFQDALNNLSMGFNSTTQQYDAGVRDLIQQNSENYNFTPYVGNSFSVFAKNAPQEDGAGQSYEGMNVYEVADAISPPGAFNSDFVEFLENELLYTAEGIAGPLLGDHNFINDFMQETGRPSNSYNLAMNEFADGFNQFYSIPLIKFGVDTVGIIGSSEEVMAGMIARDLNHGSPLVQKVAAEWGNFLPTVSKLSTISQNVGYVGAVLDAYKYAGQISEGFSNNPFAGGGYEGLEFAVNALDGAMIGVALGGGPLGAIGALTYGIIRDRLDSDPVLVDVVKTLWDKTGFVGQIADAEVRIMNELLTPLLLEGMIAWDDLTGWEHFGVEDDANIAGYDHVQKMRELWYQKNQELA…	0	0	0	0	0	0	0	0	0	0	0	0	0	0	0	0	0	0	0	0	0	0	0	0	0	0	0	0	0	0	0	0	0	0	0	0	0	0	0	0	0	0	0	0	0	0
gene_10178	>An578_02931 putative protein	ATGAAACTCACGGTGTTCGGCAACAACGCCACCTGCCCCGAGGCGGGGGGAGCCTGCTCCTGTTTTCTGGTGGAAACAGAGGGCAAACGCATCCTGTTGGACATGGGCTGCGGCAGTCTGCCGCGGCTTCAGTGTCAGGTGGATCTTGCAAAACTGGATCTGATCGTCATCAGCCATCTGCACTTCGATCATTTCGGGGATCTGTTTTGTGCCAAGTACCAGCTGGAGACCCGGGCAGCCCGGGGAGAAAAGCTGCGGTCGATCACCCTGTGCAGCCCGGCTTTGCCGGACTGGGCGGCCGGTGAACTGTTGAGCAACGGAGTTTTCTCCCACATGACTGTCGCCGACGGAGGGGAATATCGGCTGGGGCCTGTGGAACTCACCTTTTTCCGGGTGCCT…	MKLTVFGNNATCPEAGGACSCFLVETEGKRILLDMGCGSLPRLQCQVDLAKLDLIVISHLHFDHFGDLFCAKYQLETRAARGEKLRSITLCSPALPDWAAGELLSNGVFSHMTVADGGEYRLGPVELTFFRVPHLVESYAVRLRAEDKIFTYSGDSAACDALTQAARGADCFLCEASLVDGQQSEAGHHLLAQQAGRIAAEAGAGQLLLTHYHSADSRQVLAQAGKQFPVARLTRIGDSVMI	0	0	0	0	0	0	0	0	0	0	0	0	0	0	0	0	0	0	0	0	0	0	0	0	0	0	0	0	0	0	0	0	0	0	0	0	0	0	0	0	0	0	0	0	0	0
gene_10179	>An578_02932 hypothetical protein	ATGGAACTGAAAACAGAGGCATTTTCTGCCGTTTTTGATCTGCAGCAGGCCAATTTTACCCATCTCGTGAATCACGCCACCGGCGATGACTATGTGAAAGCCCGGCCCAAGGGGCCGCTGGTGGAGCTGTATGCGGTGCGCAACGGAGAAAAGATGCGCCTTCTGCCCGAAGCGCTGCGGGAACTTACGGACGGGCAGAGCGTGGAGATCGGTCGCTTCGGCGGGCTCCCCATCTCCATGACGCTGCGCTTTGAGGCCCGGGGGGACCGGCTCACAGTGCAGGGCGAGATTTCCAACAACAGCGACCTGGACGTGGTGGAAGTGCTGATGCCCCGTCTGGGCGGCATTGTGCTGGGCGGCAGCTTTGAGGATGACGCCATCATCTACCCCCATCACGCG…	MELKTEAFSAVFDLQQANFTHLVNHATGDDYVKARPKGPLVELYAVRNGEKMRLLPEALRELTDGQSVEIGRFGGLPISMTLRFEARGDRLTVQGEISNNSDLDVVEVLMPRLGGIVLGGSFEDDAIIYPHHAGERTRDVVRGYGVNKKDLWRASSKAFEDFYRREINYCGLASMSWMYYYDEENGLYVGSHDPRFPVTGVIAETSGNVADPWVGFAFRKHHRIRPGESWSSGDYVVAVSCRDWHYGSRIYRDYIGPYLDFDHNPAFLETEYALNQCYNFKRGGVIEHTFADIPALWDEGDAWGVRHLFMAAWNRTGFDSYYPEYYPDMELGSAMELARGLDYVRSRGGFTTMYINARIFDVKSDFHATVGEKMAIRNERGEPYREEYGPEHFTVNCPS…	0	0	0	0	0	0	0	0	0	0	0	0	0	0	0	0	0	0	0	0	0	0	0	0	0	0	0	0	0	0	0	0	0	0	0	0	0	0	0	0	0	0	0	0	0	0
gene_10180	>An578_02933 hypothetical protein	ATGATGATGGACCGCTATTTTGACGGCATGAAGGCCGTTCTGGAAAAAATCGAGCAGACCCAGCGTCCGGCCATTCTGAAGGCCGCGCAGATCGTGGCTGACTGCCTGGAGAAGGGCGGCGCCTGGCATGTGCACGACACGGGGCACATGCTCATGTTCGAGGGCGTTGGCCGCACCGGCGGCATGATGGCATTAAAGCCGATCCGGATCACCTGTGAGATCAACAACCCAGTGCGCTACAGGCCTTCGCCGGCCCGGGGCATCGTGGGCTATGACACGGTGCCCGGCTTTGCTGATTTTGTGCTGGGCCGGGCCAACATCCTGCCGGGAGACGTGATCATGATCGGCTCGGTGTCGGGTTATCAGTATTTCCCGGTGGACCTGGCGCTGAAGGCCCGG…	MMMDRYFDGMKAVLEKIEQTQRPAILKAAQIVADCLEKGGAWHVHDTGHMLMFEGVGRTGGMMALKPIRITCEINNPVRYRPSPARGIVGYDTVPGFADFVLGRANILPGDVIMIGSVSGYQYFPVDLALKARELGCPTIALTSVDYSSHLKSRHPSGKRLFEACDVCLDDCCDYGDTLVDCEELGQGVCPGSGIAASYLMWALQATVVEKLLEKGLKPSVYISNHMPDATRLNGEALERYQTCGY	0	0	0	0	0	0	0	0	0	0	0	0	0	0	0	0	0	0	0	0	0	0	0	0	0	0	0	0	0	0	0	0	0	0	0	0	0	0	0	0	0	0	0	0	0	0
gene_10181	>An578_02936 Maltodextrin-binding protein MdxE	ATGAAAAAACGTTTGAGCAAATGGCTGGCGCTCTGCCTTGCACTGATGATGGTATTCAGCCTGGCAGCCTGCGGCGGTACGCCTGCGACCACCAGCGGCGCGGCCTCCGGCAGCGCCGGCGCTTCGCAGCCCACCGATGCGGAACCTGTCACCCTTACGGTGTACACCTGGTGGGACATCACCAAGTACGCCCATCTGCAAAAGATGAAAGAGGACTTTGAGGCCGAGAACCCCGACATCAAACTGGAGTTCGTCACCGTGCCCAGCAAGTACGCGGATACCATGGTCACCAAGCTGGCCGGCGGCGAGATTCCCGACGTGATGATGCTGGCGATGGATCAGATCCCCCGTTACGCCTTGAGCGATATCCTGCTGCCTCTGGATGACCTGGCCAGCCAG…	MKKRLSKWLALCLALMMVFSLAACGGTPATTSGAASGSAGASQPTDAEPVTLTVYTWWDITKYAHLQKMKEDFEAENPDIKLEFVTVPSKYADTMVTKLAGGEIPDVMMLAMDQIPRYALSDILLPLDDLASQEYKDALYPVVKNALTVNGTLYAAARDVTPKVMFLNTKMFEEANIPIPEDDWTMEEFTEIAKQLTKGSGADAQWGYYWKNYADQTFAMIAAFGGNMYSADGKSSVFTTDEKTQEAVQFMYDLTNTWKVCPTAQQAAQFGDNEFSAFMANKVAMQVGALSTESTFDASGTEYTVLPMPTVNGTSQTSSFVNAWVIPKMAKNPELSWRVVEFLSGKEGQQIALDMKFGLPASTLVDTSAFEAEKPTNKYYVQALENAVPYPVNLNGAEF…	0	0	0	0	0	0	0	0	0	0	0	0	0	0	0	0	0	0	0	0	0	0	0	0	0	0	0	0	0	0	0	0	0	0	0	0	0	0	0	0	0	0	0	0	0	0
gene_10182	>An578_02939 HTH-type transcriptional repressor YvoA	ATGAAAGCCGCACCCAAGTATCTGCAGATCATCAATTATTATCAAAAGCTGATCGATTCAGGCAAGCTGGCGGAAGGTGAGCAGATGCCCACCGAGGAGGCAATCGGGCAGCTGTTCAATGTAAGCCGCATCACCGTGCGGCAAGCGCTGGATTGCATGGCGCAGAACGGCTATATTTACAAAATTCAGGGCAAGGGCAGTTTCGTTTCCTCCCAAAAAACGGATATGCAGCTGAACCACCTAAGCGGTTTCAGCGATGAAATGCGGGCCATGGGCATGACTCCCTCCACCCTGCTGGCGGATAAAGCCCTGGTCCTTCCGTCGGAATCCGTGGCCAAGGCCTTGCGGATCGAACCGAACCAGAAGATTTATTTGCTGGTTCGGGTGCGCTGTGCTGAC…	MKAAPKYLQIINYYQKLIDSGKLAEGEQMPTEEAIGQLFNVSRITVRQALDCMAQNGYIYKIQGKGSFVSSQKTDMQLNHLSGFSDEMRAMGMTPSTLLADKALVLPSESVAKALRIEPNQKIYLLVRVRCADGVPMAVEKVHIPFYRFAGLEEHDLSQSLYGLLKEEYGCESYKATQSIRAGAASTFDAKLLKIPTGTPVLCIARTTYSSDGVPFEYVDSVYRGDKYVFNVTLEK	0	0	0	0	0	0	0	0	0	0	0	0	0	0	0	0	0	0	0	0	0	0	0	0	0	0	0	0	0	0	0	0	0	0	0	0	0	0	0	0	0	0	0	0	0	0
gene_10183	>An578_02940 hypothetical protein	ATGCAGAAGATCAATCTTCGGGAGCTGTATCCCGATGTGTATAAAACCGATGTCTTTGTGGATGTAGCCGAGGAAGTCCTGGCCGCGATCCGAGGCCAGGAGCAGGACGATGCCGCCTACGAACGCCGGAAGTTCCGGCACAAGGCCCATTACTCTCTGAACCGGGAGGATGGCATTGAAAACGATGCCCTCAACCGGCCGCTCACCCCGGAGGAAATCCTGGAGCAGAAGCAGCTGCGGGAGGAAGTGTACGCCGCGCTGATGCAGCTGACAGCCATCCAGGCCCGGCGTATCTACGCCCGGTTTTACCTGGGCATGACGGTGGCGGAGATCGCACGGATCGAGGGTGCTGACCGCCGCCGCGTGTGGGAGAGCATTCGGCGCGGGCTGAAGAAGCTG…	MQKINLRELYPDVYKTDVFVDVAEEVLAAIRGQEQDDAAYERRKFRHKAHYSLNREDGIENDALNRPLTPEEILEQKQLREEVYAALMQLTAIQARRIYARFYLGMTVAEIARIEGADRRRVWESIRRGLKKLARLLDTAR	0	0	0	0	0	0	0	0	0	0	0	0	0	0	0	0	0	0	0	0	0	0	0	0	0	0	0	0	0	0	0	0	0	0	0	0	0	0	0	0	0	0	0	0	0	0
gene_10184	>An578_03045 hypothetical protein	ATGAAGAATAAGAAGATTTTCAGAACCTTTGCCGCCCTTTGCACCTGCCTGATGCTGATGGGCGGCTTCTCTGTGACCGCCTTTGCCCAGGGCGCTGACCCTGCGCCTACGGCTACCCCTGCGGCGGATGCCACCAACGACAACAACGTGGTGGTGGAGGAAACCGAGAACAGTCCCGCCCTGACCCCGGAGGGCAACGCCGCCCTGGTAGATGACTTTGGCGGCAACAAACAGCTCATCACCGTCACCACCAAGGCGGGCAACTATTTTTACATCCTCATCGATCGCGCCAACGAGGACAAGGAGACCGCCGTCCACTTTTTGAACCAGGTGGACGAGGCTGACCTGGAGGCGCTGATGGAGGACGGCGAGACGGCGGAGGAAACGCCCGCTGTCTGC…	MKNKKIFRTFAALCTCLMLMGGFSVTAFAQGADPAPTATPAADATNDNNVVVEETENSPALTPEGNAALVDDFGGNKQLITVTTKAGNYFYILIDRANEDKETAVHFLNQVDEADLEALMEDGETAEETPAVCNCTEKCAAGAVNTACPVCAVNMAECTGQEPEPTPAPETEPEPEQEPAGLNPAMLLVVLAVLGGIGALVYFKFIKQKPKTKGSDNLDDYDYGEDDTEQEDADPWETEESDEPEDAGGGGDEESENPAK	0	0	0	0	0	0	0	0	0	0	0	0	0	0	0	0	0	0	0	0	0	0	0	0	0	0	0	0	0	0	0	0	0	0	0	0	0	0	0	0	0	0	0	0	0	0
gene_10185	>An578_03112 hypothetical protein	ATGGCTGAAAAGCGAACTGTCCGCTTTGTAAAATGGCTGATTAAGGTTGTGATATCTTATGCGGTGTTTATCGGGATCGGCTGGCTTCTCGGGCGGATCCCCGCTGAAAGAATTGGCCTTTCCGAGGATATGTTTTTCGATCTGCGGATGTTTTTCATGCTGTTTGGCCCCATTTATCTCTCTCTGATCGTAAAAATTGTTTTGACAATTCTGGCCGCAATAAAGCATAAAGAAAATGACACCGCCGAACAAAACAGGGGAGTTCTGCTTGCCGTCACTGCCATATTGATGCTTGCAAATCTGTCCAATGCCCAGACCGCAGCGGATCTGAGCAGCGGACTCATCGAAAGCAAAGGGCTGAAAAGCCTGAACAGGAGCAAACGGTACAATCTGAAAGGC…	MAEKRTVRFVKWLIKVVISYAVFIGIGWLLGRIPAERIGLSEDMFFDLRMFFMLFGPIYLSLIVKIVLTILAAIKHKENDTAEQNRGVLLAVTAILMLANLSNAQTAADLSSGLIESKGLKSLNRSKRYNLKGKRFLNIFLPIAFYMLILEILTLLVCIVTFAPLSNAASNAFIFTIALTALLLLLIPLILTFISGFKGDKAEHEIKRDKERQAAVVSGNLVLETDPIRRKQYLRLPKLLVLAVCPGSFLLSFLVLYFTKNHQDQLAVLMLRQPFMALAAASIFAVIPLLLYWANCSGTSLVQRVYLSENRLCYTGYSGSMDERVEFAFVLLRLKEYSVGRRSICIRGIFTRKTKDAYGTHQKNAFSKTLWIPRTFPVEQERILLDFLRKA	0	0	0	0	0	0	0	0	0	0	0	0	0	0	0	0	0	0	0	0	0	0	0	0	0	0	0	0	0	0	0	0	0	0	0	0	0	0	0	0	0	0	0	0	0	0
gene_10188	>An578_03254 hypothetical protein	ATGTTGACATTTGAAAATATCTTGGAGTTGTTTCAAGAGTATCTGCTGCGTGACCCGGAGGAAGAAGTCCTTCCGTGCAAACGCGGCTATGTCCGATTGACCTGGAACAAGGATTCCCGCTACTGCGTGGACGGCATCCTCTGCCAGACCCCGGAGGAACTGTTTGACCTGCTGCTCACGGATTACCAGGACTTTGAATTGCTCCGCCGGACGAAAGGCCGCCGGGAGGTTACAGAGGCCGATGAAAAAGCCGTGGAGAAGCTGTGCCAACCCTACCTGGACTGGCGGAAGGGGGCGCTGAAATGA	MLTFENILELFQEYLLRDPEEEVLPCKRGYVRLTWNKDSRYCVDGILCQTPEELFDLLLTDYQDFELLRRTKGRREVTEADEKAVEKLCQPYLDWRKGALK	0	0	0	0	0	0	0	0	0	0	0	0	0	0	0	0	0	0	0	0	0	0	0	0	0	0	0	0	0	0	0	0	0	0	0	0	0	0	0	0	0	0	0	0	0	0
gene_10189	>An578_03281 hypothetical protein	ATGCAGGAGGAAGTGGAAAACAGAACCTTGACGCTGGTTGTCAGCGGCACCAAGTTCACCGGGCGGCTGTTCAAAGCCGCCATATCCAAGTACATGGCCCACCGCAGGGAGAAAAAGCTGGAAAAGCAGCGCAGCCGAGATTCCCCCGTCACCCCCAAGGGCAAGCAGACCGTGAAGCAGCTCATCGGGCAGAACCAGGGCGTCTCCAACATCGAGATCAACGACCCGTCTATCCGGGACTTTGAGCGCATCGCCCGCAAGTACGGCGTGGACTATGCGGTGAAAAAGGACCGCAGCGCCTCGCCGCCCAAGTACCTAATCTTCTTCAAAGCCCGTGACGCCGACGCCCTGACGGCGGCATTCTCGGAGTACACCCAGAAGAAGGTCAAGAAGGCCGAT…	MQEEVENRTLTLVVSGTKFTGRLFKAAISKYMAHRREKKLEKQRSRDSPVTPKGKQTVKQLIGQNQGVSNIEINDPSIRDFERIARKYGVDYAVKKDRSASPPKYLIFFKARDADALTAAFSEYTQKKVKKADRSERPSVLAKLAQFKELLKNTVVDRSRRKELER	0	0	0	0	0	0	0	0	0	0	0	0	0	0	0	0	0	0	0	0	0	0	0	0	0	0	0	0	0	0	0	0	0	0	0	0	0	0	0	0	0	0	0	0	0	0
gene_10190	>An578_03285 hypothetical protein	ATGAACTGCGTTGGCATCGATATTTCCAAAGGAAAAAGCATGATCGCCGTCATGCGGCCCTTCGGAGAGGTGGTAGTCTCACCCTTTGAGGTACTTCACACCGACAGCGAACTGAGTAAGCTGGCAAGGCTGCTCAAAAGTCTGGACGGTGAGACCCGTGTGGTGATGGAGTCCACGGGCAATTACCACGCGCCGGTGGCCTGGCTGCTCCACGACGCGGGGCTTTATGTCTCCGTAGTCAATGCAATGCTGGTGCATGACTATGGGAACAACAGTTTAAGACGGGCCAAGACTGACAAGAAGGATGCCGTGAAGCTGGCCAACTACGGTCTTGACCACTGGCTCACGCTACCGAGATATGTCCCGGAGGAAGATACCCGGCTCATGCTGAAGTCTTGC…	MNCVGIDISKGKSMIAVMRPFGEVVVSPFEVLHTDSELSKLARLLKSLDGETRVVMESTGNYHAPVAWLLHDAGLYVSVVNAMLVHDYGNNSLRRAKTDKKDAVKLANYGLDHWLTLPRYVPEEDTRLMLKSCYRQYQQYSKVRTMLKNNLISLLDTAFPDANRLFTSPPRADGSEKWVDFVAAFWHCECVCGLSEKAFTAKYQKWCKKHGYNFSEDKALDIYASACGHFGVMPKTDTAKLLVEQAISQLRATSAALAALKQEMQSLAASLPEYPVVMEMFGVGPALGPQLMAEIGDVRRFHSKKALVAFAGIDAPPYQSGQMDIRSRSISKRGSASLRRTLFLVMGVLLQCAPMDEPVYQFMNKKRSEGKPYRVYMMASANKFLRIYYASVKAYLDSL…	0	0	0	0	0	0	0	0	0	0	0	0	0	0	0	0	0	0	0	0	0	0	0	0	0	0	0	0	0	0	0	0	0	0	0	0	0	0	0	0	0	0	0	0	0	0
gene_10191	>An578_03290 hypothetical protein	ATGGATTTCTTATTGGATGCCCTGACCAACTGGCTGAAAGAGATGCTGGTGGGCGGCATCATGGGAAACTTATCGGGGATGTTCGACAGCGTGAACCAACAGGTCGCGGACATCGCCACGCAGGTGGGCCAGACCCCGCAGGGGTGGAACGGCAGCATTTTCAGTATGATCCAGAACCTCTCCAACTCCATCATGGTGCCGATTGCTGGCGTGATCCTGGCCATCGTGATGACGCTGGAGCTGATCCAGATGATTACCGACCGCAACAACCTGCATGACGTGGACACCTGGATGATCTTCAAGTGGGTGTTCAAATCCGCCGCCGCGATTTTGCTCGTCACCAACACCTGGAACCTCGTCATGGGCGTGTTCGACATGGCCCAAAGCGTGGTGGCCCAG…	MDFLLDALTNWLKEMLVGGIMGNLSGMFDSVNQQVADIATQVGQTPQGWNGSIFSMIQNLSNSIMVPIAGVILAIVMTLELIQMITDRNNLHDVDTWMIFKWVFKSAAAILLVTNTWNLVMGVFDMAQSVVAQASGIIGSDASIDISAVMTDMESRLMDMDLGPLFGLWFQSLFIGITMWALYICIFIVIYGRMIEIYLVTSVAPIPMATMMGKEWGGMGQNYLRSLLALGFQAFLIIVCVAIYAVLVQNIATEEDIIMAIWSCVGYTVLLCFTLFKTGSLSKAVFNAH	0	0	0	0	0	0	0	0	0	0	0	0	0	0	0	0	0	0	0	0	0	0	0	0	0	0	0	0	0	0	0	0	0	0	0	0	0	0	0	0	0	0	0	0	0	0
gene_10193	>An87_00060 Putative defective protein IntQ	ATGCCAGCGGTACACCTGCAAGAAAACAGCAAACTAATCTCCGGCCATGTGGCCGAGAAAAAAGGGTATCTCTATTGGGTTCTAAACCTTACCGATGAGAACGGTAAGAGAAAGCCCAAATGGATTCCCACCCATAAGAAAGTCAAGGGCAATAAGACCTGGGCAAACAATATGCTTCCCACCATCCGAAAAGAATGGACGGAAAAGCTGCTTCAGGAGGCTACGGCCTCACAGCAGTCGGCTTCTCCGTCTGGCCCGTCATCCGCAGCGATTTCCTTTGTGGATTTCCTGTACCAGTGGCTTGAGTACAAGTACAAGTCTGCTACCGGACGGGTGATGGACAGCAAGCCCATTGAACTCTCGACCTATTCGGGATACGAACAACAGCTTAACAACCCC…	MPAVHLQENSKLISGHVAEKKGYLYWVLNLTDENGKRKPKWIPTHKKVKGNKTWANNMLPTIRKEWTEKLLQEATASQQSASPSGPSSAAISFVDFLYQWLEYKYKSATGRVMDSKPIELSTYSGYEQQLNNPIAPYFREHPVALCDLTKQDILAFYEKELERVKPTTVKHYHALIHGALNYAVDKNLIPNNPADRIIISKPEPFKGDYYLDSEVLNLFEVIKGHKIELVVLLTAFYGLRRSEVIGLKWSAFDFNHNCFSIRHTVTTCNVKGERVTIKKDKAKNKSSLRTYPLIPFLKERLLEAKKQQEENRKLCGRSYNKEYLGYVCVDVIGNLIKPNYVSSTFGKLLAKNNLRHIRFHDLRHTCASLLLANGVPMEQVKEWLGHSEISTTVDIYGHL…	0	0	0	0	0	0	0	0	0	0	0	0	0	0	0	0	0	0	0	0	0	0	0	0	0	0	0	0	0	0	0	0	0	0	0	0	0	0	0	0	0	0	0	0	0	0
gene_10195	>An87_00075 Cobalt import ATP-binding protein CbiO	TTGGAAACAGCCGGGTTGACCTATGTTTTCCCGGACGGAAACGGGATTAAAAATATCACATTTCAGGTAATGCGTGGAGAAATCTATGCACTGTATGGCGGTCATAACGCAGGAAAATCTGTACTGTTGCAGGCCATTATTGGCACACTCCGACCTCAATCTGGTACGCTCAAATTATTTGGCAATATAGACTATCAGCAGGAGCGCCGCCGGATTGGATTTGTACCCCAAAAGCCTGTGACAATCGGCTCTCTGTCACCGGCTGATATGCTGCACTATTTTTCTTCTGCTTTCGGAAGCACAGAAAGCCGTTTTTTAGATATATTGCATCTGAACCCGAAAGAAAAAAAGGCTGTACGGCGATTACCCTTATCGATCCAGCGTTTAGTGAATTTGGCG…	METAGLTYVFPDGNGIKNITFQVMRGEIYALYGGHNAGKSVLLQAIIGTLRPQSGTLKLFGNIDYQQERRRIGFVPQKPVTIGSLSPADMLHYFSSAFGSTESRFLDILHLNPKEKKAVRRLPLSIQRLVNLAVALLGNPDMIILDDPFSGLDKGECEHLLSVLTYLHEMNHTTLLISGQDYTLLSRLASQYGVMADGKLLCELTAGELKESCQRCIKIRTPQLERAITILSQRFPDFEVLGHDLIRIFHCNEQSGEINTLLVHSGIEVSEIWLAGMEPTDYLLKMTGGAKSDPDDTK	0	0	0	0	0	0	0	0	0	0	0	0	0	0	0	0	0	0	0	0	0	0	0	0	0	0	0	0	0	0	0	0	0	0	0	0	0	0	0	0	0	0	0	0	0	0
gene_10196	>An87_00081 ECF RNA polymerase sigma factor SigW	ATGTTAATTTATATGATGATGCTTGAAACTCCAGAGGAGAAGTCGCTGTTTGAACAGATCTATCTGGAGTATCGTGGCCTGATGTTCCATGTGGCCTACGAAATTTTACATAACGAGCAGGATGCAGAGGATGCTGTGCATCAGGCTTTCGTAAAAATAGCAGAAAACATTAAAAAAATTGATGCTCCTGTGTGTCCAAAAACGCATAGCTATGTCGTTACAATAGTTGAACACCAAGCAATAGATCAGTATAGACGGTTACAAAAACACCCTTCTGTCGAACTGATCGAGGAAATTCAAGGCACAAATGCTCATTATGAAGGGGACAACGATTTGACAAAATGTATTTTGAAGTTGCCTGCCAGGTATCGAGAAATGATTTTGCTGCGTTATCATCAT…	MLIYMMMLETPEEKSLFEQIYLEYRGLMFHVAYEILHNEQDAEDAVHQAFVKIAENIKKIDAPVCPKTHSYVVTIVEHQAIDQYRRLQKHPSVELIEEIQGTNAHYEGDNDLTKCILKLPARYREMILLRYHHGYTVREIAKMLGLSLPAAIKLDQRAKSKLKKLCEEAGIL	0	0	0	0	0	0	0	0	0	0	0	0	0	0	0	0	0	0	0	0	0	0	0	0	0	0	0	0	0	0	0	0	0	0	0	0	0	0	0	0	0	0	0	0	0	0
gene_10197	>An87_00086 hypothetical protein	ATGTTTGTATCGATAACTAATAAAGAACAGATGAAGAAGTTATATGATTTCTTGTTTGTGCAGCAATTAGACTTTGAGGCTTGTTTTCCCGATGATGGCACGAAAGAATGTGACAATGAGAATCCGTTGATGAATGGAAAGCAGGAAATTTGTGCAGTAAGCGATGTGAAAATTGGTGTGTGGGATGGGATGGATAATGCCATTAGAGTGACAGGAAAATTGACGGAAGAAGTAAAGACCGTATTTTATCAGTCTTTACTGGGCCGTGGAATATGGAAATATAGCTTTTTCCGTAATGGAAAAGAGATTGTTACAGTAGAAGATTTTGATGATGTTCTTTTGAATTTAGATAAAAATGAAATTGAAATCTTAAGAATGATAAAGGTAATAGAGTAA	MFVSITNKEQMKKLYDFLFVQQLDFEACFPDDGTKECDNENPLMNGKQEICAVSDVKIGVWDGMDNAIRVTGKLTEEVKTVFYQSLLGRGIWKYSFFRNGKEIVTVEDFDDVLLNLDKNEIEILRMIKVIE	0	0	0	0	0	0	0	0	0	0	0	0	0	0	0	0	0	0	0	0	0	0	0	0	0	0	0	0	0	0	0	0	0	0	0	0	0	0	0	0	0	0	0	0	0	0
gene_10198	>An87_00091 hypothetical protein	TTGGCTGTTGATCCGTTGACTGCAAAAATTCTGGCAAAGGTAGCTGTGCAGGCGGCTACCGACTCCGAGAGCCGGAAAAGAATCCTGTTTATGATCCTGGCCCCGGTTCTGGGGCTTTTGCTTTTGATTGCCTTCATCCTGTACCTCATTACCAGCCCCTTTTCCGTGCTGTCCCAATGGTTGATTGGTGATGAGGTAAACGTGGTAGAGGATTTTCAGAAGCAATATGGTTACAACCAGCAGCTCGGCATTTATGAGAAAGACTATATAGACGGTAGTGGTCAGAGCTATGAGGGCGTCATCTTTACGGATGGGGCAACCGAAGTTGTCTACTACAATCAGTTGGATGAGCGTTGGGCCGATCTTCCGTATGGAACCGATAATATCGGCGGTTATGGA…	MAVDPLTAKILAKVAVQAATDSESRKRILFMILAPVLGLLLLIAFILYLITSPFSVLSQWLIGDEVNVVEDFQKQYGYNQQLGIYEKDYIDGSGQSYEGVIFTDGATEVVYYNQLDERWADLPYGTDNIGGYGCGPTSMAIVVSSLTDQTVDPPTMAEWAYQNGYWCSGNGSYHSLIPGAAEGFGLQWESISTDDPQAVVDALASGKLIVALMSKGHFTSSGHFMVLRGVTSEGKILVADPASKKRSEQEWDISIILDEARKGAAAGGPLWAIY	0	0	0	0	0	0	0	0	0	0	0	0	0	0	0	0	0	0	0	0	0	0	0	0	0	0	0	0	0	0	0	0	0	0	0	0	0	0	0	0	0	0	0	0	0	0
gene_10203	>An87_00099 hypothetical protein	ATGAGTGCAAAAAACAAGAAGCTGTTGGCCGTTCTTGGCGCAGCCGCCGTTGTGGTAATTGTGATTGCCGCAGTGCTGCTGGGCAAGGGCGGGCAGACCACAACCGTTGATCCGGCATCCACCCCCTCGGATGTATCTGCCGAGGATGTGGATAGCAGCAATACCCCGGACAGCAGCTCCAGCGAACCGCTGGTAGTGGTGCCGGACACCTCTAAACCCGAAGCGACTGACAGCCAGAACCAGACCGATGCTGTTTTGAATGTGGAGGAAGAAGATCAGGTAGACGTTAACCTGACCGACAGTGAAAAGAAACCCGAAACCACTCCGCCCCCGGCGCCTTCTCAGGAGGAACAGCAGGCGGCCAGCGAAAAGGGTGAGCCGATTGTGCATGAGCCGGAC…	MSAKNKKLLAVLGAAAVVVIVIAAVLLGKGGQTTTVDPASTPSDVSAEDVDSSNTPDSSSSEPLVVVPDTSKPEATDSQNQTDAVLNVEEEDQVDVNLTDSEKKPETTPPPAPSQEEQQAASEKGEPIVHEPDSNQPQTGDTQGGSIYLEGFGWITDEGGGTVQENVHSDGDINKQVGNMG	0	0	0	0	0	0	0	0	0	0	0	0	0	0	0	0	0	0	0	0	0	0	0	0	0	0	0	0	0	0	0	0	0	0	0	0	0	0	0	0	0	0	0	0	0	0
gene_10205	>An87_00107 hypothetical protein	ATGAATCCTCTGATTGTAAAAGGCGTGGTATTTGGCCTGCTGTTGGCTTGTGCTGCGCTCTGGGATATGAAAAAACGAGAGATTCCCAATCTGATTCCGGCCATGATTTTAGTTTGTGGCTTGATAGAGCTGCGCCCCGCCGCTTCTGTGGCGGGGCTTCTTGTTACGGGAGGTCCGTACCTGTTGGCTGCATTACTGACACATGGGAAAACCCTTGCCATTGGCGGTGGGGACATTAAGCTGATGGGGGCTTGTGGCTTTGTTCTGGGAGTGTGGCCTGGTTTGCTGCACAGCATTTTATCTCTGATCCTGGCCGTGCTTACAGGAGTGATGCTGTTTGGAGTACGCAGGCAGGACTTTTCTTCCATCCGGCTACCACTTGCCCCATTCTTCTGCATT…	MNPLIVKGVVFGLLLACAALWDMKKREIPNLIPAMILVCGLIELRPAASVAGLLVTGGPYLLAALLTHGKTLAIGGGDIKLMGACGFVLGVWPGLLHSILSLILAVLTGVMLFGVRRQDFSSIRLPLAPFFCIGGVTAYWLAAAAAVI	0	0	0	0	0	0	0	0	0	0	0	0	0	0	0	0	0	0	0	0	0	0	0	0	0	0	0	0	0	0	0	0	0	0	0	0	0	0	0	0	0	0	0	0	0	0
gene_10206	>An87_00109 Modification methylase HhaI	ATGGAGCAGATGACATTTCTGGATTTCTTCGCAGGCATCGGCGGTTTCCGCAAGGGCTTTGAGCTATGCGGGATGCGCTGTGTGGGGCATTGTGAGATTGATAAGTATGCCGACCGCAGTTACAGAGCCATTCACGATGTAAAGGAGGATGAATGGTATGCAGCCGACATCACAAAAGTCGCCCCCGCAGATCTCCCCAGAGCAGACCTGTGGGCAGGAGGATTCCCGTGTCAGGATATTTCGGTCGCTGGCCGCCAGCGAGGGCTTGACGGAGCAAGAAGTGGACTCTTTTTTACACTTGCTCAACTCGTCAAAGGCCAAAGGCCTGAAAATCGACCCACATGGATTGTCCTTGAAAATGTTAAGAATCTCCTATCCATTCATGGAGGATGGGACTTT…	MEQMTFLDFFAGIGGFRKGFELCGMRCVGHCEIDKYADRSYRAIHDVKEDEWYAADITKVAPADLPRADLWAGGFPCQDISVAGRQRGLDGARSGLFFTLAQLVKGQRPENRPTWIVLENVKNLLSIHGGWDFATVLDTLASLGYHIEYGLLNTKYFGPPQNRERVFIVACRHPGAGRGPKIFPVPAGSGKALIQLIGGMQGQRVYDPAGISVTMAAQSGGWGGKTGLYFVDLCNGNPKLTDHARCIKAKYNSGITNRGGDNSGVLISPAGMDKDAVLSFVDICTGKAKLTREARCILSAYNRTISNWGGSSGVFYGCRAVVTPDREEKRQNGRRIKNCGEPSFTVTAQDRHGVLFQDCDECPYGMQIREATKKGYDIARCGDSINLSFPESKTRRGRV…	0	0	0	0	0	0	0	0	0	0	0	0	0	0	0	0	0	0	0	0	0	0	0	0	0	0	0	0	0	0	0	0	0	0	0	0	0	0	0	0	0	0	0	0	0	0
gene_10207	>An87_00110 hypothetical protein	ATGTACGCAACCATTCCGGTCTACTACCCCTCGCTGGAGGAAGCCGCCCGAAAGGATGAAGCGGCTCTCTGGTGTGACAGCTACAACATCAATATGTCCTGCCGCAACTTCATTCAGGATAAGGCCATGACTGCCTTCAATACCCGTGAACTGGACGCCTTTATCGAAGAATTGGTGCGCTGTTATGGAACAGAACGGGCGATGTATGTGCTGTCCCGTACTATCCAGTTTTCCGATTGGGACGCACGGTTCGATCAGGCCGTGCTTGACCGAGCGGGCAAAACGGACTTCCCTGACACAAGAGAGCCGAGGGAGGCACATCAGGTAGACCCGACCACCCGATATGTCACGGAGATTGATCCGTGCGTTGTTAACGCCGTCTTTGTGAAGCTGATGGAG…	MYATIPVYYPSLEEAARKDEAALWCDSYNINMSCRNFIQDKAMTAFNTRELDAFIEELVRCYGTERAMYVLSRTIQFSDWDARFDQAVLDRAGKTDFPDTREPREAHQVDPTTRYVTEIDPCVVNAVFVKLMELEDEQEETNHMNEIEQDELDEDMTAEL	0	0	0	0	0	0	0	0	0	0	0	0	0	0	0	0	0	0	0	0	0	0	0	0	0	0	0	0	0	0	0	0	0	0	0	0	0	0	0	0	0	0	0	0	0	0
gene_10208	>An87_00116 hypothetical protein	ATGAAAGAGAAAATCAACCAGACGGCGGGCAGGCTGAAACAGACTGTCCGGGCGGCAGGTGCTGGAATCGCCACACTTGCCGCCTCTTTTTTTATGTCCGCACCGGCCTATGCTGCCGGTGTGCAGGATAGCCAGATCGTCAAGGGAACCGAGCAGTTGATCGGTGATGTGACGACCTGGCTGATGGTGCTGGCGCCGGTTGTGGCCGGTCTGCTTATCATCTATTTCTGCATCCGGCGCGGCATGGCTGACGAGATGGATCAGAAAAAGTGGAACAACCGCATTGTGGTGGCGGTGGTGTCCTGCATTGGCGCCGTACTCGGTTCCGCCACCCTGAACCTGATTCTCGGCTACTACCAGTAA	MKEKINQTAGRLKQTVRAAGAGIATLAASFFMSAPAYAAGVQDSQIVKGTEQLIGDVTTWLMVLAPVVAGLLIIYFCIRRGMADEMDQKKWNNRIVVAVVSCIGAVLGSATLNLILGYYQ	0	0	0	0	0	0	0	0	0	0	0	0	0	0	0	0	0	0	0	0	0	0	0	0	0	0	0	0	0	0	0	0	0	0	0	0	0	0	0	0	0	0	0	0	0	0
gene_10209	>An87_00118 hypothetical protein	ATGAAAACAAAGCCTAAATTGATGGTTTGTGCGCTGATCTTCGTTTCCGGCGCGATTCTCAACCTGTTTTTCTCAACAGCGGTTCACGGTCTGCTGACAAGAGAGATCACCCGGCTTTCACTTCTCCCCATCGGGGACTGCCTTGCCAGCCTATTTTCCAACCGCCAGCACATGATGTTGTATCTGTGTCTGCAAGGGTTTGTAAGTGTGTTGGCGGTTATGTTCTTCCTGACCAACATGAGGCCGTATGAATCAGACCTGGACACGATCACCCCGGAAATTCAGACACCCAGAGCCGTGGGCCAATACCAGCATGGTTCAGCCCGGTGGATGACCGATTCCGAGAAAGACAAAGCATTTGACAGCTACATTCTTGACCCGCACGACCCGACGATCCGG…	MKTKPKLMVCALIFVSGAILNLFFSTAVHGLLTREITRLSLLPIGDCLASLFSNRQHMMLYLCLQGFVSVLAVMFFLTNMRPYESDLDTITPEIQTPRAVGQYQHGSARWMTDSEKDKAFDSYILDPHDPTIRQLLETGYDGLDFLKEK	0	0	0	0	0	0	0	0	0	0	0	0	0	0	0	0	0	0	0	0	0	0	0	0	0	0	0	0	0	0	0	0	0	0	0	0	0	0	0	0	0	0	0	0	0	0
gene_10210	>An87_00120 hypothetical protein	ATGAAAATCCTGGACTTCGACCTGGAAGGAAGTCACTTCATCATCGAAGCAGACATTTCGCCGCGCCAAGAGGCGGATGATGATATGGAGTGTCAATGGCTCCGGTACGACTTTGATAACACGCAGGTTTATAAGGAAACGGACGGCGCTGTTTCGCCGTTCCAAATTACAGCCGTAGCCTGGGCTGGCTATCAACTGACTGCCGATCATGCGTTGAAAGATGTGATCGGACGCATTTCCCGCAATGAAACCGGCAAGCTGACCGTTCATTATGTCTGTCCAGAGCTTCAAGAGTTTTTCGATGAACTCAAAAAATATCCGGCTATCAGCGGGAAACGAACTATTCCGTACTTCATTTTTCACGGCGGCGATATTGCAAAACTGGCGTATGCGACCAAT…	MKILDFDLEGSHFIIEADISPRQEADDDMECQWLRYDFDNTQVYKETDGAVSPFQITAVAWAGYQLTADHALKDVIGRISRNETGKLTVHYVCPELQEFFDELKKYPAISGKRTIPYFIFHGGDIAKLAYATNEFLYYEDSNYMPLMFRTVDSTLVSDNEFADMGLYESEENVENGTEHILPFTDYGSDVESACDLEDEEDLEI	0	0	0	0	0	0	0	0	0	0	0	0	0	0	0	0	0	0	0	0	0	0	0	0	0	0	0	0	0	0	0	0	0	0	0	0	0	0	0	0	0	0	0	0	0	0
gene_10211	>An87_00131 hypothetical protein	ATGCCGATGACAGCGACAATGGCGCCCTACACCCTTTTCATACTGGATGATGATACCCCTCTGAACCCTCGTGAGGATCACGACTGCCTGGGAAAAATGGTCTGCTGGCATAGCAGATACAGCCTGGGCGAGAAGCACGATTATGATGAGCCAAGCGATTTCCTGCGGAGCCTGCTGTTTTCTGAATACTCCAGCGGCCATGACCGGAACAATCCGGTTTTTGCATTTCTCAAATCTGGCAAGGCCAAAGATGCCCGATTGGAATACAACCGCTCCACGCGGGAGTGGGAATTGCGGGAGAATCAGCACTGGAGTTCAGACAGCGATTGGTATGTGTCCTCCAGCTATGCGGCCTCGTTGAAAGATGAAGTCCCGGACTGGTTTTTGGATGATTGCCTT…	MPMTATMAPYTLFILDDDTPLNPREDHDCLGKMVCWHSRYSLGEKHDYDEPSDFLRSLLFSEYSSGHDRNNPVFAFLKSGKAKDARLEYNRSTREWELRENQHWSSDSDWYVSSSYAASLKDEVPDWFLDDCLSALTTGELFSLVEQMDGMVILPLYLYDHSGITMNTCGFSCPWDSGQVGWIYADKAMIEQEHGKITPEILEKVRQTLEAEVKEYDYYLTNQCYGFQLFKEDVEVDSCWGFLGEIRDVQDAVKEHLPEDCNPAIVESLQFQYEELDIDEYLERLQEETEELDCEPG	0	0	0	0	0	0	0	0	0	0	0	0	0	0	0	0	0	0	0	0	0	0	0	0	0	0	0	0	0	0	0	0	0	0	0	0	0	0	0	0	0	0	0	0	0	0
gene_10212	>An87_00137 hypothetical protein	ATGGCTGACCGTCGCCATACCGTCACTCAACTGGATTTCTTCATCTGGCAGGTGACACTTTTTGCCGATGAAATAAGAAATGCTGTCGGTCAAAAGCTGGATGGATTGGGCTTCAAAACCACCGGCCGGGATCTCGGTGAACAAATGGCCTTTGGTTTCCTGCTTGAGTTCCTGCAAAAAGTGGTTGTAATTCTCTGCGACAGATTCGCTTGCCATCGCATACAGCGCTTGGGGAAAATCCTGCTTGGGGAAACCGTGTGCATACGACAGGCGCTCGGTCAGGGCCTTTTTCATTTCATCGGAAAGCTGCCAGTCCGTAGGATGAATCTCTTTGCCAGTAGTTTGGCTTACATCAAAGAGATAGTCAAGAGTGAGTTTGGCATTCCGGTAGACGCAAAC…	MADRRHTVTQLDFFIWQVTLFADEIRNAVGQKLDGLGFKTTGRDLGEQMAFGFLLEFLQKVVVILCDRFACHRIQRLGKILLGETVCIRQALGQGLFHFIGKLPVRRMNLFASSLAYIKEIVKSEFGIPVDANGNALCTGNQISAYGCPLLSCCQNRNILVLCVHKKYVIKTVLMELRCKCQIIPPVVFISDDIGSHDFIYRPQAFIISQRYLTSFLYW	0	0	0	0	0	0	0	0	0	0	0	0	0	0	0	0	0	0	0	0	0	0	0	0	0	0	0	0	0	0	0	0	0	0	0	0	0	0	0	0	0	0	0	0	0	0
gene_10213	>An87_00140 hypothetical protein	GTGGCACAGGTATCCAAGTATCGCTATTTGCTGAATCAGTACCCAGAAACAGTCCAAAAAGAGCAATTCCGCATTATCTGTCATATCAGCAAACGCACAGCTCGTTATCTGCTGCAATCCGGTCTGGTTCCCTGCGTACAGAGTGGGAAAAAGACCCGGAATTACACCATAAAGATGAAAGACATAGTTCGCTACCTTGAGCGCAGAGAAATCCACCCCGAAAAATACAAACTTCCCCCCGGCTCATATAGCGGGACATACGCAGTCAAGCCCCTGCTTCCCGAATCTGTGACAACGGAGGAACTGCGAAAATACTACATAGAGAGTTTCCGGGACATTCCCGACATAGTTTCCACGAGAGAGGCCGCGGAATTAACAGGCGCCACGGCATCTACGGTC…	MAQVSKYRYLLNQYPETVQKEQFRIICHISKRTARYLLQSGLVPCVQSGKKTRNYTIKMKDIVRYLERREIHPEKYKLPPGSYSGTYAVKPLLPESVTTEELRKYYIESFRDIPDIVSTREAAELTGATASTVAKWIRTKKLKALSHGPAFIIPKVNLIDFMASDAYLNKRLKSQKFHENIGGFLSWKAGK	0	0	0	0	0	0	0	0	0	0	0	0	0	0	0	0	0	0	0	0	0	0	0	0	0	0	0	0	0	0	0	0	0	0	0	0	0	0	0	0	0	0	0	0	0	0
gene_10214	>An87_00141 hypothetical protein	ATGGATTTGACTAAGTATTACCCCGACATCGTCGCAAAGTATCCCGCCTATGTAACCAAACGGGAACTATGCGAGATCTGCCACATCTGTCCCAAGACCGCCTACAATTTGGAGCAACAAGGTGAGATTCCCTACACCATTGAGCAAAACCACCTGATCCGTAGCCACAAAATCAAGCTGACGGACATTCTTGCCTATCTCTATCGGCGTGAGTGCAGACAGGAAGCAGACAGTCCCTATATCTGTGCTATGAGAACATTCTATGACGAACACCTCTCTCCCTACTCAGACCTGCTTTCCGTAAAGGATATTCAGCAGATCACAGGCTTTTCGTCCTCGGCAATCGTGCGGTGGATCAGCACAGGGATTCTGAAGGCTTTCCAGCCTGGAAAGCAGTAC…	MDLTKYYPDIVAKYPAYVTKRELCEICHICPKTAYNLEQQGEIPYTIEQNHLIRSHKIKLTDILAYLYRRECRQEADSPYICAMRTFYDEHLSPYSDLLSVKDIQQITGFSSSAIVRWISTGILKAFQPGKQYTVPKDFMLDFLISPYYRRIRRKTPLQKELMDTFERLWQEKGGE	0	0	0	0	0	0	0	0	0	0	0	0	0	0	0	0	0	0	0	0	0	0	0	0	0	0	0	0	0	0	0	0	0	0	0	0	0	0	0	0	0	0	0	0	0	0
gene_10217	>An87_00468 hypothetical protein	ATGATAGAAAACATTATCGGGTGCGCAGAGAAGGAAGATGCAAAAGCGCTGACGGGATTATTTTCGCAGTATGCCGGGGACAGTACGCTAAACTTAACGGAACAGGCGGAAGAATTCATAGAGTTTTTTCAGGGCGAATGTAAAAGCTGGAAAGGAAATGCAAGTTCCCATGAAAAAAGTGAACACGGAAAAATAACATGGCGGGAATTGAGAGGGCACTATTCGGTTATTACAGATGAAGCACAATATGAAATCGCATATATTTATATTCCTTTTTACAGAGAAGAACCGGATAAAGAAGGGCTTACTGCGATAGAGATCACTACGGAAGAAACTTTTAACAAGGATGAATTTCTCTGGAGTCTGGATCAGAAACCGGGTATCTATGTGACAGAAACC…	MIENIIGCAEKEDAKALTGLFSQYAGDSTLNLTEQAEEFIEFFQGECKSWKGNASSHEKSEHGKITWRELRGHYSVITDEAQYEIAYIYIPFYREEPDKEGLTAIEITTEETFNKDEFLWSLDQKPGIYVTETGEETYSEQRLITPEELIRAAGLTKEQYSKVDLEQFIEDFDITTEDVDTLNIPLLLEEYEPERKFGMYDVSYLIEDGIEERTSDFTENVYAVAFMENKNTSTECVYYDLPDRKRYQTSDAYLFDDLYQIQGGYYADGQQIIEALGKYGVFGWESGTGEEEITDPQHMVLAVLYDDGTVFRVEASGLLSQALPDEYDEVKEMLLSGEYSGS	0	0	0	0	0	0	0	0	0	0	0	0	0	0	0	0	0	0	0	0	0	0	0	0	0	0	0	0	0	0	0	0	0	0	0	0	0	0	0	0	0	0	0	0	0	0
gene_10220	>An87_00647 hypothetical protein	ATGTATGATTACTTCTATGGACAGCAGGCAGAGCTATTCTCATTCTATCGGGTCCCAAAAGTTCTGTTTACAGACGAAAAATTCTCGAATATATCTTCTGATGCAAAACTGCTCTATGGCATTATGCTTGATCGTATGAATTTGTCGGCAAAAAACGGATGGGTGGATGAACTTGGTCGGGTATATATCATATTCACGATTGAAGAAGTTAAAGGCGCACTTGGTTGTGCAGAGAAAAAAGCAGTAAAACTGTTGCATGAGCTGGAAAACAGATGTGGCTTAATTGAGCGCAAACGTATTGGACTAGGAAAGCCCAATTATATCTATGTGAAAAACTTTGTGGATAATTCTGTGGAAAGACAATTCTTGAATTGTCAAAAGGACAATTCTGGAACTGTC…	MYDYFYGQQAELFSFYRVPKVLFTDEKFSNISSDAKLLYGIMLDRMNLSAKNGWVDELGRVYIIFTIEEVKGALGCAEKKAVKLLHELENRCGLIERKRIGLGKPNYIYVKNFVDNSVERQFLNCQKDNSGTVNKTLQELSKAQGNNTDIKDTDYSDTDPILSSDFSGRDVEKDEEFQSYYQYFYEELEMDYLFREFPYDKEVLESILEILVETVCSKRKLIRIASDDKPSEVVRSRLMKLNSEHIRYVLNCFKENTTKIRNPKQYALAALYNAPVTIDIKIDADVRHDMASGLI	0	0	0	0	0	0	0	0	0	0	0	0	0	0	0	0	0	0	0	0	0	0	0	0	0	0	0	0	0	0	0	0	0	0	0	0	0	0	0	0	0	0	0	0	0	0
gene_10237	>An87_01505 hypothetical protein	ATGTTTACTGAGAAAGAAATGAGCGATGCTTTGAAATGGCTGTTTGATCTGTTTCAGCCGGAGGACTATGAAGCGTATGATGAGGAAGAAGTCGGCTGTGCTGCCTTGTGTCTGCCGGAAGTCTGTATGGCTCTGCGAGATAAGGCAGAAACAGCGTATGAGTATGTCGTGAAAACTAATATCGACCGTGGGTTCGAGTACCGTGGCAAGGAACTGTTCATGCAGAGAGCCTGCCTGATTTATTCGGATATGGAAATTGGCATTTACGACATGACTGACACTTCTTATAATCGGGAGTTGTGGCTGCTGGAGGATATGAGTTTTGCTCTGGTACACAATGTCAGCATGGTCATCAAGTCCGGTGACTTCTATTATGCTACGGAGTATCGCTCGATTGTG…	MFTEKEMSDALKWLFDLFQPEDYEAYDEEEVGCAALCLPEVCMALRDKAETAYEYVVKTNIDRGFEYRGKELFMQRACLIYSDMEIGIYDMTDTSYNRELWLLEDMSFALVHNVSMVIKSGDFYYATEYRSIVKLLKERDDLFFTPESLTEELEEMCIPQWENEATIYEL	0	0	0	0	0	0	0	0	0	0	0	0	0	0	0	0	0	0	0	0	0	0	0	0	0	0	0	0	0	0	0	0	0	0	0	0	0	0	0	0	0	0	0	0	0	0
gene_10238	>An87_01506 hypothetical protein	TTGAAAGAGTATGACATCAAAATCACCGAAACACTCGAAAAGACGGTGACTGTAAAAGCAGAATCAATGGAAGCTGCACAAGCGAAAGTTGAGGAGGAATATTACAATTCCGAACATATCCTCGATTCTGAAAATTTTACCGGTGTGGATTTTTCAGCAGAAGCTGAACGTGAAATTGTGCAGGAACAGAAAGAGCAGCTGGATGTTTTGCTCGTCAAGCCGGGAATGTATCCCCAGGCGGTTCAGATAGGCGGTGAGCTGGAAGATTTACAGAAAGCGGTTGGCGGCGATATAGAAGCGGTATATCCCTACAATGAACCGGTGGCATTGATCGTCAATGACGAAGGAAAGCTGAACGGCAGCGAGCTGAACCGGGCTTTACGGGATAATGAAGGGCAG…	MKEYDIKITETLEKTVTVKAESMEAAQAKVEEEYYNSEHILDSENFTGVDFSAEAEREIVQEQKEQLDVLLVKPGMYPQAVQIGGELEDLQKAVGGDIEAVYPYNEPVALIVNDEGKLNGSELNRALRDNEGQIYDIVAGDFLVVGLGEEDFASLSPELMEKFEKEFHQPEMFVRMGRSIMALPLPDDKVKTADSPLKAESMPQKSSPDRDAL	0	0	0	0	0	0	0	0	0	0	0	0	0	0	0	0	0	0	0	0	0	0	0	0	0	0	0	0	0	0	0	0	0	0	0	0	0	0	0	0	0	0	0	0	0	0
gene_10239	>An87_01507 hypothetical protein	TTGCAGGAAGAAGTTGAAAACAGAACGGTCAATTTGGCAATTACTACTACTCGACTGACTGTGCGAACTATTATTGCGGGTATTCGCAAATTCTTGCAGTACCAAGAAAAGAAAAAAGCCCAAAAAGGCAGAGATCCTGCTGTTCATGGCAAGCAGTCGGTGAAAAAACTGTTAGGACAGAACCAGGGAGCTGCCAATGCAGAAATTGAAAAAGAAGGTATTAAAGACTTTGAACGTCTTGCAAAGAAATATGGTGTGGATTTTGCGGTAAGAAAAGATAAATCGGTTGATCCACCCCGCTATTTTGTGTTTGTTCGTGCAAAGGATTCGGATGCTTTGGATGCAATCTGCAAAGAGCATCAGGCAAGGTCAATGACCAAAGATAAGAAGCCAAGTGTG…	MQEEVENRTVNLAITTTRLTVRTIIAGIRKFLQYQEKKKAQKGRDPAVHGKQSVKKLLGQNQGAANAEIEKEGIKDFERLAKKYGVDFAVRKDKSVDPPRYFVFVRAKDSDALDAICKEHQARSMTKDKKPSVLAQLSKFKNLVASLPKKIREKKQERDL	0	0	0	0	0	0	0	0	0	0	0	0	0	0	0	0	0	0	0	0	0	0	0	0	0	0	0	0	0	0	0	0	0	0	0	0	0	0	0	0	0	0	0	0	0	0
gene_10240	>An87_01508 Protein VirD4	ATGATAGATACAAGAAAAATCAAAAAACTCCTGATTCTGAATATCCCCTATATTATAGTGGGATTGATTGCAACAAATATCGGAGAAGCATGGCGTATGGCTGAGGGTGCAGATAGTTCTGCAAAACTTCTCAGCCTTTTTTCTGTTCTCCCCGTTGCATTCGGAAATCCTATGCCGAGCTTTCACCCACTTGATTTGCTCATTGGTATTGTCTGCGGTGCTGGTTTACGGCTTGCAGTATATCTGCGAAGCAAAAATGCAAAAAAATACCGCCACAATGTTGAGTATGGCTCTGCCCGGTGGGGAACCGCCAAAGACATTGAGCCTTTCATGGCTCCCAAATTTGAGGACAATGTGATTCTCACAAAAACAGAGCGATTGATGATGAGTAACCGTCCA…	MIDTRKIKKLLILNIPYIIVGLIATNIGEAWRMAEGADSSAKLLSLFSVLPVAFGNPMPSFHPLDLLIGIVCGAGLRLAVYLRSKNAKKYRHNVEYGSARWGTAKDIEPFMAPKFEDNVILTKTERLMMSNRPKNPANARNKNVLIVGGSGSGKTRFWLKPNLLQMHSSYVVTDPKGSIVIECGNALLKNNYNIKIFNTINFKKSMHYNPMAYIHSEKDILKLVTTLIANTKGDGKAGDEFWTKAETLLYCALIGYIHYEAPVEEQNFSTLIEFLNAMEVREDDEEFQNPVDMMFEALEKKKPDHFAVRQYKKYKLAAGKTAKSILISCGARLAPFDIQEVRDVTAYDELQLDTLGDKKTALFLIMSDTDSTFNFLISMIYTQLFNLLCEKADDVYGGR…	0	0	0	0	0	0	0	0	0	0	0	0	0	0	0	0	0	0	0	0	0	0	0	0	0	0	0	0	0	0	0	0	0	0	0	0	0	0	0	0	0	0	0	0	0	0
gene_10241	>An87_01509 hypothetical protein	ATGAACGATTTGAAAACTGTATCTGCACTGGTCAAGCAGATTCTTGAAGATGATGTTGATGCCAGGAACAGCGACAATGTTTTGTATTTGGAAGTTCTCCGATACTACGCCTCGAAAAAAGGTATTGATCTGTGTCAGCTGTCTGTACCTGACTTTCTGATGAACATGGAACAGAAAGGACTTCCTGCTTTTGAAACAGTCAGACGCAGCAGACAGAAAGTACAAGCAACATATCCTGATCTGGCAGCAACTGGTGTCGTAGGTGCATTTCGGGCAAGAAACGAAAAAGTGTATCGAGAGTTTGCCAAGAGTGAGGTGTAG	MNDLKTVSALVKQILEDDVDARNSDNVLYLEVLRYYASKKGIDLCQLSVPDFLMNMEQKGLPAFETVRRSRQKVQATYPDLAATGVVGAFRARNEKVYREFAKSEV	0	0	0	0	0	0	0	0	0	0	0	0	0	0	0	0	0	0	0	0	0	0	0	0	0	0	0	0	0	0	0	0	0	0	0	0	0	0	0	0	0	0	0	0	0	0
gene_10242	>An87_01511 DNA-directed RNA polymerase subunit alpha	ATGGGAAAAAGAAAAAGATTATATCCGGAAAATCTGTTGATGGAACTATCGTTAAGCCTGGAAACAGGGATAGATATTGATTATGAAAATCTTACAGATGACCAGTTGATAGGATTAGAGTATGTACTATCTCTTTTGACAGAACGGAGCCAGGCTCTAATCCATGAATACTATAAGAACAATAAAAGTCGGAAACAGATTGCTGAACAATATCATCTGACTGAAAACAGGGTGCGTCAGTGCATTGGTCATGCACTTCGGGATTTGAGCAAAAACAAAGAGATGTTTTTTTATATTGCAAAAGGTTATCAAGCGAATGTTCAATATCTGACCGAACAATTAAATAATGAAGAATTATTCTATAAAAAACAAAGAGGAATTTGCAGCAACGATGAACAC…	MGKRKRLYPENLLMELSLSLETGIDIDYENLTDDQLIGLEYVLSLLTERSQALIHEYYKNNKSRKQIAEQYHLTENRVRQCIGHALRDLSKNKEMFFYIAKGYQANVQYLTEQLNNEELFYKKQRGICSNDEHIFYQEIGALMLPTRVINALKKMRILTVRDLLVCICAGVRIRNLGDLSRAQICERLAAENLLPANYKSEILPASLPRLNIEVEIFRSLNSYDI	0	0	0	0	0	0	0	0	0	0	0	0	0	0	0	0	0	0	0	0	0	0	0	0	0	0	0	0	0	0	0	0	0	0	0	0	0	0	0	0	0	0	0	0	0	0
gene_10243	>An87_01513 DNA primase	ATGGCACAATCTTTATTTGAAGTGGTAAAACAGTCTGTTACCACAAAAGCAGTCGCAGAACATTACGGGATTGAAGTAAAGCGGGGTGGAATGGCAAAATGCCCGTTCCACCCCGATCAATCTCCTAGCTTAAAACTGAACGATGACTATTATTATTGCTTTGGATGCGGTGCGACGGGTGATGCAATCGACTTCGTTGCCCGTTTATTTCAAATTAGTAATAAAGATGCAGCAGAAAAGATTGCCGCAGATTTCGGACTTCAGTATGACAGCCATATTCCGTATGTCCTGCCAAAACGAACAGCCACAGCTGTTCAAATTCAAAAACAGCGTGAACGTTACACTTACGATGTATTAGTTCGCTATCACCGGCAGTTGCAAGAATGGTTGGTAATGTGT…	MAQSLFEVVKQSVTTKAVAEHYGIEVKRGGMAKCPFHPDQSPSLKLNDDYYYCFGCGATGDAIDFVARLFQISNKDAAEKIAADFGLQYDSHIPYVLPKRTATAVQIQKQRERYTYDVLVRYHRQLQEWLVMCAPDSPESDIDPRYVEAIHQKDYVEYLMDTFLTGSLEERTSLCSERNPNIRRIAHRLAQLTNENKTLSMESISR	0	0	0	0	0	0	0	0	0	0	0	0	0	0	0	0	0	0	0	0	0	0	0	0	0	0	0	0	0	0	0	0	0	0	0	0	0	0	0	0	0	0	0	0	0	0
gene_10244	>An87_01515 hypothetical protein	TTGGACAGCATACTCCAACAGATCACAGACTGGCTGAAAGAAATGCTTATTAGTGCCATTATGGGAAATCTGTCGGGGATGTTTGAGTCCGTCAACAATCAGGTTGGCGAGATAGCAACCTCCGTGGGCAGAACTCCGGAGAGTTTCTCTCCGGAGATTTTTGCTATGGTTCGCAACATCTCCGAATCAGTAATTATTCCCATAGCAGGCTTGATTTTAACATTCATAGCCTGTTATGAGCTGATTCAGCTGATAATTGACCACAACAATCTTGCTAATTTTGAAACCTGGATTTTCTTCAAATGGGTTTTCAAGACCTTTGTTGCGGTCATGCTCATCACCAACACGTTCAATATTACAATGGCGGTTTTTGATGTGGCACAGCACGTTGTAAATGCC…	MDSILQQITDWLKEMLISAIMGNLSGMFESVNNQVGEIATSVGRTPESFSPEIFAMVRNISESVIIPIAGLILTFIACYELIQLIIDHNNLANFETWIFFKWVFKTFVAVMLITNTFNITMAVFDVAQHVVNASGGIIAGNTAIDASGLEALEETLQGMDLGPLIGLLLQSFVVQITMSALAIIIFVIVYGRMIEIYLMVSLAPIPFSTFANREQNQIGQNYLRSLFALGFQGFLIIICVGIYAVLVQSLAFTDDIIADIWGIMGYTVLLCFTLFKTGTLAKSVFNAH	0	0	0	0	0	0	0	0	0	0	0	0	0	0	0	0	0	0	0	0	0	0	0	0	0	0	0	0	0	0	0	0	0	0	0	0	0	0	0	0	0	0	0	0	0	0
gene_10245	>An87_01517 putative endopeptidase p60	ATGGCGAAAAGACCTACCCGACTCCGTTTTACTGAGGATGATTTGTCCAGCGATGCGGTAAAAAAGGCTGCTGGAAAAGCGGAAAAAGCCGCAGCAAAGGCAGAAAAGGCAGTGGATAAAATCACTCCAAAGAAACACCGCAAGCTGCGGCAGGAAGCTGATGTTTCCGCTAGCAGGACTGCAAAACTTCGTTTTGGCAAGGCAAAGGCAGATGATATTCCCCCAAAGCCTTCCGGTATCAAACGAACGGCAACTCATGCACCGGTAGATACCCTGTCTGCGAATGTCCACAAATCTATCTCTCGATATGAAGATGATAATGTGGGCGTTCAGACAGCCCATCAGACAGAGCTTGGTGCGGAAACTGCTTACCATGTTGCCGATCATGCGGTTTACAGT…	MAKRPTRLRFTEDDLSSDAVKKAAGKAEKAAAKAEKAVDKITPKKHRKLRQEADVSASRTAKLRFGKAKADDIPPKPSGIKRTATHAPVDTLSANVHKSISRYEDDNVGVQTAHQTELGAETAYHVADHAVYSHKLKAYDKAEKLVSKSDKANVNALFEKFKKDNPNASSNPLSRWQQKHNIKKEYAAARAGKGGKATAKGAEKTAKGAKNLTQKITDFCVSHKTALLWVLAIGLLFMVISGMFSACSTMFQGGTQVVLGTSFTAEDEDILGVDEDYTALENDLRSQVDNIESTHPGYDEYRYALDEIGHNPYELAAYLTVVFEDYTREEVQATLQQLFEQQYELILEEEVEIRTRTETRTGTRTHTDPETGETWEEEYEYEVEVEYEYYILNVTLRNY…	0	0	0	0	0	0	0	0	0	0	0	0	0	0	0	0	0	0	0	0	0	0	0	0	0	0	0	0	0	0	0	0	0	0	0	0	0	0	0	0	0	0	0	0	0	0
gene_10246	>An87_01519 hypothetical protein	ATGAAAATTAAATATTTGGGTGCTACCTGCATGGCGTTGCTTTTGAGCATTGGGATGTTTTCCACAACGGCATTTGCCTATGCTTCAGAGGCGCCTGCTGAAACAACACAGGAACAGGTAGAAGAAACAGTCCCGGAATCCAGTGAGCCGATGGAGCCGCTTACTCCGGATGGCAATATGACCCTGGTGGATGATGCGGGGGAACACCCTTCTGCGGGGAAACAGTTTATCACCGTTGTAACAAAAACCGGCAATTATTTCTATCTCATTATCGACCGTGACGATGAGGGCAAAGAAACGGTTCACTTCTTGAATCAGGTAGACGAAGCTGATCTGATGAAATTGATGGATGAAGGAGAACTGGAACAGCTGAAACCTGTTGAGGAAACGACACCGACT…	MKIKYLGATCMALLLSIGMFSTTAFAYASEAPAETTQEQVEETVPESSEPMEPLTPDGNMTLVDDAGEHPSAGKQFITVVTKTGNYFYLIIDRDDEGKETVHFLNQVDEADLMKLMDEGELEQLKPVEETTPTPEPETKPEPDTEVQEPEPEKKPNILPAILTILLLAGGGGFFAFKKLKGKKAEKAQEKPDPDADYVDDEDYGYEESDDYSSDKDEEEYSDEKDANEPM	0	0	0	0	0	0	0	0	0	0	0	0	0	0	0	0	0	0	0	0	0	0	0	0	0	0	0	0	0	0	0	0	0	0	0	0	0	0	0	0	0	0	0	0	0	0
gene_10247	>An87_01520 hypothetical protein	ATGAAGGATATGATTGGATACTGCGGATTGGATTGCGAAAAATGTGACGCATACCTTGCGACAATTAACAACGATCAAGTCTTGCGGGAGAAAACAGCAAAGCTGTGGGCAGAATTAAACAGCGCCCCTATTCTGCCGGAGCATATTAACTGCGAGGGCTGTCGTATGAATGGAGCGAAAACAGTATTTTGTGACAGCCTGTGTGGTATTCGAAAATGTGCGCTAAACAAAGGTGTTTCCACCTGCGGTGACTGTCCGGAGTTAGGAACTTGTCAAACTGTCGGAGCGATTATCTCAAACAATCCTGCTGCTTTAGAAAATTTGAAAAAATGA	MKDMIGYCGLDCEKCDAYLATINNDQVLREKTAKLWAELNSAPILPEHINCEGCRMNGAKTVFCDSLCGIRKCALNKGVSTCGDCPELGTCQTVGAIISNNPAALENLKK	0	0	0	0	0	0	0	0	0	0	0	0	0	0	0	0	0	0	0	0	0	0	0	0	0	0	0	0	0	0	0	0	0	0	0	0	0	0	0	0	0	0	0	0	0	0
gene_10248	>An87_01521 putative protein YhaZ	TTGAATGAATATATTGTTAGTTTAGAGCGAGAATTTTCTTTGGTGGAAAATGGCTTTAAAGCAGAAGAAAGTAGAGCCTTAAGTGATTACAAATCTCATGACCATGAATATATCAAAGAATTGGCATATTTAGCATACAAGTCTACGGTATATCAAGTAAGAATGTATGCCGTATTTCTTTTTGGGTATCTTTCAGAGGACGATGATATATTAGACTTTATGAGAGATACAGTTTCAAAAGATGATAACTGGAGAGTTCAGGAAATATTAGCAAAATCATTTGATGAATTCTGCAAGAAAAAAGGATATGAAAACGCCCTTACAATAATTGATGAATGGTTGAAAAACAGTAACCCTAATACTCGAAGAGCGGTTACAGAAGGTCTTAGAATCTGGACG…	MNEYIVSLEREFSLVENGFKAEESRALSDYKSHDHEYIKELAYLAYKSTVYQVRMYAVFLFGYLSEDDDILDFMRDTVSKDDNWRVQEILAKSFDEFCKKKGYENALTIIDEWLKNSNPNTRRAVTEGLRIWTSRSYFKENPMEAIERLSDLREDSSEYVRKSVGNALRDISKKHPELIKKELDSWKLDNQEINQVYKLANKFVK	0	0	0	0	0	0	0	0	0	0	0	0	0	0	0	0	0	0	0	0	0	0	0	0	0	0	0	0	0	0	0	0	0	0	0	0	0	0	0	0	0	0	0	0	0	0
gene_10249	>An87_01523 DNA topoisomerase 3	ATGAAATTAGTATTGGCTGAAAAGCCATCAGTGGCACAAAGTATTGCAAAGGTACTGGGTGCGACAAAGCGTGAGGACGGATACCTGGAGGGAAACGGTTATGTGGTCAGCTGGTGTGTGGGGCATCTGGTGGAGCTGTCACAGCCGGAAGCCTATGACGAGAAATATAATAAGTGGGCGTATGCAGACCTCCCTATTTTTCCGGATCGGTGGAAGTATCAGGTGTCTGCCAGCACCAAAAAGCAGTTTGGAATTCTCAAAAAACTGATGGCAAGAAAAGATGTAGAGAGCCTTGTGTGTGCGACAGATGCCGGACGTGAGGGGGAACTGATTTTCCGTCTGGTTTATCAGCAGGCTGGATGTCGAAAGCCCTTTGAAAGGCTCTGGATTTCCTCTATG…	MKLVLAEKPSVAQSIAKVLGATKREDGYLEGNGYVVSWCVGHLVELSQPEAYDEKYNKWAYADLPIFPDRWKYQVSASTKKQFGILKKLMARKDVESLVCATDAGREGELIFRLVYQQAGCRKPFERLWISSMEDSAIREGFEQLKPSTEYDALYEAALCRERADWLVGINATRLFSTLYGQTLNVGRVMTPTLAMVVMREAAISAFRPEPFYTVELAFQDFTASGERMKQKVLADDVARKCVGSVLNVTKAENKEKSEKPPALYDLTSLQRDANRVLGFTAQQTLDYTQSLYEKKLVTYPRTDSRYLTSDMKDMLPELIKSLFNIFPVEDVKNVPVHVEQVINDKKVSDHHAIIPTKETLKFGLEELPKGEQAILRLIATRLFCAVGEPFRYNESVIE…	0	0	0	0	0	0	0	0	0	0	0	0	0	0	0	0	0	0	0	0	0	0	0	0	0	0	0	0	0	0	0	0	0	0	0	0	0	0	0	0	0	0	0	0	0	0
gene_10250	>An87_01524 hypothetical protein	ATGATGAATGAGTTTAATCCGGATGGCAAGGACATCCGGTTCATTGACAGCCATTACAGAGATTTGTTCCGCATCCCGGATGGCGGAACGATTCAGGTACACTACTCCGATGATTCGGTAGTCATTAAGCCCTGCAAGTTTATTGATGAGTACCATACACAGATTGGAAACAATGTGTTCCATATCTGCCAGTTTGCAGAACTCCTGGAGCGTAACGGAAGCTATTGTCAGGCGGAGCCGGAAATCATGGGTAATGAAGCTGCATGGCAGGTTGGGCGAGATCAGTATCTTGCAATCCAGACCTGTGAAGATGGTTATGACTATACGCTCTTTGATAAAGAATTTCATGAGATTGATGGCGGTCAGTTGGACAATCCAGAGCTGTCTATGCTGGAAGCA…	MMNEFNPDGKDIRFIDSHYRDLFRIPDGGTIQVHYSDDSVVIKPCKFIDEYHTQIGNNVFHICQFAELLERNGSYCQAEPEIMGNEAAWQVGRDQYLAIQTCEDGYDYTLFDKEFHEIDGGQLDNPELSMLEARAEILAGFGLQMRELRVQVYEEVMEKAEAVEAVNASLLDLAKQIDQFSDEYDHYEYADRVDDKKSNIVEIYHDLTNGNAAPYRDFLEQVIEDSDEISVVQAATQLKNELDKAVSRPKESVIDQLKQISGQTVPPKMSHSFKEPER	0	0	0	0	0	0	0	0	0	0	0	0	0	0	0	0	0	0	0	0	0	0	0	0	0	0	0	0	0	0	0	0	0	0	0	0	0	0	0	0	0	0	0	0	0	0
gene_10251	>An87_01525 hypothetical protein	ATGTCACAGGAAAAGATTGAACGTTGGAATGAAGTCGATGGCAATCTCGGTAATGAGGAAAAGCTGCAAGCGTTTTTGGACAGCACCACGGATGCGTATGCGATTTTGCAGCTGCGCCGTACAGACGAAACAGTTTATGAACGCTTTGAATCCTATGAAGCCCTGAAACGTCAGGGAAAAGAGCCGGACATCGACCATTATGATGTGGTCTATATTGCTCCGCTCTCCTCTTATACTGACCAGACTGCCATGTTGGAAGGACTGTACACGAAGTTTAATGTGGATCGTCCAGAGGATTTCCGGGGACACAGCCTGTCCGTTAGCGACATCGTGGCACTGAAAACCGATGCTGTGGTATCTTTTCACTATGTGGATTCTATCGGCTTTCAGGAGCTTCAG…	MSQEKIERWNEVDGNLGNEEKLQAFLDSTTDAYAILQLRRTDETVYERFESYEALKRQGKEPDIDHYDVVYIAPLSSYTDQTAMLEGLYTKFNVDRPEDFRGHSLSVSDIVALKTDAVVSFHYVDSIGFQELQGFMKPENYLKNAEMAMEDDYGMLDGVINNGKAPATEERSSVLAQLKEQPVLDSPHKPPKAHSEREME	0	0	0	0	0	0	0	0	0	0	0	0	0	0	0	0	0	0	0	0	0	0	0	0	0	0	0	0	0	0	0	0	0	0	0	0	0	0	0	0	0	0	0	0	0	0
gene_10252	>An87_01529 hypothetical protein	ATGGGCAGACGTGACCAGGATGTTCACTTCCTGGCATCGAAAGAGGAAGTACAGCGAATCCATGAAAAAATGGATGAGCTAGGTATCCGGAGCATGGGGGCATATCTCAGGAAGATGGCTCTGGATGGATACTGCATCAACCTGGATTTACAGGATGTGAAAGAGCTGGTTTCCCTTCTGAGAAGATGCAGCAACAACCTGAATCAGTATGCCAAAAGAGCTAATGAAACCGGCAATATTTATGAGTCAGACATCAAGGATTTGCAGGAACGATTGGAGGAAATCTGGACAGATATGAAGGAGGTGCTGGTGCGCCTGTCCAGTATTCAGTAA	MGRRDQDVHFLASKEEVQRIHEKMDELGIRSMGAYLRKMALDGYCINLDLQDVKELVSLLRRCSNNLNQYAKRANETGNIYESDIKDLQERLEEIWTDMKEVLVRLSSIQ	0	0	0	0	0	0	0	0	0	0	0	0	0	0	0	0	0	0	0	0	0	0	0	0	0	0	0	0	0	0	0	0	0	0	0	0	0	0	0	0	0	0	0	0	0	0
gene_10253	>An87_01530 hypothetical protein	ATGGCGGCAACAAGACTGATTGCCCTTCATATTAACAAGGGAAAAACGGTAGCACAGTGTCTGGCAGATCGTACAGATTATTCCCAAAATGCTGCGAAAACAGAAGATGGAAAATATATAAGTTCTTATGAATGCGATCCTAAAACAGCCGATGAAGAATTTCTTCTGACCAAAAGACAGTATCAGCATATCACAGGCAGACAGCAGAAAAATGACATCATTGCCTATCAGATACGCCAGTCATTTAAGCCAGGAGAGATTACTCCGGAAGAAGCCAACCAAGTCGGATATGAAACAGCGATGCGCTGGACAAAAGGAAAACACGCCTTTATCGTGGCAACACATATTGATCGTTCCCATATCCATAACCATATCATTTATAACTCGACCTCTCTGGAC…	MAATRLIALHINKGKTVAQCLADRTDYSQNAAKTEDGKYISSYECDPKTADEEFLLTKRQYQHITGRQQKNDIIAYQIRQSFKPGEITPEEANQVGYETAMRWTKGKHAFIVATHIDRSHIHNHIIYNSTSLDCTRKFKNFFLSGLAVQRLSDMVCIEHGLSVIEPKPYRERVKRTTFPKKRTKRDELCAAIDQILTKKPKDFSDFVLQLSELGYEFKDGKQPAFRHSEEKRFIRLRSLGEGYSQEDIIAILSGKSVQKASRVSKQVHAQREFNLLIDIQAKMAEGKSAGYERWAKKYNRKEAARTVCLLKEKGIGNYEELTALTEQLSHRFAELSDTIKANEKRMVEIGALQTHINNYSRTRPVYEAYRKSGYSRKFFEEHREEIQIHKAAKQAFDQL…	0	0	0	0	0	0	0	0	0	0	0	0	0	0	0	0	0	0	0	0	0	0	0	0	0	0	0	0	0	0	0	0	0	0	0	0	0	0	0	0	0	0	0	0	0	0
gene_10254	>An87_01531 hypothetical protein	ATGGGGAAAAAACGAAATTTATTTATTCCAGTTATTGTAGTGATTTTATTGATTGCAGTTGCATTTTGGTTGGTAAAATTAAAGCCAACGGATACCGCATCATCTGATGTTGATGAAATGGTACAGCGGGTAGAAAACGCTTTAGGTGATGACTTCAAGAAACAATCCAAAACAGAAGTGGCGGCAACTTTGGTGTATGGCAACGGAGAAGAAGATGCAAATATCAATTACCATATCCTCAAAACCACCTATTACGAGGCTGACCCCAACGAGATAACCGGTCTGAATATAGATGCCCTCAACGTTCTTTTTAACCCTGAATCCGCCAACAGCTGTGAACAAATGAAAATTCAGGACTGGGATGCCGCACTTTATAAAACAAAGAGCCGTGGCTATTTA…	MGKKRNLFIPVIVVILLIAVAFWLVKLKPTDTASSDVDEMVQRVENALGDDFKKQSKTEVAATLVYGNGEEDANINYHILKTTYYEADPNEITGLNIDALNVLFNPESANSCEQMKIQDWDAALYKTKSRGYLCWTDSPEVSYVLEYNPQTIADEEIIKMAESAEPYEK	0	0	0	0	0	0	0	0	0	0	0	0	0	0	0	0	0	0	0	0	0	0	0	0	0	0	0	0	0	0	0	0	0	0	0	0	0	0	0	0	0	0	0	0	0	0
gene_10255	>An87_01533 hypothetical protein	ATGGACAATACATATCCATATATTGCATCTTTAACAAGGGAACCATTTTTGTTTTATGAGATGCGAACAACGGCAAAATTATTAAGCAGCGGTATGAGTAATAACGATGTCGTTACACAGATTACGAGCGACAATCTTTTTCAGTATCCGACGGAAAAGTCAGTCGCTCGGATGGCAAAGGCTTGCTTAAAGCGACTGGCTGCTATGGATGATAATGATTTGGTTAGAGCGATTGCGCAGCAGCCGACTGATGTAGCCAAACAGATTTGTCTGTATGCCATGATGAAACAGAGTCGTTTGATGTGGGAGTTTATGCTGACGGTCATTGGCGAGAAGTACCGATTAAAGGACAGCTCTTTTGGTAGGATTGATTTGAATACCTACTTTATGAGATTGCAG…	MDNTYPYIASLTREPFLFYEMRTTAKLLSSGMSNNDVVTQITSDNLFQYPTEKSVARMAKACLKRLAAMDDNDLVRAIAQQPTDVAKQICLYAMMKQSRLMWEFMLTVIGEKYRLKDSSFGRIDLNTYFMRLQEQDDAVATWSEGTITKLKQVLAKVLVENEYLDDIRADHLNPVYLHPILENAIRSHGDLMVLPAFNCFS	0	0	0	0	0	0	0	0	0	0	0	0	0	0	0	0	0	0	0	0	0	0	0	0	0	0	0	0	0	0	0	0	0	0	0	0	0	0	0	0	0	0	0	0	0	0
gene_10256	>An87_01534 hypothetical protein	ATGAGTAATATTGAAGAACGTTTAGATAAAGTCAGAGAACTGATACAAGAACCTGAATTTTTGGAAGGTAAAGGACTCAGCAACGAAGTGAATATTCGTATTTTTTGTTACGATCCAGAAGATGAAATGGCAGTCCGCCACTTTACTCAGCAACTGGAAACCGACCATTCTCTGTCCTGCCGTCTGAGAATCTGTGATCTATATCAGACTTTTCTTTCCATCTGCGAGGATATTGGTATCACGGATGCGATTCCGGATATGGAAGCGGAGGACGGAAGTATCTTCCTTTTGGAACAGCTCCACTCCGCTATTGGCGAAGGTGAGTTTATAGAAAAAATCCAGTTTGAACCGCATGAGTGTGGGGATGTACTGATGCTTACCGGTGTGGGTGAAGTTTTC…	MSNIEERLDKVRELIQEPEFLEGKGLSNEVNIRIFCYDPEDEMAVRHFTQQLETDHSLSCRLRICDLYQTFLSICEDIGITDAIPDMEAEDGSIFLLEQLHSAIGEGEFIEKIQFEPHECGDVLMLTGVGEVFPFMRIHSLLEALQPHFSDVPILVMYPGEFDGRHVKLFNRLQPNDYYRAFNVV	0	0	0	0	0	0	0	0	0	0	0	0	0	0	0	0	0	0	0	0	0	0	0	0	0	0	0	0	0	0	0	0	0	0	0	0	0	0	0	0	0	0	0	0	0	0
gene_10257	>An87_01535 hypothetical protein	GTGATTATTCGTGATATGTTTGCCGATGACATCAACCGTAAAATCAACGGCGTTATCAAAGTCGATCAGGCTGCGGACGATGTGATCGAGCAGGAATTAAATGAGTATGTTATTACAAAGGAATTGAAGAAGCACTTCATTACCTTTTTTAATTATTATAGTGATGCTCTGGATGAGCCGACCGCTGATACCGGCGTGTGGATTTCCGGATTCTTTGGAAGCGGTAAATCCCACTTCTTGAAAATGCTGTCCTATCTACTGGAGAATAAAGAGGTCAAAGGGATTCATAGTGTTGAGAGATTCCGCAGGAAGTTTGAAGATGACCCTGCAACCTATATGCTGATTGACCGTTCCACGAAGGTGCAGACAGAGACGATTCTGTTTAATATTGATATTGAG…	MIIRDMFADDINRKINGVIKVDQAADDVIEQELNEYVITKELKKHFITFFNYYSDALDEPTADTGVWISGFFGSGKSHFLKMLSYLLENKEVKGIHSVERFRRKFEDDPATYMLIDRSTKVQTETILFNIDIEGSINKDKTAVLRVFAKTFYNHLGFFGENLKVAKLEQYIDQQGKTTEFRRVFEEKKGMPWVDSRKAFAFNGKYIIPTLVEVLDMSEEDAKAWFNDKSATEFSIAQLVEDIKDYLNTKPNNFRLLFMVDEVGQYVGTDTDMLLNLQSLVEKIGSECGGKVWVVCTGQEAIDEIIKVRADEFSRIQARFKTRLSLSSSSVDEVIQKRILKKNNEAESKLEAVYEKNDSVLRNLFSFTDSILDIKGYSGSREFAVNFPFVPYQFIIMQKV…	0	0	0	0	0	0	0	0	0	0	0	0	0	0	0	0	0	0	0	0	0	0	0	0	0	0	0	0	0	0	0	0	0	0	0	0	0	0	0	0	0	0	0	0	0	0
gene_10258	>An87_01536 hypothetical protein	ATGGACAAGAATGCAATTAAAAAATTCGCTGTCTGGGCACGTCGGGAACTGATTGAGCGTGTATCCCAGAAGGCGATGCAATATGGAATTGAAAAGGGCAATATCGTTGATGCTGCAGCTGACAGCATCAATGGAAAAGTCCTGACTGATACACAGAAAAATCAGCGCAGGGCATTGATTTCTCAGATCAATGCCAAGGGCTATGAGGAAGTGATGGAGGAAGTTGCTTACACCTGGTTCAATCGCTTGATTGCCCTACGGTTTATGGAGGTCAACGGCTATCTCCCTACCCGTGTGCGTGTGTTCACGGACGAGGAAAACAACTTCAGACCGCAGATCATTGACGAAGCCTTGCACCTGGATTTGGATGGCTTGAACATGGAAAAAGTCTATGAGTTC…	MDKNAIKKFAVWARRELIERVSQKAMQYGIEKGNIVDAAADSINGKVLTDTQKNQRRALISQINAKGYEEVMEEVAYTWFNRLIALRFMEVNGYLPTRVRVFTDEENNFRPQIIDEALHLDLDGLNMEKVYEFKNTNQTEELYKYLLITQCNALNSILPGMFQRISDYTELLLPDNLLRDGSVIEQMISTIPEEDWQDAVQIIGWLYQYYNAEKKDEVFAALKKNVKITKENIPAATQLFTPDWIVRYMVENSLGRLWVEGHPNDELKSGWKYYLEEAEQEPEVQAQLAEIRKEYAAMTPEQIKCIDPCCGSGHILAYLFDVLVQIYESYGYTTREAAESIVKNNLYGLDIDDRAAQLAYFSVMMKARQYDRRFFSRKIQPNVYAIQESNGVDRYALDY…	0	0	0	0	0	0	0	0	0	0	0	0	0	0	0	0	0	0	0	0	0	0	0	0	0	0	0	0	0	0	0	0	0	0	0	0	0	0	0	0	0	0	0	0	0	0
gene_10259	>An87_01537 hypothetical protein	ATGGCGACACTAATAAAAGATAAGTTTGCTGCTTGGGAAGATGAATGCAGTGAGAGACTAAGAAAGCTGACATCAAATGAAAAGAAACTTAACGAACTTTTCCACGATACATATAATGTTCCTATTCATGGAGAAGTATTTAGTGATGCTTTAAGCTCTGTCTCTCAAGCTGAGTTACAAAGAGAAATTCGATCTCTGATTTCTTATGCGGTGGGCTGTATGTTCGGCAGATACTCTCTGGATGTGGAGGGGCTTGCCTACGCTGGGGGCGAATGGGATGCTGGTAAGTATACCACCTACCCTGCGGACAAGGACAACATCATCCCGATTTGCGACGATGAATACTTTGACGATGATATTGTCAGTCGCTTTGTGAAGTTCATTGCGGCAGTTTACGGC…	MATLIKDKFAAWEDECSERLRKLTSNEKKLNELFHDTYNVPIHGEVFSDALSSVSQAELQREIRSLISYAVGCMFGRYSLDVEGLAYAGGEWDAGKYTTYPADKDNIIPICDDEYFDDDIVSRFVKFIAAVYGKDTLEENLKFIADALGGKGQPREVIRNYFLNDFYADHCKTYQKRPIYWLFDSGKKNGFKALIYMHRYQPDTIARIRTDYVHEQQSRYRTAIADMENRIANASTSERVKLNKVLTKLKDQDAELRSYEEKIHHLADQMIAIDLDDGVKVNYAKFQDVLAKIK	0	0	0	0	0	0	0	0	0	0	0	0	0	0	0	0	0	0	0	0	0	0	0	0	0	0	0	0	0	0	0	0	0	0	0	0	0	0	0	0	0	0	0	0	0	0
gene_10260	>An87_01541 hypothetical protein	ATGAAGGAAAAAAGTCCAAGTTTTCTGAAGATTGTATATTTTGATGAAGCTGCGGCACAGGATTATTTGGACATTACAAATGGAGGCAGACTTGATTGGAGCAAAGAAGAAAACAGAAAGCGTGCTGCTCAAATACTTGCGGAAATTGAGGCACAAGCAAAGGGTGGTTTTAATATAATTAGCTTCTTAAAAGGAAGTATATCTGGAAATATTGATGCTAAGACCAGTGGTGAAGTATCTAAATTATTAGACACGACAATAAAGAATACCCTGCTGACAGACTATATAGCAAAGGCGCATACAGACGAAAAAATCAAAAAATTCGGGGACTCTGGGGTTTACGCTCCTAAAAACTCAGTGACTCTGTATAAAATGTATAGCTCATATCTGTCAATTGTT…	MKEKSPSFLKIVYFDEAAAQDYLDITNGGRLDWSKEENRKRAAQILAEIEAQAKGGFNIISFLKGSISGNIDAKTSGEVSKLLDTTIKNTLLTDYIAKAHTDEKIKKFGDSGVYAPKNSVTLYKMYSSYLSIVPKEQLPFDFDVEKLNEAVLGERGYYAMLLKTESVPSSVLRFNINAFKNNYSLADLSKMNLTYYGVEVGTCKQAELGIDQEFDFQGKSPKVTAESVLGMNEDAPNQENDLAVYDIVLAGVKA	0	0	0	0	0	0	0	0	0	0	0	0	0	0	0	0	0	0	0	0	0	0	0	0	0	0	0	0	0	0	0	0	0	0	0	0	0	0	0	0	0	0	0	0	0	0
gene_10261	>An87_01542 ATP-dependent Clp protease ATP-binding subunit ClpE	ATGAAAAAAATTGTTTTATTTTATGGCTCTGATAGAGCTTTTGCAGAAATTATACCCAAGGGTCATAGAAATCTGCTGAGTATTGCCATGCAAATGGATGACGAGAGCAAGAAAATTGTAATGGAAGTTAAAGGATTTCCACAGCAAGAATCAGAGCCGGAAAAGCCCAAAAAGAAAAAGCCACGTGTTGCTAATCTGGTAATATACGCAAATGAATACAATAGTGTCAATGAACACGTTATTACAAACTTCATTGATTTCATAGCCCAAATCAATGTAACCAATATGTATATTCAAAATCCACCAGCGCTGTTACTCGATCAAGTTGAAAGAGTATATGGTGATAGTTGTGAGATTAAACCTAAGCATCAAAAGTACAATGCTATAAGCGAGGATATT…	MKKIVLFYGSDRAFAEIIPKGHRNLLSIAMQMDDESKKIVMEVKGFPQQESEPEKPKKKKPRVANLVIYANEYNSVNEHVITNFIDFIAQINVTNMYIQNPPALLLDQVERVYGDSCEIKPKHQKYNAISEDIIKRIYAGFDDRIIGQESVKMKLLKALYPLMDNRQNKPVVILFYGDSGLGKTETVQYLTELLGGVLLRKQFSMYQNNEFSNYLFGGKHNQKSFAKDLLARDSNVILLDEFDKANPVFHSAFYQLFDEGIFEDQNYKVDVRHAVIFCTSNYQTEDEIKEKLGLPIYNRFDAIIKFNPLSNYAKTKIAELALKNTDNGDVLPNEIRERVVSASMELSNAREIQRLVKDTISLHEIKKICNGLKLENGTN	0	0	0	0	0	0	0	0	0	0	0	0	0	0	0	0	0	0	0	0	0	0	0	0	0	0	0	0	0	0	0	0	0	0	0	0	0	0	0	0	0	0	0	0	0	0
gene_10262	>An87_01544 hypothetical protein	ATGATTTTATATCATGGCTCCTATCTGGAAATTCAAACTCCAGATTTATTACATTCCAGAGAAAATGTCGATTTTGGACGTGGCTTTTACACAACACCTCTTTACGATCAAGCAGTAAAGTGGTGTGAAAAATTCAAGCGTCGTGGCAAAAACGGAATTGTTTCTCGTTATATTTTTGATGAAAAGGCTTATCAGGAACTTAAGATTTTGATATTTGAAAGCTATTCTGAAGAATGGCTCGACTTTATTCTGAAATGCAGAACTGGAAATGATACAACAGATTATGATATAGTGATTGGCGGTGTCGCCAACGATAAGGTATTTAATACCGTTGAGCTTTACTTTGATAATCTGATTGACAAAGGAGAAGCGATTCGCCGCCTGCGCTATGAAAAGCCC…	MILYHGSYLEIQTPDLLHSRENVDFGRGFYTTPLYDQAVKWCEKFKRRGKNGIVSRYIFDEKAYQELKILIFESYSEEWLDFILKCRTGNDTTDYDIVIGGVANDKVFNTVELYFDNLIDKGEAIRRLRYEKPNLQICFRTQNALDEYLHYEGSEQI	0	0	0	0	0	0	0	0	0	0	0	0	0	0	0	0	0	0	0	0	0	0	0	0	0	0	0	0	0	0	0	0	0	0	0	0	0	0	0	0	0	0	0	0	0	0
gene_10263	>An87_01546 Metallopeptidase ImmA	GTGAGAACGGCAGCACGCATTATTGAAACAGTTGAAAAACTGATAAAAAAATATGACACCAGAGATCCTTATGAGCTTTGCAAATGTCTGGGAATCAAAATTCATTTTTATGATATGGAGAAAAAATTAAAAGGATTTTTCTTCTACCAGTCGAGACAAAAGAATATTGTCATTGACAGTAATGTGAATGATATATTGGAACGTATCTTAGTTGCTCACGAATTAGGACACGCTGTGCTTCATGCTCAGATTGCCATGATGAAAGGATTTCAGGAAATGGAAGTGTTGGACGGTAGCTCGTTGGAAGAAGATGAAGCAAACTTCTTTGCAGCAGAGTTACTCTTAGAAGATAGCGAAGTATTAGAGCTTTTGTCCGAATACTCTTTCTTTGAAACCGCA…	MRTAARIIETVEKLIKKYDTRDPYELCKCLGIKIHFYDMEKKLKGFFFYQSRQKNIVIDSNVNDILERILVAHELGHAVLHAQIAMMKGFQEMEVLDGSSLEEDEANFFAAELLLEDSEVLELLSEYSFFETAKQLYVPAALLDYKFSLLHEKGELLNPMYIRKSDFLKDDLGDYDDTNHFDYE	0	0	0	0	0	0	0	0	0	0	0	0	0	0	0	0	0	0	0	0	0	0	0	0	0	0	0	0	0	0	0	0	0	0	0	0	0	0	0	0	0	0	0	0	0	0
gene_10264	>An87_01547 hypothetical protein	ATGACATTTGGCGAAAAAGTAAAGGAGGCTCGGTTGGCAATGAATCTTTCTCAGACAGAACTTGCCCAGTTAACCGGAATCTCTGAACGCTCTCTCTACACCTATGAGCAGTTGGGAACACTCCCTCGAAAAAGCAATATCAGAAAATTGGCGGAAGCCTTGCATATATCTGTTTCTTATCTTTTGGACGATGAGGAAACCGACAAACAAAGCCGTATAGATGAAGATATGTTCCTCGCTGAAGCACGAAAGCAGTTTGGTGCCAAAGGTGCAAAGGAAGCTCAGGAAGTATTAGGACGAGTAAGTTCTTTATTTGCCGGTGGAGATCTGGATGAAGATGCCAAAGATGTGTTTTTTCAGGCGTTGATGTCGGTCTATATGGACTCCAAAAAGAATGCA…	MTFGEKVKEARLAMNLSQTELAQLTGISERSLYTYEQLGTLPRKSNIRKLAEALHISVSYLLDDEETDKQSRIDEDMFLAEARKQFGAKGAKEAQEVLGRVSSLFAGGDLDEDAKDVFFQALMSVYMDSKKNAREKFTPKKYRKHKQTE	0	0	0	0	0	0	0	0	0	0	0	0	0	0	0	0	0	0	0	0	0	0	0	0	0	0	0	0	0	0	0	0	0	0	0	0	0	0	0	0	0	0	0	0	0	0
gene_10265	>An87_01548 hypothetical protein	ATGAGCAGGAATAACACTCAGGCTTTACATAGCATCCGTATGATGTGCAGGATGCAGCAAGTGGATGAAAAAGTTTTGTATGACCGTTCCAGGCTGATTCTTTCCATTTATCGGGATGTCTGCTGGTCTACAATGGGAAGAGCAGAAGAAGTCTATGATGATTTGATTTGTACCTGTGGTACCAGTTTGGATGGAGCACTGATTTATCTGGAAACCTTTGCTCCTGATGAAGCAAGAGAACGTTTTGAAGAAAAAATCCGGAGCCTGTTTGAAACAAAATGGATCATTGAACTGGTGGATAATGCTATGGGACGAATTCGGGAATACCCTTGTCGGGGAGATTTATATTGTGAGATACTCTCCAAGTGTTATTTGAGCAGATTTAAGTATAAAGAAGCT…	MSRNNTQALHSIRMMCRMQQVDEKVLYDRSRLILSIYRDVCWSTMGRAEEVYDDLICTCGTSLDGALIYLETFAPDEARERFEEKIRSLFETKWIIELVDNAMGRIREYPCRGDLYCEILSKCYLSRFKYKEAEMLEIMDMERSTYYDRKKEAVMLFGLSLWGNAIPMLKEFLATAREDETMGYEI	0	0	0	0	0	0	0	0	0	0	0	0	0	0	0	0	0	0	0	0	0	0	0	0	0	0	0	0	0	0	0	0	0	0	0	0	0	0	0	0	0	0	0	0	0	0
gene_10266	>An87_01550 Endoribonuclease EndoA	ATGATGAAGAAAGATTGGGTGTATCGCAGAGGCGATATTTACTATGCAGATTTGAACCCGGTATGTGGTTCTGAGCAGGGTGGCAAGCGACCGGTTGTTGTTATCCAGAACAACATTGGAAATGTACATTCTCCTACTTTGATTGTCGCCACTATTACCACAAAACAGGATAAACGGAAATACCCAACACATTATCCGATCAAAGAAAATCCTGCTTTTACAGAACCGTCTGTTATTATGCTGGAGCAGCTTCGTACCATTGATAAAAACAGAGTGATTGGATACTTAGGAAAAATCACAGCAAAGGATATGCTTGGTATTGATCAGGCGTTAGTGCTCAGTCTTGCACTTGAACACCTTGGAAATGCTGTTGTGAAATATATCGTGAAGGAATAA	MMKKDWVYRRGDIYYADLNPVCGSEQGGKRPVVVIQNNIGNVHSPTLIVATITTKQDKRKYPTHYPIKENPAFTEPSVIMLEQLRTIDKNRVIGYLGKITAKDMLGIDQALVLSLALEHLGNAVVKYIVKE	0	0	0	0	0	0	0	0	0	0	0	0	0	0	0	0	0	0	0	0	0	0	0	0	0	0	0	0	0	0	0	0	0	0	0	0	0	0	0	0	0	0	0	0	0	0
gene_10267	>An87_01553 Tyrosine recombinase XerC	ATGGCATCTATCGTAAAACGAAAAAAGAAATACTCTGTGGTCTATACATACATCGATGAATCGGGCAAAAAGCGTCAGAAGTGGGAAACCTTCGATACCAGCACTGAAGCGAAAAAAAGAAAGAATCAAATTGAGTACGAACAGGAAACGGGCAGCTTCATTGTTCCGACTGCCAAAACGGTAAACGATCTCCTGGAAGAATATATGTCTATCTATGGAGTAAACACCTGGGCGATGTCTACTTATGAAAGCCGTCAGAGCTTGCTTTCCAATTATGTTCGTCCAATCATTGGCGATATGAAACTGGAAGATCTGAATCCCAGAGTGATGGACAAATATTATCGTGACCTGTTGACTGTTAAGGCGGTATCGACTCGATTCGTAAAAGCGAGGACTGAA…	MASIVKRKKKYSVVYTYIDESGKKRQKWETFDTSTEAKKRKNQIEYEQETGSFIVPTAKTVNDLLEEYMSIYGVNTWAMSTYESRQSLLSNYVRPIIGDMKLEDLNPRVMDKYYRDLLTVKAVSTRFVKARTEFVTAKTVRQIHKVLHNAFNQAVKWELISRNPVEHATLPKTETKPREIWTADTLIKALEVCDDEILSLAINLAFSCSLRMGELLGLTWDCVDISPASIEQGRASIFVEKELQRVNRNAMENLNEKDIMFKFPRTFASTHTALVLKTPKTKTSVRKIFLPKTVAEMLVERKATIEELKDLFGDEFVDFNLVFCSSNGKPIEGQVINRGFSKLIEEHGLPKVVFHSLRHSSITYKLKLNGGDMKSVQGDSGHAQIKMVADVYSHIIDDD…	0	0	0	0	0	0	0	0	0	0	0	0	0	0	0	0	0	0	0	0	0	0	0	0	0	0	0	0	0	0	0	0	0	0	0	0	0	0	0	0	0	0	0	0	0	0
gene_10299	>An87_02662 hypothetical protein	ATGAAACGATCCCTTGCTTATATCACCGCTGCGTGGCGCGGTGATCCTGCGGTGGATATGGAGCAGGCGGCGCATTACTGCCGTGTGGTCTACGATGCGGGCTATTCCCCCATCTGCCCCATGCTCTATCTGTCGCTGTTCCTCAATGACGCGGTGCCGGAGGAGCACAAGAACGGCATCGACATGGGCCGCGATCTGCTCCGGCGCTCCCGTGTGCTGGTGGTATGCGGCCATTCCGTGACCGAGGCCATGAAAAATGATATTGCCGTGGCCCAGCGCCTGGGGATCACCGCGACTACCCTTGAGGGCATCCTGACCGTCAAGGGCCAGGGGCGGTGCTGA	MKRSLAYITAAWRGDPAVDMEQAAHYCRVVYDAGYSPICPMLYLSLFLNDAVPEEHKNGIDMGRDLLRRSRVLVVCGHSVTEAMKNDIAVAQRLGITATTLEGILTVKGQGRC	0	0	0	0	0	0	0	0	0	0	0	0	0	0	0	0	0	0	0	0	0	0	0	0	0	0	0	0	0	0	0	0	0	0	0	0	0	0	0	0	0	0	0	0	0	0
gene_10301	>An87_02734 hypothetical protein	ATGACCGACTTTGAAGCCTATCAGGAGTACATCCAGCGCAAGCACAACGCCTTTTGTAAGGCAGTAATCCGCTATGCTGCCCGCGATAAGATTTTGCAGCTTCGCCGGAAATGGGAGCGGCAAATTTCCCTTGACTATCTGATGGACGAGAAGTTTGTCCAGTTTGCCGGGCCGGAGCCGGACGAGGAATACCCCTTTACCGTCTGCGGCCAGACCGTCCTGCTCTGTAACGCCGCTCTTGCCGCCGCGCTCTCCGCCCAGCCAAAGCAGACACAGGAAGTGATTTTGCGCTACTACTTCCTGCGCCAGCCGCAGCGAGTGATCGGCGCACATATCGGCCGGACGCGCAGCACAGCGGGGCGGCATATCCAGCTTGCCTTGCGGCGGCTGCGCGAGGAA…	MTDFEAYQEYIQRKHNAFCKAVIRYAARDKILQLRRKWERQISLDYLMDEKFVQFAGPEPDEEYPFTVCGQTVLLCNAALAAALSAQPKQTQEVILRYYFLRQPQRVIGAHIGRTRSTAGRHIQLALRRLREEMEACRYE	0	0	0	0	0	0	0	0	0	0	0	0	0	0	0	0	0	0	0	0	0	0	0	0	0	0	0	0	0	0	0	0	0	0	0	0	0	0	0	0	0	0	0	0	0	0
gene_10302	>An87_02735 Multidrug export protein MepA	ATGAATGATACTTTCATGAAAGAAAAGCCGGTATTACCGCTGATTTTATCCATGTCCCTGCCTATGGTGTTATCCATGCTGGTCAATTCCCTCTACAACATTGTGGACAGTTTTTTCGTCGCGCAGATCAGCGAGGAGGCTATGACGGCATTATCGTTGGTTTACCCGGTTCAAAATTTTATCAATGCTGCCGGAATTGGATTTGGCGTTGGGATCAATGCAGTGATCGCCTTCTATCTGGGCGCGGGGGATCATGAAAAAACGGATCAGGCCGCCACGCAGGGACTTGTGCTTGCCGTGATTCATGGCGTTGTTATGACAGTCTGCTGTATCGCCATCATGCCGGTTTTCCTGCGGATGTTCACTTCATCCGAAGCGGTCATTGAACTTGGCGTCCGC…	MNDTFMKEKPVLPLILSMSLPMVLSMLVNSLYNIVDSFFVAQISEEAMTALSLVYPVQNFINAAGIGFGVGINAVIAFYLGAGDHEKTDQAATQGLVLAVIHGVVMTVCCIAIMPVFLRMFTSSEAVIELGVRYSIVAFAFTLIVTVSMAFEKLFQAVGNMKTTMISLMCGCITNIVLDPVLIFGYGPFPEMGIEGAALATGIGQALTLAIYLVVYLLRPIRVHIRRQYILPSKKMVIKLYSIGIPATLNLALPSLLISALNAILAAYSEVYILVLGIYYKLQTFIYLPANGIVQGMRPLIGYNYGAGEHKRVSQIYQIVLCMSGIIMVLGTAICLLIPGQLIGLFTHTEATIQAGETALRIIGAGFIVSAVSVTSSGALEGLGKGTPSLLISLCRYVV…	0	0	0	0	0	0	0	0	0	0	0	0	0	0	0	0	0	0	0	0	0	0	0	0	0	0	0	0	0	0	0	0	0	0	0	0	0	0	0	0	0	0	0	0	0	0
gene_10307	>An87_02989 hypothetical protein	ATGAACGCAGTAGGGATCGACATTTCCAAAGGGAAAAGCACGGTGGCTGCCCTGCGGCCAATGGGTGAAGTGGCATTTCTGCCACAGGAATTTCTCCATACCGAAGTTGGTTTGGAGCAGATGGCTGGCGCCATCGTCGCATTGGGCGAAGATACCCGCGTCATCATGGAATCCACAGGCCGTTACCACGAACCGGTAGCGGCAGCACTACATGAGTACGGGATCTACGTCTGCGTCCTGAATCCGCTGCTCATCAAGCAGAGCGGCGGCGGCTCCATCCGCAAGGTCAAGACCGACAAGGCTGACGCTCTGAAGATTGCAAAGTATGGCCTTGACAACTGGGTGGATCTGCGGGAATATACTCCCATGGATACGATTAGACAACAACTGAAGCTGTGC…	MNAVGIDISKGKSTVAALRPMGEVAFLPQEFLHTEVGLEQMAGAIVALGEDTRVIMESTGRYHEPVAAALHEYGIYVCVLNPLLIKQSGGGSIRKVKTDKADALKIAKYGLDNWVDLREYTPMDTIRQQLKLCSRQYNLYMKTVVSLQNNLISLTDKTFPGVNELFSSPERADGHQKWVDFVMTFWHCDCICRASEKAFTERYQKWCKRKGYHFSAEKALDIYAGSCGHFTTLPKNENTKLLIVTAAQQLLAGKTTLATLRAEMTRLASQLPEYETVCAMYGVGKITAAQLMAEIGDVRRFPRRSSIVGFAGVDPGVDESGKHSAKSVPTTKRGSPHLRKTLYQIICTYLKKSPADEPVYQFLDKKRAEGKPYFVYMTAAQNKFLRIYYARVKECLEAF…	0	0	0	0	0	0	0	0	0	0	0	0	0	0	0	0	0	0	0	0	0	0	0	0	0	0	0	0	0	0	0	0	0	0	0	0	0	0	0	0	0	0	0	0	0	0
gene_10312	>ET340_00578 hypothetical protein	ATGGATTTCTTATTGGATGCCCTTACCAACTGGCTGAAAGAGATGCTGGTGGGCGGCATCATGGGAAACTTATCGGGGATGTTCGACAGCGTAAATCAGCAGGTCGCGGATATATCCGTACAGGTGGGCCAGACCCCGCAGGGGTGGAACGGCAGCATTTTCAGTATGATCCAGAACCTCTCCAACTCCATCATGGTGCCGATTGCTGGCGTGATCCTGGCCATCGTGATGACGCTGGAGCTGATCCAGATGATTACCGACCGCAACAACCTGCATGACGTGGACACCTGGATGATCTTCAAATGGGTGTTCAAATCCGCCGCCGCGATTTTGCTCGTCACCAACACCTGGAACCTCGTCATGGCCGTGTTCGACATGGCCCAAAGCGTGGTGGCCCAG…	MDFLLDALTNWLKEMLVGGIMGNLSGMFDSVNQQVADISVQVGQTPQGWNGSIFSMIQNLSNSIMVPIAGVILAIVMTLELIQMITDRNNLHDVDTWMIFKWVFKSAAAILLVTNTWNLVMAVFDMAQSVVAQASGIIGSDASIDISAVMTDMESRLMDMDLGPLFGLWFQSLFIGITMWALYICIFIVIYGRMIEIYLVTSVAPIPMATMMGKEWGGMGQNYLRSLLALGFQAFLIIVCVAIYAVLVQNIATEEDIIMAIWSCVGYTVLLCFTLFKTGSLSKAVFNAH	0	0	0	0	0	0	0	0	0	0	0	0	0	0	0	0	0	0	0	0	0	0	0	0	0	0	0	0	0	0	0	0	0	0	0	0	0	0	0	0	0	0	0	0	0	0
gene_10313	>ET340_00583 hypothetical protein	ATGGCCGTTTTTCGTATTGAACGGACCCGTGATTATACCGTTATGAGTAACCATCACCTGCGCGACAAGGCGTTGTCGCTGAAATCCAAGGGGCTTTTGTCCATGATGCTGTCCTTGCCGGAGGACTGGAACTACACCACCAGAGGACTTGCGAAAATCTGCAAGGAGGGCGTGGACGCCATCGGCGGGGCACTGCGGGAGCTGGAAAGCGCCGGGTACATCGTCCGCCACCAGCTGCGGGACCGTCAGGGCCGCATCAGCGACACCGAGTACGTCATCTATGAGCAGCCCCAGCCCAAAGCGCCGGATACGCCCCAGCCGGATACGGTTTCACCAGATACGGAAAACCCGTATCTGGCTGACCCGGATACGGAAAAGCCCGCTGAATTAAATATAGAG…	MAVFRIERTRDYTVMSNHHLRDKALSLKSKGLLSMMLSLPEDWNYTTRGLAKICKEGVDAIGGALRELESAGYIVRHQLRDRQGRISDTEYVIYEQPQPKAPDTPQPDTVSPDTENPYLADPDTEKPAELNIEKSRTQKLNTQGSSTDSIPFRGFAAAQLPERKGRDAMSVKEMQSYRDLVLENIEYDHLCREFTTYREDLDEIVELIVETVCAKRKTTRIAGADFPHEVVRSRFLKLDSSHIEFVMECLHNNTTEVRNMKQYLLTVLFNAPTTMNNHYTAQVNHDMHAGGW	0	0	0	0	0	0	0	0	0	0	0	0	0	0	0	0	0	0	0	0	0	0	0	0	0	0	0	0	0	0	0	0	0	0	0	0	0	0	0	0	0	0	0	0	0	0
gene_10314	>ET340_00584 hypothetical protein	ATGTTCAGAGAAAAAGAAATCTGTAATGCCATTCGGACAGCGTATCTGCACCTGTTTCCTGATAAAAAGGAACGGAAACGGGCGCTTTCCAGATTGGACCTGGAGCTTGTGGCGCAGGGTGTGCGCTATCGTGGGGAAAGCGTCCTTGCCTACCAGACTTCTGGCAGCCATGCGTGCGCCCTGGACTATTACGGGCCGGAATTGTTTCCCCAGCGGGGGTGCTGTATTTACCAAAAAACGGTCCAAAGTCATTCCACCCAGGTGGATGCCGCCTGTATCCGGGAACTGTGGTTTCTGGAGGATGGACGGTTTGTGGAGGTGTCCGGCGTGACTACAAAATACCGTTCGGCATACGAGCGGTTTTCTACCTGCTACCGCACGGTACACCATATCGTCAAG…	MFREKEICNAIRTAYLHLFPDKKERKRALSRLDLELVAQGVRYRGESVLAYQTSGSHACALDYYGPELFPQRGCCIYQKTVQSHSTQVDAACIRELWFLEDGRFVEVSGVTTKYRSAYERFSTCYRTVHHIVKGRDWQDYPPEEIADAFEDINDHPFDGMPGVFYEV	0	0	0	0	0	0	0	0	0	0	0	0	0	0	0	0	0	0	0	0	0	0	0	0	0	0	0	0	0	0	0	0	0	0	0	0	0	0	0	0	0	0	0	0	0	0
gene_10315	>ET340_00586 Chromosome-partitioning protein Spo0J	TTGAAAAGCAGCGCGAAAAAAGTAGAGCTGGCCTCGGTAGATGACTTGTTCTCCACAGAGGAAAGCCGGGCCGACGCCCAGCGGGAGAAGGTTCTGGAAATTCCCTTGTCGGAGCTGCACCCCTTCAAGGACCACCCCTTTAAGGTCAAGGACGATGAGGCCATGATGGAGACCGCCGACAGCATCCGGCAGTACGGCGTGCTGGTTCCTGCCATCGCCCGCCCGGACCCGAACGGCGGCTATGAGCTGGTCGCCGGACACCGGCGTCACCGGGCCAGCGAACTGGCTGGCAAGGATACCATGCCGGTCATTGTCCGTGACCTGGATGACGATCAGGCCACTATCATCATGGTTGACAGCAATTTGCAGCGGGAAAGCCTGCTCCCCAGCGAGCGAGCT…	MKSSAKKVELASVDDLFSTEESRADAQREKVLEIPLSELHPFKDHPFKVKDDEAMMETADSIRQYGVLVPAIARPDPNGGYELVAGHRRHRASELAGKDTMPVIVRDLDDDQATIIMVDSNLQRESLLPSERAFAYKMKLEAIKHQGARTDLTSVQVEQKLSARDRVAKDAGERSGIQVMRYIRLTELIPELLDMVDEKKIAFNPAYELSFLKKEEQTQLLDAMDSEQATPSLSQAQRLKKYSQEGHLTLDMMRVIMGEEKKSDLDKITFTSDTLRKYFPRSYTPARMQETIIKLLEAWQRKRQRDQER	0	0	0	0	0	0	0	0	0	0	0	0	0	0	0	0	0	0	0	0	0	0	0	0	0	0	0	0	0	0	0	0	0	0	0	0	0	0	0	0	0	0	0	0	0	0
gene_10316	>ET340_00587 Sporulation initiation inhibitor protein Soj	ATGAACCCACAAATCATCGCCGTCGCCAACCAGAAGGGCGGCGTCGGCAAAACGACCACCTGCGCGAACTTGGGCATCGGGCTGGCCCAGGCCGGGAAGAAGGTGCTGCTGCTGGACACCGATCCCCAGGCCAGCCTTACCATCAGCCTGGGCAACCCGCAGCCGGACAAGCTGCCCTTTACCCTGTCTGACGCGATGGGCCGTATCCTGATGGACGAGCCGCTGCGCCCCGGCGAGGGCATCCTGCACCACCCGGAGGGCGTGGACCTCATGCCCGCCGACATCCAGCTGTCCGGCATGGAGGTATCGCTGGTGAACGCCATGAGCCGAGAAACCGTCCTGCGGCAGTATCTGGACAGCGTGAAGGGACAGTATTCCCATATCCTGATTGACTGCCAG…	MNPQIIAVANQKGGVGKTTTCANLGIGLAQAGKKVLLLDTDPQASLTISLGNPQPDKLPFTLSDAMGRILMDEPLRPGEGILHHPEGVDLMPADIQLSGMEVSLVNAMSRETVLRQYLDSVKGQYSHILIDCQPSLGMLTVNALAAANRIIVPVQAEYLPAKGLEQLLSTISKVKRQLNPKLQIDGILLTMVDSRTNFAKEIAALLRETYGSKIKVFGTEIPHSVRAKEISAEGKSIFAHDPGGKVAEGYRNLTKEVLKLEKQREKSRAGLGR	0	0	0	0	0	0	0	0	0	0	0	0	0	0	0	0	0	0	0	0	0	0	0	0	0	0	0	0	0	0	0	0	0	0	0	0	0	0	0	0	0	0	0	0	0	0
gene_10317	>ET340_01281 hypothetical protein	GTGTATCTGAACAATCGGATTAAAGCTGCAAAAATTGGCTATATCATGATTTCCATTCTACTTTGTGTATTGGGGATTGTACTGATTGCTGTGCCTGATTTCTCGGTGACGCTGCTATGCAGGCTCGGCGGAGGAATCATGGTTCTATTCGGCTTGGTAAAGATCGTCGGCTATTGTTCCAAAGACTTATACAGGCTGGCATTTCAATTTGATCTGGCCTTTGGCATTCTGCTCGTGGCACTTGGCGTCATTCTGATCATCCGTACAGATGCAATGGTTAATCTTATCTGCATTGTTATGGGCATCTGTGTTCTGGCAGACGCGCTCCTCAAAATACAGATTTCCATTGATTCCAAAGCCTTTGGCATTCAAAAGTGGTGGCTGATTCTCGCTGTGGCA…	MYLNNRIKAAKIGYIMISILLCVLGIVLIAVPDFSVTLLCRLGGGIMVLFGLVKIVGYCSKDLYRLAFQFDLAFGILLVALGVILIIRTDAMVNLICIVMGICVLADALLKIQISIDSKAFGIQKWWLILAVAILTGAAGFLLVLRPSESAQVVMILLGVTLITEGVLNLITILTAVKIIRHQLPEVIDAEYCQIDPNRKDM	0	0	0	0	0	0	0	0	0	0	0	0	0	0	0	0	0	0	0	0	0	0	0	0	0	0	0	0	0	0	0	0	0	0	0	0	0	0	0	0	0	0	0	0	0	0
gene_10325	>ET340_02273 hypothetical protein	GTGGAAAACGTATGGAGTCTTTTTTTCAACTGGATGGCTGAAAATCCGATTCGGGCCACCGTGATCATATCTGCGGTGGTCATTGCGCTGTGTATCCTGCTGGGATTTGTGCTCCCGGCCAGATCCGAAAGGCGGAAAAGGGAGAAGGAGCAGCGCTGGAGGGATGCCCGCACAGTGAAGACCTTGGGTTTTATCCGTTCCGCAAAACATACGGGACGATGCGTCAATGACAATCCCGAGTTTCGCTTCGTGGTGGACGCACTGGCCGAGGACGGGACTTTTTTTGATACCACCGTGACGGAAATCATCCCGAGGGCGCAGCTTCCCATGTGCGCCGTCGGAGCGCCGCTCTCCATCCGGTATGACCCGGCAGACCGCTCCCATGCCATCGGGGATGAT…	MENVWSLFFNWMAENPIRATVIISAVVIALCILLGFVLPARSERRKREKEQRWRDARTVKTLGFIRSAKHTGRCVNDNPEFRFVVDALAEDGTFFDTTVTEIIPRAQLPMCAVGAPLSIRYDPADRSHAIGDDNPDADVLNERIARYQCRKHPGELTYEQRMELSRNSVVKKALLENLRLTGKEEAGDWEAEATVRITDNAAGDTVMNRTLYLNDKMLKHMVPGKYIDISVVPGREDFFGIVTDIATKVVPEKSGS	0	0	0	0	0	0	0	0	0	0	0	0	0	0	0	0	0	0	0	0	0	0	0	0	0	0	0	0	0	0	0	0	0	0	0	0	0	0	0	0	0	0	0	0	0	0
gene_10329	>ET340_02295 hypothetical protein	ATGAGAAAGCTATATGAAAAAAGCGAACTGACCTTTACGATCGTATGGATTGTGGTTTATTGTGTTCTGCAATCTTTAGCCAATCCACTAAATCAGAAAATAGGGGTTGAATATTCTGCAAGTGCTATTTTTTCTATATTACAGTCCGTGATCCTCTTGGTTTTTCTGGTAAAAAACAACTTACTAAAACGATATGGGCTTTGCAAATCTCCTATATCTGCCAACCGCTTTCTGTTCTATATTCCATTGATAATTTTAGCCACAAGAAATTTTTGGAACGGAGCGGCATTTAATTTGAACTTGACAGGAACTGTCTGCTATATTGCCTGTATGCTTTGTGTCGGATTTTTAGAAGAAGTGATTTTTAGAGGACTGCTTTTCAAAGCGATAGCAAAAGAC…	MRKLYEKSELTFTIVWIVVYCVLQSLANPLNQKIGVEYSASAIFSILQSVILLVFLVKNNLLKRYGLCKSPISANRFLFYIPLIILATRNFWNGAAFNLNLTGTVCYIACMLCVGFLEEVIFRGLLFKAIAKDNVKTAIIISSVTFGLGHLLNLVNGSGAEIVENLFQVTGAIAIGFLFVILYYRGGSLFPCIITHSAINITSVFANVVGLTIEKRIIFQLVLFAITIAYSFILTKTLPKNQYYDREDN	0	0	0	0	0	0	0	0	0	0	0	0	0	0	0	0	0	0	0	0	0	0	0	0	0	0	0	0	0	0	0	0	0	0	0	0	0	0	0	0	0	0	0	0	0	0
gene_10330	>ET340_02296 hypothetical protein	GTGCCACCGAGAGCAAAGATTACAAAAGAAATGGTCATTGACGCTGCCTTTGAGGTTGCTCGTGAAGCGGGTGCAGAAAATATTAACGCAAGGACAGTCGCAAAAAAGCTAAACTGCTCTACTCAGCCCGTTATGTATCACTTTGCAACGATTGAGGAATTGAAAGAAGCTGCTTATGCAAAAGCAGACGGCTATCATTCTGAATACCTGATGAATATTAAAAGCCCGCAAAAGGGTGTTATGCTTGGAATTGGGTTGAACTATATCCGTTTTGCAGTTGAAGAACCGCATTTGTTCCGCTTCCTTTTTCAATCAAACTTTTTTACTGGAAGGACTTTACTTGAAATGATAGATGCCGAAGAACTTATGCCTGTTCTTTTGGCAATGCAAGGAGCAGTC…	MPPRAKITKEMVIDAAFEVAREAGAENINARTVAKKLNCSTQPVMYHFATIEELKEAAYAKADGYHSEYLMNIKSPQKGVMLGIGLNYIRFAVEEPHLFRFLFQSNFFTGRTLLEMIDAEELMPVLLAMQGAVGGSIEQVKEIFLTVFLFAHGYASIIANNSLEYDEELIRTHIERAYTGAVLASQEETK	0	0	0	0	0	0	0	0	0	0	0	0	0	0	0	0	0	0	0	0	0	0	0	0	0	0	0	0	0	0	0	0	0	0	0	0	0	0	0	0	0	0	0	0	0	0
gene_10336	>ET340_02937 hypothetical protein	ATGTTAAGACAAGCCACCCAAAACCTCATTACCGCCCTTTATCCGAGATTGTCCCATGAGGACGAGCTGCAAGGCGAGAGTAATTCCATATCGAACCAAAAAAGGATACTCGAAACCTACGCAAAACAGAACGGCTTTACCAATCTGCGCTGGTACACCGACGACGGTTATTCCGGCGCGAACTTCCAGCGGCCCGGATTTCAAGCCATGCTTGCGGACATTGAAGCCGGGAAAGTTGGTACGGTCATTGTCAAGGACATGAGCCGGTTAGGGCGAAACTACTTGCAGGTAGGGTTTTACACGGAAATGCTGTTCCCTCAAAAGGGCGTGCGTTTTATCGCTGTCAACGACAATGTGGACAGCGCAAACGGCGGCATGGACAATGATTTTACCCCTCTG…	MLRQATQNLITALYPRLSHEDELQGESNSISNQKRILETYAKQNGFTNLRWYTDDGYSGANFQRPGFQAMLADIEAGKVGTVIVKDMSRLGRNYLQVGFYTEMLFPQKGVRFIAVNDNVDSANGGMDNDFTPLRNLFNEWLVRDTSKKIKAVKRAKGMSGKPVTSKPVYGYLMDEDENYIVDEETAPVVQQIYQLCLAGNGPTKIARMLTEQQIPTPGTLEYRRTGSTRRYHPGYEYKWATNTVVHILENREYTGCLVNFKTEKPSYKTKHSVENPIEKQAIFENHHEPIIDTETWERVQELRKQRKRPNRYDEVGLFSGMLFCADCGHVMYQQRYQNKNRKQDCYICGSYKKRTRDCTAHFIRTDLLTAGVLSNLRQVTEYAARHESRFVKLLIQQNE…	0	0	0	0	0	0	0	0	0	0	0	0	0	0	0	0	0	0	0	0	0	0	0	0	0	0	0	0	0	0	0	0	0	0	0	0	0	0	0	0	0	0	0	0	0	0
gene_10337	>ET340_02939 Primosomal protein DnaI	ATGAAGAACGAAATCAACGCTGTTTTGGAGAATATGACGGCCACCACCCCGGAGCCGGAGGACTACACCGGCGAGGACGGTTTGCTGTACTGCGGCAAGTGCCGCAAGCCGAAAGAAGCCTATTTTGCGCCGGATAAGGCCGCTATCTTCGGGCGCGACCGCCACCCGGCAGAGTGCGACTGCCAGAAAACCGCCCGCGAGGAACGGGAAGCCGCCGAAAAGCGGCGCAGGCACCTTGACACCGTGGAAGAACTGAAACGCCGGGGCTTTACCGACCCCGCCATGCGGGACTGGACTTTCGAGAATGACAACGGCAGGAACCCGCAGGCCGGGCTTGCCCGCCGGTATGTGGAGCATTGGGAGGATATGCGGACAGACAATATCGGCTGCCTGTTCTGG…	MKNEINAVLENMTATTPEPEDYTGEDGLLYCGKCRKPKEAYFAPDKAAIFGRDRHPAECDCQKTAREEREAAEKRRRHLDTVEELKRRGFTDPAMRDWTFENDNGRNPQAGLARRYVEHWEDMRTDNIGCLFWGGVGTGKSYLAGCIANALMEKEIPVHMTNFALILNDLAASFEGRNEYISRLCRYPLLILDDFGMERGTDYGLEQVFNVIDSRYRSGKPLIVTTNLTLDDLRNPEDTAHSRIYDRLLSMCVPVRFTGDNFRQETAKRKMESMKKLITD	0	0	0	0	0	0	0	0	0	0	0	0	0	0	0	0	0	0	0	0	0	0	0	0	0	0	0	0	0	0	0	0	0	0	0	0	0	0	0	0	0	0	0	0	0	0
gene_10338	>ET340_02942 hypothetical protein	TTGGCAACACTCAAACATATCAACTCTAAAAACGCCGACTACGGAGCCGCCGAACAATACCTGCTCTTTGAGCATGACGAATTTACCATGAAGCCCGTCCTTGATGAAACCGGCAGGCTTATCCCCCGCGAGGACTACCGGCTGTCTACGCTGAACTGCGGCGGGGAGGATTTTGCCGTTGCGTGTATGCGGGCCAATCTCCGCTATGAGAAAAACCAGCGGCGGGAAGATGTGAAAAGCCACCACTACATCATCAGCTTTGACCCGCGGGACGGGCCGGACAACGGCCTGACCGTAGACCGGGCGCAGGCGTTGGGGGAGCAATTCTGTAAAGAACATTTCCCCGGCCACCAAGCCCTTGTCTGCACCCACCCGGACGGGCATAACCACAGCGGCAAC…	MATLKHINSKNADYGAAEQYLLFEHDEFTMKPVLDETGRLIPREDYRLSTLNCGGEDFAVACMRANLRYEKNQRREDVKSHHYIISFDPRDGPDNGLTVDRAQALGEQFCKEHFPGHQALVCTHPDGHNHSGNIHVHIVINSLRIEEVPFLPYMDRPADTKAGCKHRCTDAALRYFKSEVMEMCHREGLYQIDLLNGSKNRITDREYWAQKKGQAALDKQNAPMIADGITPRQTKFETNKEKLRQTIRKALATAASFDEFSSLLLREGVTVKESRGRLSYLTPDRTKPITARKLGDDFDRTAVLAVLEQNAARAIEKAAAIPEYPWQEKRGIQPAKAPQTAPKQDGVQRLVDIEQKMAEGKGRGYERWAKIHNLKQAAKTLSVYQQYGFTSPEQLEAAV…	0	0	0	0	0	0	0	0	0	0	0	0	0	0	0	0	0	0	0	0	0	0	0	0	0	0	0	0	0	0	0	0	0	0	0	0	0	0	0	0	0	0	0	0	0	0
gene_10339	>ET340_03034 hypothetical protein	ATGGCGGATCAGCAAGCAGCACTGGAACGGCTGCGGGAACTTTATAGGGAAAAGAACGAGCATTTAGGGAAGTTTTTGGAGCCGGTGGAGCCGTATGAGTTTTATCGTGAGATCTTCCCGAAAGGATCTTTCGAGAGGAAGGGTCATTTTGAGGACAGGAAGGGAAACGGGATCGCGGTGACGGTGCCGAAAGGTGAGGTTGACAAGGCTACTGGTATTGCCCTGCAGATTGAGGGGGACGGTAAAGCGAAACGCTGTACCATTACTGACGAGCTGGACGAGCTGCGGGAGCTGCAAGACACCGATTTCACGATTATGTCCCCTATCTCCTATTTTGGACGGCGGCGGTGCGGCAAAAATGCCCGGTATCTCTATGCCCTGGTCTTTGACCTGGACGGG…	MADQQAALERLRELYREKNEHLGKFLEPVEPYEFYREIFPKGSFERKGHFEDRKGNGIAVTVPKGEVDKATGIALQIEGDGKAKRCTITDELDELRELQDTDFTIMSPISYFGRRRCGKNARYLYALVFDLDGVGMPQLRDTLHQMNKDILPQATFVVNSGTGLHLYYVLKEPVPMYPHNQKCLKELKYALTRQIWNKFTSTIKEPQMQGILQGFRVVGSGSKLGREYPVRAFRLGGPVELARLLDYIPDSNGEQQRLEGLMRKSRLSLAEAKEKYPDWYERRIVKKERRGRWTVKRDLYDWWLHRIADEIRVGHRFYGIMTLAIYAKKCGIDEDELRRDAFALLRPYDDMSVEDINRFTKDDVVCALEMFNEDYVTFPRDDIAKLSGLTMPVNKRNFQ…	0	0	0	0	0	0	0	0	0	0	0	0	0	0	0	0	0	0	0	0	0	0	0	0	0	0	0	0	0	0	0	0	0	0	0	0	0	0	0	0	0	0	0	0	0	0
gene_10340	>ET340_03038 23S rRNA (uridine(2479)-2'-O)-methyltransferase	ATGGTAAGAATTGCAACAGTAAATGATGCAGAGCAATTAAACATCTTAAATGATGAATTTAATGGTGAGAGCGAAACAAGCATAGACAATATTAGAAATTCCCTTATGAATAATAAACAGGAAGTTGTTATCGTTGCTGATGAAGATGATATGTTAGTTGGATTTGTTTGTGTTCAGCTTAAAAAATCGTTCTGCTATGATGAATATATGCCTGAAATTACAGAAGTGTATGTTAAACCAGCATACAGAAAAAGAGGCTTAGCGAGTGAGATGATTACTTTTGCAGAGGCTTATTGTAGTAAGAATTATCCACTTCACCAATATGAACTTCTAACAGGACAAGAAAATCTTGTTGCACAAACTGTATATAATAAACTTGGATATGTAGATGATAATGAA…	MVRIATVNDAEQLNILNDEFNGESETSIDNIRNSLMNNKQEVVIVADEDDMLVGFVCVQLKKSFCYDEYMPEITEVYVKPAYRKRGLASEMITFAEAYCSKNYPLHQYELLTGQENLVAQTVYNKLGYVDDNELHLSKRVKTERVYTRSATYQKFEVLKTNRNKRYKYGEFFVEGVRNINNAVENGWEIVSFLYDGDRKLSDWARDKLAAVRTQVNYALRGDLLAALSGKADTSELLAVVKMRDDDFSRIPLSENPLIALFDRPSNHGNLGTILRSCDALGVEGLILTGHGVDLYDPDVVSSTMGSFFCVPAVRMSDNDSVFALIDALKARYPGFQVVGTTAHHEKTLSEVDFTKPTMLLIGNETEGLRRIYKERSDVLATIPMNPRGSASSFNVACAA…	0	0	0	0	0	0	0	0	0	0	0	0	0	0	0	0	0	0	0	0	0	0	0	0	0	0	0	0	0	0	0	0	0	0	0	0	0	0	0	0	0	0	0	0	0	0
gene_10341	>ET340_03083 hypothetical protein	ATGAACTGTGTTGGCATTGATGTTTCCAAAGGGAAAAGCATGATCGCCGTCATGCGGCCCTTCGGAGAAGTGGTGGTTTCACCCTTTGAAGTGCGCCACACCGCCAGTGAACTGAGCGAGCTGGCAAGGCTGCTCAAAAGCCTGGACGGTGAGACCCGTGTGGTGATGGAATCCACAGGTAATTACCACGCGCCAGTGGCCCGGCTACTCCACGATGCGGGCCTTTATGTCTCGGTAGTCAATGCAATGCTGGTGCATGACTACGGAAACAATAGTTTAAGACGTGCCAAGACCGACAAGAAGGATGCCGTGAAGCTGGCCAACTACGGCCTTGACCGCTGGCTTACGCTGCCGCGATATGTCCCAGAGGAGGATACCCGGCTCATGCTGAAGACCTGC…	MNCVGIDVSKGKSMIAVMRPFGEVVVSPFEVRHTASELSELARLLKSLDGETRVVMESTGNYHAPVARLLHDAGLYVSVVNAMLVHDYGNNSLRRAKTDKKDAVKLANYGLDRWLTLPRYVPEEDTRLMLKTCYRQYQQYSKVQTMLKNNLISLLDTAFPDVNRLFTSPPRADGSEKWVDFVATFWHCECVCGLSEKAFTAKYQRWCRKHRYNFSEEKALDIYASACGHFGVIPKTDTAKLLVEQAIFQLRATSAALAALKQEMQSLAASLPEYPVVMEMFGVGPTLGPQLMAEIGDVRRFHSKKALVAFAGIDAPPYQSGQIDVRSRSISKRGSASLRRALFLVMGVILQCAPGDEPVYQFMNKKRSEGKPYRVYMMASANKFLRIYYASVKAYLDSL…	0	0	0	0	0	0	0	0	0	0	0	0	0	0	0	0	0	0	0	0	0	0	0	0	0	0	0	0	0	0	0	0	0	0	0	0	0	0	0	0	0	0	0	0	0	0
gene_10342	>An179_01450 hypothetical protein	ATGTCTCAATCATTGGAACAGGGAAAACGCAAACTGACTGCCAAAGACGCCATCACCGCCGGCGCACTGGGGGCGGTGTGCATTGCCATCCGCTTTCTTTTTATGCTGGTGGGCGGCGTCAGCCCCTATGTATGGTTTGCTACCCACTTTATTGATGCCATTCTGATCGGGCCGGTGTTCATGCTGATGGTGGCCAAGGTGCGGAAAAACGGCCCCTTCCTGCTCACCAGCCTGATTACCGGCGTGGTGCTGGTGGCCGCCACCTGGATGTTCCCCATCACGGGACTGGTGGGAGGAATTCTGTGTGAGCTGTGCCTGCGGGCTGGACAGTTCCGGAAGAAGGGCTGGCTGATGCTGGGCTTCTTCTGCTTCAATCTGGGCTTTATCGGGGACTTTCTG…	MSQSLEQGKRKLTAKDAITAGALGAVCIAIRFLFMLVGGVSPYVWFATHFIDAILIGPVFMLMVAKVRKNGPFLLTSLITGVVLVAATWMFPITGLVGGILCELCLRAGQFRKKGWLMLGFFCFNLGFIGDFLPLWFTKESYLEYAAQMMDAGYMATMEGLLTWPVFGVIVLSILVGSVLGALLGMKLMRKHFVKAGLAQ	0	0	0	0	0	0	0	0	0	0	0	0	0	0	0	0	0	0	0	0	0	0	0	0	0	0	0	0	0	0	0	0	0	0	0	0	0	0	0	0	0	0	0	0	0	0
gene_10343	>An179_01453 hypothetical protein	ATGCAGACCAGTAACACAGCTCTTTTCTTTTTGGAAGACGATTGCATCCGTGCCTTTGGTCAGGAAACAGGCTGTACCTTACTTCAACAGGCGGAGGAACTTTACCAGGATTTGTGCCAGCACGGGAATGACCGGGGCAATCATGTGATCGAGGAGCATCTTCAGAGCAGGCTGTTTCCTTTGATGTCATATTACAAAGCGCTTTTGAAACATGGTATTCAAGAAGATCAGGCATTGTTGTTGGTACGAGAAACAGCACACAAAGCTGCCATAGATAAAAAAGCCGAAATGCAAAAATTAGGTTCGCTTCCTTTTGCTTATCTCATTTTCCGGATGGGCGTCAAACGACACATGAAAAACCACTTTCCTCCAGAGGGATGGCAAACAGAGTGGGTGCGC…	MQTSNTALFFLEDDCIRAFGQETGCTLLQQAEELYQDLCQHGNDRGNHVIEEHLQSRLFPLMSYYKALLKHGIQEDQALLLVRETAHKAAIDKKAEMQKLGSLPFAYLIFRMGVKRHMKNHFPPEGWQTEWVRCDCQEIHFNLHRCLYWDVTKQFGCPELCCVFCESDDISFSGLAPKINFLRNGTLGSGADCCDFHFIKAQ	0	0	0	0	0	0	0	0	0	0	0	0	0	0	0	0	0	0	0	0	0	0	0	0	0	0	0	0	0	0	0	0	0	0	0	0	0	0	0	0	0	0	0	0	0	0
gene_10344	>An179_01455 hypothetical protein	ATGCCGCAGATGAACAAAGGCGGAAAGTTTGTTTTTGGGAAATCCAACATTCAAGAATCCGGCAAAGTTCAGTTTCCCATCCAGGCTATGGCGGAATACCAGATCACCGCCGAAGGCAAGGTCTATCTCTTTACCGGAAGCAAGGTGACCGGTGGATTCTGCGTGACCAGAAAAGGGCTGCTCCTGCCATCCAAGCTGGGCCATATTCTGGCCGCTCTGCCCGAGCTGCGGGACTATACCGCCGAAGAAGGTGCATTTCTTCCTTATAAGGGCCGCTCCTACTGCTGGCTCTCTGTGACAGCAGACGGGCTGATCCGTCTGACGAAGCCAATGATGGATTTTCTTCGCATTACCCCAGGGATGCGGCTCTTATCCATCCGCAGCAGCGACATTGCCTTT…	MPQMNKGGKFVFGKSNIQESGKVQFPIQAMAEYQITAEGKVYLFTGSKVTGGFCVTRKGLLLPSKLGHILAALPELRDYTAEEGAFLPYKGRSYCWLSVTADGLIRLTKPMMDFLRITPGMRLLSIRSSDIAFTMGARGPLLEKADRYNGVIPEF	0	0	0	0	0	0	0	0	0	0	0	0	0	0	0	0	0	0	0	0	0	0	0	0	0	0	0	0	0	0	0	0	0	0	0	0	0	0	0	0	0	0	0	0	0	0
gene_10345	>An179_01457 Putative multidrug export ATP-binding/permease protein	ATGAAAGAAAAACGGCCATCACCGGTGATGCGGCTGCTGCAGTGGGCCGGGCCGGAACGGAAATGGCTGATCCTGTCCGTTTTGTGTGCCTTTGGCAGCGGTATTCTGGTCATCACATCGTATATCGGCATTTACCGGCTGATGGATGCGGTGCTCTCCGGCGCCTGTACCAAAGCAGTTATCGCCGACTGCGCTTTGCTGGTCACGGCGGGCACCGTGGGGAGGCTGGTGCTACTGGGTACTTCGGGTGTGCTGTCTCACAAGGGAGCCTATGGGGCGCTGTTTCGAGTGCGGTGCATGGTAACGGAGCATCTTGCCAAAGTGTCTCTTGGAGCCTTGGACGAGCGGAGCACAGGCGCGGTCAAGACCGTTCTCAATGAGGACATCGAGAAGTTGGAA…	MKEKRPSPVMRLLQWAGPERKWLILSVLCAFGSGILVITSYIGIYRLMDAVLSGACTKAVIADCALLVTAGTVGRLVLLGTSGVLSHKGAYGALFRVRCMVTEHLAKVSLGALDERSTGAVKTVLNEDIEKLELFLAHNLPEFVAYLTGPVVIFLYLLSVNAPLALVSLIPLPLAGIVMAVIFQRMKGVLSDVNRSLVGFNSVMIEYISGMRLIKAYNMGSRSFQKFSHAIEEENRIWNLVTHKTAPPYAAFLLLVECGMVLMVPVGGLLFLRGSVAGSVFLLFAYVGGMYLTEILPLQKLATTFAQALSGVKKVEEILELPTFSGGAAFPETCGITLDHVSFSYDGKTDVLRDCSLTVAQGEKVALVGVSGAGKSTVIQLMARSYDATQGTVRIGGRD…	0	0	0	0	0	0	0	0	0	0	0	0	0	0	0	0	0	0	0	0	0	0	0	0	0	0	0	0	0	0	0	0	0	0	0	0	0	0	0	0	0	0	0	0	0	0
gene_10346	>An179_01458 Arabinose operon regulatory protein	ATGGCGGCAAATAAAGACTTAGAGCAACAATATGGCCAGGCGATGGAGGAACACGGGTTTCTTCCAGATCCGGAGAACCGGCGTTACGGCTCCATGGGGCTGTGCTGGCGGCACACCTCCCAGCAGGGCGGCGGTTTTTTCTGGACCTACGGGCAGCAGAATCTCTATACCATCAAGATCCATGATTTCTTTTTCCATGAGGATCAGCTGCTGGAGTTCCATTGGCCGGAGAGTCTCAGTGTCACCTGGTATGAATCCATTTCCGGGGAGGAGTTCTCCCCCTGCCGCCGTCTTGTTCCAGGCTGTGTCAAAAGTTTTATCGGCGGTCGGGAACCATACCGGGCGCTCATCCACAGGCAGATCCCCATCGTTTCCATTGGCGTGGAGATCACCCCGGCT…	MAANKDLEQQYGQAMEEHGFLPDPENRRYGSMGLCWRHTSQQGGGFFWTYGQQNLYTIKIHDFFFHEDQLLEFHWPESLSVTWYESISGEEFSPCRRLVPGCVKSFIGGREPYRALIHRQIPIVSIGVEITPAYYRDYLRRQFPQEYQSLLESFQTLDQTEHFPEMVQLLKQVRDYRGEGLPARLFYDGKVAEAVALVAERHLKRKNRRSVSAEDMVRLADVAAFITAHCADELPLERLGRIGCMSISKLKDAFHVRYGCTITQYIQGQRTEQAGRLLRETDLPVSQVAAIVGYQNPSRFAEIFRRNTGRSPAEYRRACWSSFTEVNDMERKDSL	0	0	0	0	0	0	0	0	0	0	0	0	0	0	0	0	0	0	0	0	0	0	0	0	0	0	0	0	0	0	0	0	0	0	0	0	0	0	0	0	0	0	0	0	0	0
gene_10347	>An179_01460 Putative HMP/thiamine import ATP-binding protein YkoD	ATGATTGAGTTAAAGCATGTGTCATTTACTTATCAAGGACAAAAAGGAGACGGGCTGCATGACATCAGCCTGACCGTAGAGGACGGAGAATGTGTTCTGTTCTGTGGTCGGAGCGGCTGCGGAAAGACCACCATCACGAGGCTTGTAAACGGCTTGATCCCACAATTTTACGCAGGAGAGCTGGCGGGCAGCGTACTGGTGGATGGTCAGGAAGTCAGTGATCTTCCCATGCATCAGCTTGCCGCAAAGGTTGGATCGGTGTTTCAAAACCCAAGGACACAGTTTTTCAATGTGGATACAGACAGCGAGATCGCTTTTGGTATTGAAAATCAAGCACTCCCAGCTCACCAGCTGAGAGAACGCGTGGATCGGGCATCGGCAGAACTGCACATTGAAAAC…	MIELKHVSFTYQGQKGDGLHDISLTVEDGECVLFCGRSGCGKTTITRLVNGLIPQFYAGELAGSVLVDGQEVSDLPMHQLAAKVGSVFQNPRTQFFNVDTDSEIAFGIENQALPAHQLRERVDRASAELHIENLRNRNIFELSGGEKQKIAFASVYAMNPQIYLLDEPSSNLDMRSIQELGEHLKLIKSQGKTILIAEHRLYYLMDLVDRIVYLEHGKITQVFTPEAFRQLSEDTREQMGLRAIDLHRVLPPRNHSLAPVSDPILELNNVALHYKKRTILHDINLTAAKGEVIGVVGHNGAGKTTFSRALCGLHKACDGQFFWNGLSMDHKDRLRHSYMVMQDVNYELFADSVESECTFGIRNPKQTLVDATLEELALAPFRDRHPNTLSGGQKQRVAV…	0	0	0	0	0	0	0	0	0	0	0	0	0	0	0	0	0	0	0	0	0	0	0	0	0	0	0	0	0	0	0	0	0	0	0	0	0	0	0	0	0	0	0	0	0	0
gene_10348	>An9_01132 Bifunctional transcriptional activator/DNA repair enzyme AdaA	ATGACCGGTATCATCGAGCAATACTATGCGCCATTACTGAAAAAGCACGGTTTTGTACCGGAACCAGATAATGATCAGTATGGTCCTCTGGGGCTTTGCTGGAAGCTATCTCCGGAAGTTGGCGAAGGTTCCTATTGGACCTACGGGCAAAGGGATCTGTTCGACATCAAGATACACAACTTCTCTTTCAATAAGGATTTTATGCTGGAATTTGATCTCCCGGAATGTCTCAGTATTACCCGTTACGATTCCATCTCCGGTGAAGAGTTGTCTCCGTATCGCCGGTTGTCAGCCGGATGTATCAAGACCTATGTGGGCGGATACAAGCCATATCAAGTAATCGTCCACAAAAATATACCGGTTCGATCCATAGGCATCGAAATCACCCCCGCATATTAT…	MTGIIEQYYAPLLKKHGFVPEPDNDQYGPLGLCWKLSPEVGEGSYWTYGQRDLFDIKIHNFSFNKDFMLEFDLPECLSITRYDSISGEELSPYRRLSAGCIKTYVGGYKPYQVIVHKNIPVRSIGIEITPAYYEDYLKKQYPEEYRNPIEAFREIDQTTDFPEMYRLLLELQSYRGTGIAAKLYYESKVAEALSLVVEYQKKRSVSDHKLVSQDLERIQTVAAYLSDHYAGEVPIERLAQIACMGTTKLKSSFKKVYGCTITEYIQQRRMSQAEYLLAHTDLQIGQIAQTIGYSTSSRFAELFRRSTGLLPLEYRKMAKRK	0	0	0	0	0	0	0	0	0	0	0	0	0	0	0	0	0	0	0	0	0	0	0	0	0	0	0	0	0	0	0	0	0	0	0	0	0	0	0	0	0	0	0	0	0	0
gene_10349	>An179_01465 Putative multidrug export ATP-binding/permease protein	GTGAAACAACGCAGCTGGCTGGCCATCCTGCTCTCCTTTGCCGGTCCCTGCCGGGGAAAGCTGGTCTTGTCTGTTATATGCGCAATTATCAGCGTGGTGGGGGGCTTTGTGCCGTATCTGGGGGTCTATGAGATCCTTCGCCTGTTTATCCATCAGTCGGCCTCCGGAACGGAGCTTCTCCGATGGGCTGGAGTGTGTCTGGCGGGATATACGGTCAAGGTGGCTTTTTACGCCTTTTCGACTATGCTGGCTCATGTGTCTGCCTACACCATTTTGGAGGGACTGCGCCGTCAAGTGGCCCATAAGCTGATGCACGCCCCCTTGGGGAGTGTGCTGTCGAAGCCCGTCGGTTCCCTCAAAAGCACCATCGTGGATCGGATCGAGGACATTGAGCCGCCG…	MKQRSWLAILLSFAGPCRGKLVLSVICAIISVVGGFVPYLGVYEILRLFIHQSASGTELLRWAGVCLAGYTVKVAFYAFSTMLAHVSAYTILEGLRRQVAHKLMHAPLGSVLSKPVGSLKSTIVDRIEDIEPPLAHMIPELSSNVLLPIVVVIALFAMDWRMGLASLATIPAALIPMAAGLRTYNEKYAAYMAANAQVNSIIVEYVEGIEVVKAFNQSGASYEKFVRSVTSFRDFTLDWFRCTWKSMNLCLSILPTTLLATLPVGIALYQTGVLDPARLALCLMLVLGIVSPLVQAAAFLNSMKSMEFAVRDTRHLLDLKELPEASEPARLSGSGITLRDVSFSYSGKEEDTVLRHIDLELPANTFTALVGPSGGGKSTAARLIARFWDVTDGCIAIGG…	0	0	0	0	0	0	0	0	0	0	0	0	0	0	0	0	0	0	0	0	0	0	0	0	0	0	0	0	0	0	0	0	0	0	0	0	0	0	0	0	0	0	0	0	0	0
gene_10350	>An179_01472 putative protein	ATGGGACAAGAAGAGCGGATTCAAAACGCCTACCGGGGATTGGGAGGCAAACGGACATTTTATGATGGCATGATCACCTGTTCCACCCTGTCAGGCCGAGCGGTATGCCGCCTGATATGGGGAATGGATCGGGCGGAAACCCAGGACTACCTTTCCGCCGCCCTTTCCGGAATACCGGAGGGGTTTTCCGGAAGACTGCTGGAAGTCCCCGTGGGTACCGGCATACTGACCATGCCCCTCTATCGGGAAATGCCGGAGGCGGAGATCACCTGCCTGGATTACTCGCCGGAGATGCTGGAGCGGGCAAAATCCCGGGGCGAGGGACTTGCCCATGTGTGCTTTCAGCAGGGGGATGTTGGGGCGCTGCCTTTTGGGGATGGCAGTTTCGACATCGTGCTC…	MGQEERIQNAYRGLGGKRTFYDGMITCSTLSGRAVCRLIWGMDRAETQDYLSAALSGIPEGFSGRLLEVPVGTGILTMPLYREMPEAEITCLDYSPEMLERAKSRGEGLAHVCFQQGDVGALPFGDGSFDIVLSLNGFHAFPDKEAAWREIFRVLRPGGIFCGCFYVRGQNRRTDWIIRRLYVPKGYFTPPFETAESLWHRLEETFGPAKVRTVQGIASFVCRKAKEKHP	0	0	0	0	0	0	0	0	0	0	0	0	0	0	0	0	0	0	0	0	0	0	0	0	0	0	0	0	0	0	0	0	0	0	0	0	0	0	0	0	0	0	0	0	0	0
gene_10351	>An179_01493 hypothetical protein	ATGGACTTTTTACGCAACCTGCCCACACAGCAGCCCCAGCAGCTCACCCAGCTGATTCAGATTCAACCTGGCCGCGTGGTCAGTATGGCTATGAGCCGGCAGGAACACTGCCAAATGACTCTTTTGGCCTTCGGCGACGGGGAGAGTATCAGTGAGGAATGCTATTTTGGCGATACCCTCTACTACATTCTGGAGGGGGCGCTTTTTGTCTCTGCGGGTGAGGACAGCCGCTGTCTTCAAACGGGCGATTGCTTGGCTGTTCCCGCCCATACTCCCCACGCAGTAGTTGCTCCGGATGGCTGCAAGCTGCTGCAGATCACGCTTTCATAA	MDFLRNLPTQQPQQLTQLIQIQPGRVVSMAMSRQEHCQMTLLAFGDGESISEECYFGDTLYYILEGALFVSAGEDSRCLQTGDCLAVPAHTPHAVVAPDGCKLLQITLS	0	0	0	0	0	0	0	0	0	0	0	0	0	0	0	0	0	0	0	0	0	0	0	0	0	0	0	0	0	0	0	0	0	0	0	0	0	0	0	0	0	0	0	0	0	0
gene_10352	>An179_01496 hypothetical protein	ATGAAACGCACCCTTGCTTCCATCCTGGCTTCTGCTATGATGCTCTTTGCCCTGGCCGGTTGTGCCGGGGGCAATGCGCCTGCGGACAGCACCAACCAAAACGACACAGCAGAGGAATCCAGCCAGGCCGCCGAACCGATTACCATCTCTGTAGGCGTGCCCACTGCCCCGCCTGCTCTGCCGGTTCTTCACATGATGGAGGAGCTGCTGCTGGGGGAGAATGTGACAATTGACCTGAATGTGTGGAATGCCCCGGAAGAACTTCTGGCTATGGTCCAGGGCGGAGAACATGACCTGTACGCATTTCCCCTGACCGTGATATCCACCCTCTATAATAAGGGACTTGATGTACGTCTGATGAATGTGAACACCTGGGGCGTTACGTACTTTATGACCACC…	MKRTLASILASAMMLFALAGCAGGNAPADSTNQNDTAEESSQAAEPITISVGVPTAPPALPVLHMMEELLLGENVTIDLNVWNAPEELLAMVQGGEHDLYAFPLTVISTLYNKGLDVRLMNVNTWGVTYFMTTDPNFTTWSDLEGKTVYIPLQSSPPDALTQYFMSEAGLTVGENVQVVYASTAEVAALLASGEAEYATLIEPQVTSAMVQNENVRRALSFETEWQRSTGTDTMIPNAGFGTTQTFLDANPELAAQFQAAYEESVQWVLDHPTEAAALAEEYLDMNAAVVEAAIPNMGLTFKSAQDAKEELDTFYNLLYNFEPSMIGGELPDEGLFYAG	0	0	0	0	0	0	0	0	0	0	0	0	0	0	0	0	0	0	0	0	0	0	0	0	0	0	0	0	0	0	0	0	0	0	0	0	0	0	0	0	0	0	0	0	0	0
gene_10353	>An179_01588 hypothetical protein	ATGAACAACAAGGAACACAAGGAATTTACCCCGGAGGAATTAGAGGAAATCCGGGCCTATGCCGAACAGGAGGCCGCCGCCCCGGACGAATACCGCTTCTCCAACCCCGACCCCTACGCCAAGCCGGAGCCTGCCCCGGAGGGCCAGCCCCGCCGCTTCTGGTTTGACGCGGAGGGCCATATCCGCGTCAAAAACCTTTCCGCCTTCTGGCTGCCGGAGCTTACCTTGCAGCGGGAGATCGGCGGCACCGTTTACTCCGTCACAGGCAGCTATGAGGGGACGGAAACGCTGGACAGAAAATTAAAGCGCATTATGGAGCAAAACGCCGGAGAAATGGAGGGACAGGCATGA	MNNKEHKEFTPEELEEIRAYAEQEAAAPDEYRFSNPDPYAKPEPAPEGQPRRFWFDAEGHIRVKNLSAFWLPELTLQREIGGTVYSVTGSYEGTETLDRKLKRIMEQNAGEMEGQA	0	0	0	0	0	0	0	0	0	0	0	0	0	0	0	0	0	0	0	0	0	0	0	0	0	0	0	0	0	0	0	0	0	0	0	0	0	0	0	0	0	0	0	0	0	0
gene_10354	>An179_01683 hypothetical protein	GTGAGTTTTGATTATTTTTACGGTCAGCAATCCGATCTATTCACATTCTATCGAGTTCCGAAGGTGTTGTTCACGAACGAGAGGTTCTGGAATATTTCTGCCGATGCCAAGATGCTGTATGGCATTTTGCTTGACCGCATGAGCCTGTCTGCCAAGAATGGTTGGATAGATAAAAACGGTAGAGTGTATATCATTTTTACAATCGACGAAGCGAAGATGGCTCTGAACTGTGCTGAACAAAAGGCTATCAAGCTGCTCAGTGAACTTGAGAAGAAAGCAGGATTGATTGAACGTAAGCGCCAGGGTTTGGGAAAGCCCAACCTGATCTATGTGAAGAACTTTATCTCTGCTGTGGATTCACAACTCTTGAATTGTGAAAATCACAATTCTGGAACAATG…	MSFDYFYGQQSDLFTFYRVPKVLFTNERFWNISADAKMLYGILLDRMSLSAKNGWIDKNGRVYIIFTIDEAKMALNCAEQKAIKLLSELEKKAGLIERKRQGLGKPNLIYVKNFISAVDSQLLNCENHNSGTMEITTQELPKSQCNNTDIKNTEFSDTDSIFPSGNGGMMDENDRYQEYFDYFSDQLSMDLLKKDYPYDSEMLDNILELIVETVCTKRPLIRIGAEERPAEIVRSRFMKLNAEHIRYVMDCFKENTTKIRNIRQYMLTTIYNAPTTIDTYYDALVRHDMSHGYLEGGFKKLKMKREEGE	0	0	0	0	0	0	0	0	0	0	0	0	0	0	0	0	0	0	0	0	0	0	0	0	0	0	0	0	0	0	0	0	0	0	0	0	0	0	0	0	0	0	0	0	0	0
gene_10355	>An179_01684 Sporulation initiation inhibitor protein Soj	ATGTCGAAAAAAGCAACCATCATTGCGGTGGTCAATCAGAAAGGAGGCACTGGAAAGACCACCACCACCGAGAATCTGGGCGTTGGCTTGGCTCTTGAAGGAAAAAAGGTGCTTCTGGTAGACACCGATCCCCAGGCTTCCCTGACGGTCAGTTTGGGCAATCCCTGCCCGGATGATCTGTCTCCGACACTTTCCGATCTGATGGGAAAGATTATGATGGAAAACCCTATTACTCCCGATGAAGGGATTCTTCATCATCCGGAGGGCGTTGATTTGGTGCCGTCCAACATCGAACTCTCAGGTATGGAGGTAGCACTGGTCAATGCCATGAGCCGGGAAACCATTCTCCGGCAATACCTGGATACAGTCAAACAGAATTATGATTACATTCTTCTTGAC…	MSKKATIIAVVNQKGGTGKTTTTENLGVGLALEGKKVLLVDTDPQASLTVSLGNPCPDDLSPTLSDLMGKIMMENPITPDEGILHHPEGVDLVPSNIELSGMEVALVNAMSRETILRQYLDTVKQNYDYILLDCMPSLGMLTVNALAAADNVLIPVQAAYLPAKGLEQLLGTINKVKRQINPKLRIEGILLTMVDSRTNYSKDISNLIRESYGGKLKVYKTDIPRSVRAEEISAEGTSIFKHDPKGKVAEAYKILTKEVLNNAEKRRKHQLEGVR	0	0	0	0	0	0	0	0	0	0	0	0	0	0	0	0	0	0	0	0	0	0	0	0	0	0	0	0	0	0	0	0	0	0	0	0	0	0	0	0	0	0	0	0	0	0
gene_10356	>An179_01685 Chromosome-partitioning protein Spo0J	ATGCAGAAAAAAGGCGCAAACATCAGCTTGAAGGGGTACGATGATATTTTCTCCACCGATCAATCCAGAGCTGAAGCCCAGCAGGAGCGTGTGCAGGAAATTCCGCTTTCTGAGCTACACCCCTTTGAGGGACACCCCTTCCGTGTGGTTGATGATGAAGAAATGATGAAAACGGCAGAGAGCGTCCGAGATTTCGGAGTTCTCACTCCTGCGATTGTCCGTCCTGACCCCGACGGTGGTTATGAAATCGTTTCTGGTCACAGGCGGCACCGGGCATCGGAGCTTGCGGGTAAGGAAACCATGCCTGCGATTGTTCGTGACCTGGACGATGATGCAGCCATTATTTTGATGGTTGATGCGAATTTGCAGAGGGAGAGTATCCTGCCGAGTGAAAGAGCA…	MQKKGANISLKGYDDIFSTDQSRAEAQQERVQEIPLSELHPFEGHPFRVVDDEEMMKTAESVRDFGVLTPAIVRPDPDGGYEIVSGHRRHRASELAGKETMPAIVRDLDDDAAIILMVDANLQRESILPSERAFAYKMKLDAIKHQGQRTDLTSSQVGMKLQAMDIVGQEAGESRNQVHRYIRLTELIPELLDMVDTGQIKFNPAVELSYLASEEQKDFLSAMDYAQAAPSLSQAQRIKKLAQEGECTLDAMCEIMNEIKKGELDRVTFKTDSLRKYFPKSYTNKQMEDKIIQLLEQWQKKREKSMER	0	0	0	0	0	0	0	0	0	0	0	0	0	0	0	0	0	0	0	0	0	0	0	0	0	0	0	0	0	0	0	0	0	0	0	0	0	0	0	0	0	0	0	0	0	0
gene_10357	>An179_01686 hypothetical protein	ATGTTTACACCCAAAAACATTCAGGGCGCTTTGGAAGAACTCTACGACCTTTGCGATCCTGATTATATGGTAGATATGCTCGTAAACTACAGTGAGGAGTTCGATGATATTTCTCCTGCGCTTCTGGCAAAGTCGTTTCAGAAAAATGCCGAGATGATTAGCGAGTATCGAGTATTGTCCTCTGCTGGTGAGGGTATCGACTATCAGGGAAAGGTACTTCTGAACAGCAGAGCCGTGCGGCTTCTGTCCTATGTAGAAGATATGAGCGGCGATGAAAAAGTTCGCACGATTCAGAGCAAGGAGCTGTGGTTAGCAGAAGATATGACATTCTATGTGGTGTCCTGTATGTCTACGATCACGATGGACAAGGAAGAAGCCATTTGTCTTAACGAACACCGC…	MFTPKNIQGALEELYDLCDPDYMVDMLVNYSEEFDDISPALLAKSFQKNAEMISEYRVLSSAGEGIDYQGKVLLNSRAVRLLSYVEDMSGDEKVRTIQSKELWLAEDMTFYVVSCMSTITMDKEEAICLNEHRSVVTTVECEDDIFFDMGSLICELDDICLFELLADVDATIYEL	0	0	0	0	0	0	0	0	0	0	0	0	0	0	0	0	0	0	0	0	0	0	0	0	0	0	0	0	0	0	0	0	0	0	0	0	0	0	0	0	0	0	0	0	0	0
gene_10358	>An179_01687 hypothetical protein	TTGAAAGAATACGATGTGAAGATCACCGAAACCTTGGAGAAAACGGTTACGGTGCAAGCAGAATCTCACGATGCGGCAGAGGAACAGGTTAGAGCCGCTTATTACAATTCGGAGTACATTCTGGACTCCGAAAACTTTACCGGTGTTGCGTTCGGCACGACCGAGGAACGGGAGGTTCAGAAAGAACAGGCAGATACCATGAATGTGTTGCTGGTAAAGCCGTTCATGTATCCGCAGGCTGTGCAGATCGGCTGTGAGCTGGAGGATTTGCAGAAAGCCGTAGGTGGCGATATTGAGGCAACTTATCCGTTCAATGAGCCGGTTGCACTGGTGATGCACGACGAAGGTAAACTCGTAGGCAAAGAACTGAACCGTGCGCTGCGTGATGATGACGGCGAT…	MKEYDVKITETLEKTVTVQAESHDAAEEQVRAAYYNSEYILDSENFTGVAFGTTEEREVQKEQADTMNVLLVKPFMYPQAVQIGCELEDLQKAVGGDIEATYPFNEPVALVMHDEGKLVGKELNRALRDDDGDIYDIIAGDFLVVGLGEDDFCSLSPELMKQFEEHFHQPETFVRMGRSIMALPLPDDMVKKEDAPVKADSVPHKSNPDRDVL	0	0	0	0	0	0	0	0	0	0	0	0	0	0	0	0	0	0	0	0	0	0	0	0	0	0	0	0	0	0	0	0	0	0	0	0	0	0	0	0	0	0	0	0	0	0
gene_10359	>An179_01688 hypothetical protein	ATGCAAAGAAATTCGACGATTGGAGAGCTGATGGAGCGAAAGCGGATTCAGGATGGTGCCAAGGAGTACCAGGGACATACCTATATGGACTTGGCACGATTTGATGACGCCACCAAGCACATGATTATTTTCGATGTGCTGACCGATGAATCGCCTGTCGGTTGGAAAGGCGAAAGAAATCGCCTGTATTTGAGCGATGTGGGTTATCAGAAGGCTCTGGATAACCAGAAAGCTGGCAATATCAAGATTATCAGCCATGCCGCAGTTGCCAAGGGCAATCTGTATTACGACCACAGAGATATGGCACGATAA	MQRNSTIGELMERKRIQDGAKEYQGHTYMDLARFDDATKHMIIFDVLTDESPVGWKGERNRLYLSDVGYQKALDNQKAGNIKIISHAAVAKGNLYYDHRDMAR	0	0	0	0	0	0	0	0	0	0	0	0	0	0	0	0	0	0	0	0	0	0	0	0	0	0	0	0	0	0	0	0	0	0	0	0	0	0	0	0	0	0	0	0	0	0
gene_10360	>An179_01691 hypothetical protein	TTGGAAAATCTGAAAACGGTATCTGCCCTGGTTAAGAACATCTTGGAACACGACCACAAGGCAAGAAATACCGACAATCATTTGTACCTGATGGTACTGGAACACTATTCCGGTCTGCGTGGCATCGACATTCATGCCATGACGGTTCCTGTGTTTTTGAAGGAACTGGATAGACGCAGCTTTCCGGGGTTTGAAACTGTCCGCAGAAGCAGACAGAAAGTGCAGGCAACCTACCCTGACCTTGCTCCCAGTGAAGCCGTAGGCAAGCGCAGAGCAAAAAATGAGGTTGTATATCGAGAATTTGCAGAAAGCGAGGTGTAA	MENLKTVSALVKNILEHDHKARNTDNHLYLMVLEHYSGLRGIDIHAMTVPVFLKELDRRSFPGFETVRRSRQKVQATYPDLAPSEAVGKRRAKNEVVYREFAESEV	0	0	0	0	0	0	0	0	0	0	0	0	0	0	0	0	0	0	0	0	0	0	0	0	0	0	0	0	0	0	0	0	0	0	0	0	0	0	0	0	0	0	0	0	0	0
gene_10361	>An179_01699 hypothetical protein	ATGAGATTTAAGAAAATTGGAGCCGCATTGCTGGCGTGTGCAATGTGTTTTGGCGTGTTTTCTACAACGGCATTTGCCTATGTAGATGAAAGCGTAGCGACTGAAGAACCTGCGGTCGAAGAAAAAGTTCCCGAAACAGAGCCGGAGGAGCCGATGCTACCGCTTACTCCCGACGGCAATCTGACTTTGGTTGATGACGCTGGCTCGCCTACGAAAAGCGGAAAGCAGTTCATTACCGCTGTAACCAAAAACGGAAACTACTTCTATATCATCATTGACCGTGATGATAAGGGCGAGGAAACCGTGCATTTTCTGAATCAGGTGGATGAAGCCGACCTGCTCAAGCTGATGGACGAGGAAGAAGTTGCAGAGTTCACCAAGCCGGTTGAGGAAACAAAG…	MRFKKIGAALLACAMCFGVFSTTAFAYVDESVATEEPAVEEKVPETEPEEPMLPLTPDGNLTLVDDAGSPTKSGKQFITAVTKNGNYFYIIIDRDDKGEETVHFLNQVDEADLLKLMDEEEVAEFTKPVEETKPEVVETVPEITEPTPEEKPKSTNMLPAILTLIVLACGGGFFVFKKVQEKKKAQEAAKPDPDADYVDDDEDYGYDPEFEDDDEDSSVDEDDNEPV	0	0	0	0	0	0	0	0	0	0	0	0	0	0	0	0	0	0	0	0	0	0	0	0	0	0	0	0	0	0	0	0	0	0	0	0	0	0	0	0	0	0	0	0	0	0
gene_10362	>An179_01700 hypothetical protein	ATGAAAAAACTTCAATTTTTGAAAGCGGGTGACTATATGAAAACAATCACGAGAGCAAAATATCTCGATAGAATCATTGAACTGAATGGTACTCCTGACATCAAGATCATCACGGGCATTCGTCGATCTGGTAAGTCCAAATTGATGCAGGCGTATATTGCGTATCTGAAAAGCAATTTTGAAAACATCAATATTATCTTCATCGACTTCATGGATTTGGCGTATGAAGAAATCAAGGAATACCATGCCTTACACGCCTATGTGGAAGAACATTATCAGGAAGGAAAAACGAACTACCTGTTTGTAGACGAGGTTCAGATGTGTCCCAAGTTTGAGTTGGCAATCAATAGCCTGTACTCTAAGGGAAAATACGACATCTATGTAACAGGCTCTAATGCT…	MKKLQFLKAGDYMKTITRAKYLDRIIELNGTPDIKIITGIRRSGKSKLMQAYIAYLKSNFENINIIFIDFMDLAYEEIKEYHALHAYVEEHYQEGKTNYLFVDEVQMCPKFELAINSLYSKGKYDIYVTGSNAFLLSADLATLFTGRYIEIHVFPFSFQEYCQYYDDISDKDKLFDEYAIKGGLAGSYAYRTEKDRTNYIKEVYETIVTRDLVQKYTLPDTLVLQRLSEFLMDNISNLTSPNKVSQLLTANETPTNHVTVGKYIKYLCNAFVFYDIKRYDIRGKKYLESSEKFYLCDSGIRYAILGSRNIDYGRVYENVVCIELLRRGYDVYVGKLYQKEIDFVAQRGSEKIYIQVSDNISGQETFERECSPLLQIRDAYPKMIIARTKHPQYSYEGIE…	0	0	0	0	0	0	0	0	0	0	0	0	0	0	0	0	0	0	0	0	0	0	0	0	0	0	0	0	0	0	0	0	0	0	0	0	0	0	0	0	0	0	0	0	0	0
gene_10363	>An179_01701 DNA topoisomerase 3	ATGAAATTAGTTTTGGCTGAAAAGCCTTCGGTTGCACAGAGTATTGCCAAAGTGTTAGGTGCTGCCAAGCGTGAGGATGGCTACTTAGAGGGAAACGGATATGTGGTCAGCTGGTGTGTAGGGCATTTGGTGGAGCTGGCACAGCCGGAAGTCTATGATGCGAAGTACAGCAAATGGGCTTATGCAGACCTTCCTATCTTCCCGATGGACTGGCAGTATGAGGTTTCTGCCGGTACGAAAAAACAGTTTGGGATTCTGAAAAAGCTCATGGCCAGAGAAGATGTTGCGAGTCTTGTGTGTGCAACAGATGCCGGTCGTGAGGGCGAGCTGATCTTTCGGTTGGTGTACCACAAAGCCGGGTGCAGAAAGCCGTTTGAGCGGCTTTGGATTTCCTCGATG…	MKLVLAEKPSVAQSIAKVLGAAKREDGYLEGNGYVVSWCVGHLVELAQPEVYDAKYSKWAYADLPIFPMDWQYEVSAGTKKQFGILKKLMAREDVASLVCATDAGREGELIFRLVYHKAGCRKPFERLWISSMEDVAIKEGFENLRSGTEYDALYEAALCRERADWIVGINATRLFSTLYGQTLNVGRVMTPTLAMAVMREAAISAFKPELFYTVQIGLDGFTAASERFKTKAAAEAVKQSCSVAIVQKAECKEKTEKPPALYDLTSLQREANRVLGYTAQQTLDYTQNLYEKKLVTYPRTDSRFLTEDMAHSLTDLVKLAFHTFPVEDVDNIPVHAEQVVNNKKVTDHHAIIPTRELQKCNLSELPKGELAILQLISNRLCVAVGDPHRYAETVIELD…	0	0	0	0	0	0	0	0	0	0	0	0	0	0	0	0	0	0	0	0	0	0	0	0	0	0	0	0	0	0	0	0	0	0	0	0	0	0	0	0	0	0	0	0	0	0
gene_10364	>An179_01702 hypothetical protein	ATGACAAATGAGTACAACCCGGATGGTAAGGAAATCCGATTTATCGACAGCCATTATAAGGATTTGTTTCATATCCCCGATGGCAGCTGTGTGCAGATTCACTACCCGGATGAAATGGTTGTGAAGCCCTGCACCTTCATTGACGAGTATCATACGCAGATCGGATACAATGTGTTTCATATCTGCCAGTTTGCAGAAATTATGGAGCGCAACGGCGCAAGCTATATGCCGGAGCCTGAGATTATGGGCGGTGAAGCCGCATGGAAGGTCGGAAAGGATAGAATCCTTGCGGTGCAGACCTGCGAAGATGGTTACGACTACACCCTGTTGGATGAAAACTACAACGAGATTGATGGCGGTCAGGTTGATAACCCTGAACTGTCCATGCTCGAAGTCCGC…	MTNEYNPDGKEIRFIDSHYKDLFHIPDGSCVQIHYPDEMVVKPCTFIDEYHTQIGYNVFHICQFAEIMERNGASYMPEPEIMGGEAAWKVGKDRILAVQTCEDGYDYTLLDENYNEIDGGQVDNPELSMLEVRRDILESFGLERRELRAMFYEDVMEQAFEVGRQAVVVNDPIAELAFKLDRFAENFDPYEYMDQVDDVQAHIQEIKADLAAGNTAPYREFLNTAIEEAREETAVEVAKVLKSQLDKLDSPKRESVMEKLAQAAEKAAPASPSPKRKEPER	0	0	0	0	0	0	0	0	0	0	0	0	0	0	0	0	0	0	0	0	0	0	0	0	0	0	0	0	0	0	0	0	0	0	0	0	0	0	0	0	0	0	0	0	0	0
gene_10365	>An179_01948 HTH-type transcriptional regulator MgrA	ATGAAAACACAAGGCGGATTTTTGATAACCCGAATCAAACAGGTCGGAGGACGTGTTTTTGAACGCATATTGAGCGAAAAAAATATCGATGCTTTTAATGGCTCCCAGGGAAGGATTCTATATATTCTCTGGCAGAAGGATGGCGTTCCCATTAGTGAGCTGTCAAAAGAGACCGGTCTTGCCACGACTACGCTGACCAGTATGCTTGACCGTATGGAGGCGGCAAATCTGATTTATCGGGATCGCGGCGACAAAGACCGTAGAAAGATTCTCATTTTCCTTACAGAAGAAGCCAAAGGTCTGGAACAAGATTATAATGAAGTAACCGAAGAAATCAGCAATATTTATTACAAGGGATTTTCCAGGGAGGAAATCGAGCAGCTGGAGAACTATCTCCAC…	MKTQGGFLITRIKQVGGRVFERILSEKNIDAFNGSQGRILYILWQKDGVPISELSKETGLATTTLTSMLDRMEAANLIYRDRGDKDRRKILIFLTEEAKGLEQDYNEVTEEISNIYYKGFSREEIEQLENYLHRILKNVEEVL	0	0	0	0	0	0	0	0	0	0	0	0	0	0	0	0	0	0	0	0	0	0	0	0	0	0	0	0	0	0	0	0	0	0	0	0	0	0	0	0	0	0	0	0	0	0
gene_10366	>An179_02145 Transposase from transposon Tn916	TTGTATGGGACTACCTGCGAGGAACTGTACGATAAAGAGCAGGAGGCGAGACGCCAGGTAGCGGAGATCATCTTCCACCGGGAGCATCCTACTGTGGCCGAGTATTGTGAGAAGTGGCTGTTGATGCAATCCGCAAAAGTGTCGCCGGCTACACTGAAGGGCTACGCCTCCAATATGAAGAACTACATTATCAAGCCTTTGGGAGATATGTATATGGAGGAAGTAACAGCGGATGATATTCGTCTGGCGCTGATCCCATTGTCCAATAAGTCCGAGAGCCTGCACAATACGGTGAATATGCTCCTCAAGTGCATTTTTTACTCGGCAGAGCGGAGCCAGTTGCTGGAATACAATCCGTGTGAGGGGATTTCGGCAAAAGGAGGGAAACCGACCCAAAAG…	MYGTTCEELYDKEQEARRQVAEIIFHREHPTVAEYCEKWLLMQSAKVSPATLKGYASNMKNYIIKPLGDMYMEEVTADDIRLALIPLSNKSESLHNTVNMLLKCIFYSAERSQLLEYNPCEGISAKGGKPTQKKDSLTDQQVEVLLETVKGLPPYLFTMIGLYAGLRREEALALQWDCVFLDAPTPYISVRRAWRSEHNRPVISTTLKTKAARRDIPIPKCLVNCLREAKAASKSEYVIADSEGQPLSYSQFKRVWQYIVVRSTKERTYYKYVNGQSIKYTVQPSLGGHQKNNPNIVYSLDFDVTPHLLRHTYITNLLYAGVDPKTVQYLAGHENSKTTMDIYARVKYNKPEQLFDVVNSAFHQAVPS	0	0	0	0	0	0	0	0	0	0	0	0	0	0	0	0	0	0	0	0	0	0	0	0	0	0	0	0	0	0	0	0	0	0	0	0	0	0	0	0	0	0	0	0	0	0
gene_10367	>An179_02164 hypothetical protein	TTGAAGATAACTGACCACAAAGTACTAACTCAGTATTCACCAGCTAAAGTTCAATTTTTCAGAATAGATCCTGAAGATTTATCTGCAACATTAGAGAACATTTTGCGTGCTCTTATGGACTTATCTTGGCTTAGTAAATTCGATCAAGACTATGAAAAGATAGCATTTAATTCTCGTGCTCAGAAAACGATAGCTGACATAAAAAACAAGTTTGAGCAGTGCATTGATGACAGTATAACAAAAGATGCTGGAGAGTATGTCGTTTCAGAGTTAGCCCGAGAAACCCTGATTACCCAATTGGATTATCTGGATATCCCTCTTGATGAACTTGTAGGAAAGCAACGTTCTGGAAACCCTGGATTTGATTTTCATTCACAAAACAAGGTAACAGATACAGTT…	MKITDHKVLTQYSPAKVQFFRIDPEDLSATLENILRALMDLSWLSKFDQDYEKIAFNSRAQKTIADIKNKFEQCIDDSITKDAGEYVVSELARETLITQLDYLDIPLDELVGKQRSGNPGFDFHSQNKVTDTVIFGEAKYVSKTTAYSSALPQIVEFIGDGKDVEDLPELKPFCTPSALQRAAKGIKGFSAAFSAKSTGTDKIIKNIVKRKDFQDLLQYEEIILVAVDL	0	0	0	0	0	0	0	0	0	0	0	0	0	0	0	0	0	0	0	0	0	0	0	0	0	0	0	0	0	0	0	0	0	0	0	0	0	0	0	0	0	0	0	0	0	0
gene_10368	>An179_02169 hypothetical protein	ATGATGTCAAACCAAAACAGGGAGCTGACTTCAAAAGAGAAACGCTCCATCAAAAAGCTGGTCACAAGGCTTTGCGCCAACTATGACAGCGAGTACGGGTGCTTGCCGCTGGACTGTGATTGTCCCATGTTCGGCATCTGCTACACAAACAGTGCTATGTGCCGCTACTTTCGGGAATCAGTTTTGCCCAATGACCCGGAGCTGCAAGCATCACTGGAAAGCCAGCCTATCCGCACCTGTCAGTATTGCGGTCAGAAATTTCCGGCTGACGGAAAACGGGTGTACTGCTCCCAGCAGTGTGCGGAGTCTGCCCGCCGTCAGCAGAATGCGGCGAGAGTACGGAAATTCAGAAACAAGCGAAAGTAA	MMSNQNRELTSKEKRSIKKLVTRLCANYDSEYGCLPLDCDCPMFGICYTNSAMCRYFRESVLPNDPELQASLESQPIRTCQYCGQKFPADGKRVYCSQQCAESARRQQNAARVRKFRNKRK	0	0	0	0	0	0	0	0	0	0	0	0	0	0	0	0	0	0	0	0	0	0	0	0	0	0	0	0	0	0	0	0	0	0	0	0	0	0	0	0	0	0	0	0	0	0
gene_10369	>An179_02444 hypothetical protein	ATGGATTTGACGAAGTATTACCCCGACATTGCCGCAAAGTATCCCGCCTATGTAACGCAACGGGAACTATGCGAGATCTGCCGCATCTGTCCCAAGACCGCCTACAATTTGGAGCAACAAGGTGAGATTCCCTACACCATTGAGCAAAACCACCTGATCCGTAGCCACAAAATCAAGCTGACGGACATTCTTGCCTATCTCTATCGGCGTGAGTGCAGACAGGAAGCAGACAGTCCCTATATCTGTGCTATGAGAACATTCTATGACGAACATCTCTCTCCCTACTCAGACCTGCTTTCCGTAAAGGATATTCAGCAGATTACAGGCTTTTCGTCCTCGGCAATCGTGCGGTGGATCAGCACAGGGATTCTGAAGGCTTTCCAGCCTGGAAAGCAGTAC…	MDLTKYYPDIAAKYPAYVTQRELCEICRICPKTAYNLEQQGEIPYTIEQNHLIRSHKIKLTDILAYLYRRECRQEADSPYICAMRTFYDEHLSPYSDLLSVKDIQQITGFSSSAIVRWISTGILKAFQPGKQYTVPKDFMLDFLISPYYRRIRRKTPLQKELMDTFERLWQEKGGE	0	0	0	0	0	0	0	0	0	0	0	0	0	0	0	0	0	0	0	0	0	0	0	0	0	0	0	0	0	0	0	0	0	0	0	0	0	0	0	0	0	0	0	0	0	0
gene_10370	>An179_02445 hypothetical protein	GTGGCACAGGTATCCAAGTATCGCTATTTGCTGAATCAGTACCCAGAAACAGTCCAAAAAGAGCAATTCCGCATCATCTGTCATATCAGCAAACGCACAGCTCGTTATCTGCTGCAATCCGGTCTGGTTCCCTGCGTACAGAGTGGGAAAAAGACCCGGAATTACACCATTAAGATGAAAGACATTGTTCGCTACCTTGAGCGCAGGGAAATCCACCCCGAAAAATACAAACTTCCCCCCGGCTCATATAGCGGGACATACGCAGTCAAGCCCCTGCTTCCCGAATCTGTGACAACGGAGGAACTGAGAAAATACTACATAGAGAGTTTCCGGGACATTCCCGACATAGTTTCCACGAGAGAGGCCGCGGAATTAACAGGCGCCACGGCATCTACGGTC…	MAQVSKYRYLLNQYPETVQKEQFRIICHISKRTARYLLQSGLVPCVQSGKKTRNYTIKMKDIVRYLERREIHPEKYKLPPGSYSGTYAVKPLLPESVTTEELRKYYIESFRDIPDIVSTREAAELTGATASTVAKWIRTKKLKALSHGPAFIIPKVNLINFMASDAYLNKRLKSQKFHENIGGFLSWKAAK	0	0	0	0	0	0	0	0	0	0	0	0	0	0	0	0	0	0	0	0	0	0	0	0	0	0	0	0	0	0	0	0	0	0	0	0	0	0	0	0	0	0	0	0	0	0
gene_10371	>An179_02446 Sporulation initiation inhibitor protein Soj	ATGGAAAGCGGCAAAATAATTGTTGTAGCCAACCAGAAAGGTGGGGTAGCCAAGACCAGCACGGTCCGAAATCTGTCCTATGCGCTGGCCGAGATGGGCAAGAAGGTCTTGGTAGTTGACTTTGACCCCCAGTATAACCTTACCACCAGCTTCGGTGTCCTGCCGACCCAGGCACCCTATAATACCGGGACGCTTATCACCAATCTGCTCCTGGACGAATCTCTGCCGGATACCAACGAGTTCATCCAAAAAATTGACTCTGTGGACTTGATCCCTTCCAGTCGCTATCTCACCGTTGCAGAGGCAAATCTGCTGATGACGCCGGATAGCAACGGGTACCTAGCTACTCTGCTCGCACCTCTGCGGATGTCCTATGATTACATAATCGTAGACACAAAT…	MESGKIIVVANQKGGVAKTSTVRNLSYALAEMGKKVLVVDFDPQYNLTTSFGVLPTQAPYNTGTLITNLLLDESLPDTNEFIQKIDSVDLIPSSRYLTVAEANLLMTPDSNGYLATLLAPLRMSYDYIIVDTNPSLGSLTINALTAADEVIIPIDPELFALTGLQALMDTIKKIKQKLNPRIDIGGILFTKCNKRTNLYRRTYGQVAKAFQSLPIFNCQIPYTVKVGDANSYGMSVMELEQANPASLAYLELAKEVLEYAST	0	0	0	0	0	0	0	0	0	0	0	0	0	0	0	0	0	0	0	0	0	0	0	0	0	0	0	0	0	0	0	0	0	0	0	0	0	0	0	0	0	0	0	0	0	0
gene_10372	>An179_02452 hypothetical protein	ATGGGCGAGAAACATTCGGCTGTCTGCTATATCTTCCGTGAGGGGGCTTTTACACCCGTTCAGGAAACGAAACCGCTGCGGAATGACTTTGGCCTTGACCTCTTTCAGTATAAAGGGGCTGTTTATGAAGGCAAAACCGGACTGCATCTCTGCCCAGCGCGGGATGCGGAATATCTTGCACTTTTTATCAAGAGCCACGGCGGAATAGAAAAGGTTCAGCAAGTGATTAACAGTAGCTTGGAGCGTACCGGCCTTTCTCCCCGCTATACCCGACCGGATGAAAAGAAAAAGGACATCTTCCCGCCAAAGGAAAAAGACGAGAACCGGGTTTTTGCCAAAGACCTGATGGGAAACAAGCACTTCTACTACCGCTTCTACAACGAAAACGGCATTGAACTC…	MGEKHSAVCYIFREGAFTPVQETKPLRNDFGLDLFQYKGAVYEGKTGLHLCPARDAEYLALFIKSHGGIEKVQQVINSSLERTGLSPRYTRPDEKKKDIFPPKEKDENRVFAKDLMGNKHFYYRFYNENGIELYTMEKKREFFQTVYIPCDGFMVGIDQRHRLEEVLKWLPTLEHGIRGEIERVFNQSMEAPDRWADLGFANLLGRYEEAKAHNAPIAAERQRQADERRAQQDAREQQLAQERQARYDSAIREAEGNIMAGKEVINREINGKSLIMQLFREHEIPVPLKTQGWIINSLHSIRYDPQIGEWNYRYFKGSRDSTKMFDLLAKLSAAIQTRQQFEEHGESPPDTPVLDCEEEQDMEL	0	0	0	0	0	0	0	0	0	0	0	0	0	0	0	0	0	0	0	0	0	0	0	0	0	0	0	0	0	0	0	0	0	0	0	0	0	0	0	0	0	0	0	0	0	0
gene_10373	>An179_02454 hypothetical protein	ATGCCGATGACAGCGACAATGGCGCCCTACACCCTTTTCATTCTGGATGATGATACCCCTCTGAACCCTCGTGAGGACTATGACTGTTTGGGAAAAATGGTCTGCTGGCACAGCAGATACAGTCTGGGCGAGAAGCACGATTATGACGAGCCGAGCGATTTCCTGCGGAGCCTGCTGTTTTCTGAATACTCCAGCGGCCACGACCGCAACAATCCGGTTTTCGCATTTCTCAAATCCGGCAAAGCCAAGGATGCCCGTCTGGAATACAACCGATCCACACGGGAGTGGGAATTGCAGGAGAACCAGCACTGGCATTCAAACAGCGATTGGTATGTGTCCTCCAGCTATGCGGCCTCATTGAAAGATGAAGTCCCGGACTGGTTTTTGGATGACTGCCTT…	MPMTATMAPYTLFILDDDTPLNPREDYDCLGKMVCWHSRYSLGEKHDYDEPSDFLRSLLFSEYSSGHDRNNPVFAFLKSGKAKDARLEYNRSTREWELQENQHWHSNSDWYVSSSYAASLKDEVPDWFLDDCLSALSTGELLSLVEQMDGMVILPLYLYDHSGITMNTCGFSCPWDSGQVGWIYADKEMIEREYGKITPEILEKVRQVLESEVKEYDYYLTGQCYGFQLFKEDVEVDSCWGFLGEIRDVQNDIKDYLPKDCNPAIVESLQFQYEEPDIDEYLERLQEETEGLDCEP	0	0	0	0	0	0	0	0	0	0	0	0	0	0	0	0	0	0	0	0	0	0	0	0	0	0	0	0	0	0	0	0	0	0	0	0	0	0	0	0	0	0	0	0	0	0
gene_10374	>An179_02457 hypothetical protein	ATGAGCAGAAGCGCCGCTGCGTATCAGAAATTTACCGAGGATGAGATTCGGAAAGCAAACAGCGTGGATATTCTGTCCCTGGCCCGTGGCTATGGATATGAGCCGGAAAAGGCAGGCCGCAAAGCTGTCCACATGAAGCACAGCGGCGGGCTTTACATCTTCCCCGAAAACAATCGCTTTTTCCAATGGACGGGTCCTGATGATGGAGTCAAAGGCGGCGCCATTGATTTTGTCATGCGGGAAGAAAACCTGTCCTTCCCCGAAGCGGTGGGCAAGCTGATCGGCAAGGAGTTCTCTCCATCCGTAAAGCAGGTGGTTCCCTATGAGAAAAAAGAACGGGAGCCGCTGGTGCTACCCGAAAAGGCAGACAACATGAAGCGGGCCTATTGGTATCTGGTT…	MSRSAAAYQKFTEDEIRKANSVDILSLARGYGYEPEKAGRKAVHMKHSGGLYIFPENNRFFQWTGPDDGVKGGAIDFVMREENLSFPEAVGKLIGKEFSPSVKQVVPYEKKEREPLVLPEKADNMKRAYWYLVSVRGISPKIVSHFMNRKMIYQEKKYGNCVFVGYDAEGTARYCSMRAARDNSSFKMDATGSDKSYPFFHEGKTDLLIVTEAPIDLMSHASIAADFYGRDWMQDHRISTGCLWNGAIDRYLEAHPQIKRLVFAVDNDYLARDKNGQLRNWGQLTAAKWMKAYTEKGYACAVHVPHLNDFNTDLVEMRKGRSVEDLDRQRMAELETAFEQSAEEEPEQGMEV	0	0	0	0	0	0	0	0	0	0	0	0	0	0	0	0	0	0	0	0	0	0	0	0	0	0	0	0	0	0	0	0	0	0	0	0	0	0	0	0	0	0	0	0	0	0
gene_10375	>An179_02459 hypothetical protein	TTGAAGGAATCGCCCATAAAAACAGAGCGCAAGACGCTCCATCTGCCGGAGGATACCATTCGGGCGCTCAATAAGCTGGCGGCCAGGAACGGGACGGACTTTTCCAAAGAAGTGCGCAGGGCGATTGACGAATATCTGGATTTGGAAACCACCGCCGAAAATATTGACATGATAAACGGGGTCATCCGGCAGGAACTCAGCGGGCAGCTCAAAGCCCTGGGAAATCGGTTGGCCGGACTGATAAACCGCCTGACGATCATATCGGCTGCGGGCTATTATGCCAACATTGCCATTATCGCAGACCTTATTGACCAAGATCGCTATTCGTCTTTTGAAAAAATTGAGTCGGCGGCCCGAAAGCGGGCATTGGCATTTGCCAATCAGAAAAACGCGGATGCG…	MKESPIKTERKTLHLPEDTIRALNKLAARNGTDFSKEVRRAIDEYLDLETTAENIDMINGVIRQELSGQLKALGNRLAGLINRLTIISAAGYYANIAIIADLIDQDRYSSFEKIESAARKRALAFANQKNADALRTFMDDEEMQKAIHAVQGGSRVDSDL	0	0	0	0	0	0	0	0	0	0	0	0	0	0	0	0	0	0	0	0	0	0	0	0	0	0	0	0	0	0	0	0	0	0	0	0	0	0	0	0	0	0	0	0	0	0
gene_10376	>An179_02460 hypothetical protein	GTGTCGATTCTGATTTATAAGCAGCGCCACCGGCACCCCAATTATAAGAAAACTCCAAAAGGCAACTATGCACATATTGGTTACATTGCAACTCGTCCCGGTGCCGTGAAGAATGAGGGGATGCGCCACGGGCTGTTTGGCAAACTGGAGTCGGGGGCGGTCAAAGAGTTTGACACTTGGCAGGAAGCCGCCCGCCTGGTTCGGGAGCTGTCCTATCGCCGTGTCAATATGTATCGGGGAATTATTTCCTTTTCGCCGGAAACGGCTGCCGAATTGGGGCTGTCCGATCACAAAGCGTGGGAGGACTATATTGACCGCCACATTTTGACCCTTGCAAAGTTCAATGGAATCAGGGTGCAGGATTTGCAATGGGTGGCCGCCCACCATAACGAAAAAGGT…	MSILIYKQRHRHPNYKKTPKGNYAHIGYIATRPGAVKNEGMRHGLFGKLESGAVKEFDTWQEAARLVRELSYRRVNMYRGIISFSPETAAELGLSDHKAWEDYIDRHILTLAKFNGIRVQDLQWVAAHHNEKGHPHIHVVFWNKHQRTMVPFVHPSIPDKIRKQLIRDTFAERIKAYCEDKQQAKEHLSAITDEMIDEFEKYMEQLHPQEYRRLREAFGRITDDELGTSPLDSVVGAMKIAPFLSRLFALKEKMPKKGRLYYKLLPEDVKVEVDAFVAFLKENNEYIRNLVQDYVESKTRLAMLYDTDPTHIKEQQEKAVAEADKLIANKILDVIRTMLCKDREVQSFEYTEARKAYFTEQMICEILIALEQAAMSFDMEYDDRQKAMSTELSKAARKE…	0	0	0	0	0	0	0	0	0	0	0	0	0	0	0	0	0	0	0	0	0	0	0	0	0	0	0	0	0	0	0	0	0	0	0	0	0	0	0	0	0	0	0	0	0	0
gene_10377	>An179_02576 hypothetical protein	ATGAAAACAGATAAGCTCCGAAAATTCCTCATTCCCAATATCCCGTATGTGTTCATCGGCTGGGCGTTCCTCAAATTGAGTACGGCCTATCGGCTGGCCGCTGGTGCGGGTTTCCTAACAAAAGTGATGGGGATCGGCCAGACTATCGGCCCGGCCTTTGCCGATTTCGCGCCGGGGCTAAACCCTGTTGACTGGCTGGTTGGTATCGTGGGAGCCGTGGCGTTCCGTCTGTTCATCCACATGAAAAGTAAAAAAGCCAAGAAGTTCCGGCGTGACGAGGAGTACGGCTCGGCCCGGTGGGGAAACGAAAAGGACATCAAGCCCTTTGTCGATCCCAAGTTTGAAAACAATGTCATTCTGACCGGGACGGAGTTTCTCACCATGAACACCCGGCCCAAG…	MKTDKLRKFLIPNIPYVFIGWAFLKLSTAYRLAAGAGFLTKVMGIGQTIGPAFADFAPGLNPVDWLVGIVGAVAFRLFIHMKSKKAKKFRRDEEYGSARWGNEKDIKPFVDPKFENNVILTGTEFLTMNTRPKIPANARNLNTCVIGSSGSGKTRFWLTPQLLQAHSSFVVVDPKGGVLSQVGSFLQKRGYKIKVFNSIDFSKSMHYNPLAYIKNESDILKFVNALISNTKGEGKEGDPFWTKAETLLYCALLGYIIFEGAEEDRNMNTLVDMISGMEVKEDDEDFMNAVDYMFAGLEKRKPDCFAVKQYKKYKLSSGKTAKSILISCGARLAPFDIPQLREIMSYDELELDRMGDRRTATFFCISDTDSTYNFLVALAFSQMFNLLCERADNVHGGRL…	0	0	0	0	0	0	0	0	0	0	0	0	0	0	0	0	0	0	0	0	0	0	0	0	0	0	0	0	0	0	0	0	0	0	0	0	0	0	0	0	0	0	0	0	0	0
gene_10378	>An179_02643 hypothetical protein	ATGGCACAGCAAAACGGCCCCAAAGGTTTCCTTGTGGTGCTGCCCGGAGAGATCATCGAGATACCGCAGGACGATGATAAATCGTGGCTGACCCTGTTTTACAGCCTGCCGGTGGAGCTGGCGGGGAAATGGAAGCCCGCCCTTACCCTGCCCCGCAGCCCCTATGAGGTGCTTCGGACGGACAAATACGACCCCATCATCCGGCACGATATGTTTAAGCTGCTGGTGTGGGACTGCTATTCCTGGACGGCGTGGCAATTCTTTCAGGTAAAAGACCGCAGAGGGAACTACCGGGACATTCCCGGCGACCGGGAGCAATACGCGGGCCACTCCCCCCTGTGGCGGCTGTCCTACGCCATCATCCCCTATCTCCGTATGAAGTTTGAGCAAAACGGCCTT…	MAQQNGPKGFLVVLPGEIIEIPQDDDKSWLTLFYSLPVELAGKWKPALTLPRSPYEVLRTDKYDPIIRHDMFKLLVWDCYSWTAWQFFQVKDRRGNYRDIPGDREQYAGHSPLWRLSYAIIPYLRMKFEQNGLSFQSLYNMPPGMEVPWLTYQQFSNLVGNLTDMVIAEQNWQPVIDAMWENRAVEDYDSRGSTVKKDFLRKWHHDRSGKAISLEELMESGGELSQVADPRADFENSVLSQMQIDTFAAEHISDTDKEILKLRMEGYTEQEIADRVGYKTASAVHKRIAKIAGAYEDFVLSEYQQYLDRHDSK	0	0	0	0	0	0	0	0	0	0	0	0	0	0	0	0	0	0	0	0	0	0	0	0	0	0	0	0	0	0	0	0	0	0	0	0	0	0	0	0	0	0	0	0	0	0
gene_10379	>An179_02763 hypothetical protein	ATGAGATTCTATTTGGACCATAATATTTATATTTACTCGCTAAATGATGAGTCAATAGGCCAAGCGGTTGAAACATTAAAATCTGATTCTGTTCAATTTTTGTATAGCCCAGCGCATATTGAGGAGGTGTATACTGCATTTGTTAAGAATGGAAGTAAATATCAGCAAAATATACAGCGTATCTTTGAACAAATTTCAAAATTCACTGATGATATGGAATGTCTGCCATCTGACACACAAATAATAATAAAAAGGGAAAAGCCATCAGATTGCTATAAACGAGTTGCTGGAATTGATACAACTCAACGAATGGAATCTGATGGTAAATATAAGTATCAAATAGATAAAGGGCATTATCAAGAACTTTGCAAACAAGATAAACATTTTCAATCCATATCT…	MRFYLDHNIYIYSLNDESIGQAVETLKSDSVQFLYSPAHIEEVYTAFVKNGSKYQQNIQRIFEQISKFTDDMECLPSDTQIIIKREKPSDCYKRVAGIDTTQRMESDGKYKYQIDKGHYQELCKQDKHFQSISTLTYDKIWDHKEIINCLEELNRNMPQIINRHNFNVDTISLAMLGINKILPEDLQIQRGMYDELKKSHKALEFVVEILFRVLNISGYNADKEEATTISGIHDVTHAIYATKADKLFSSDKKFVNKCAAIYYFLGVKTQVVLCPQKEIAKILLESK	0	0	0	0	0	0	0	0	0	0	0	0	0	0	0	0	0	0	0	0	0	0	0	0	0	0	0	0	0	0	0	0	0	0	0	0	0	0	0	0	0	0	0	0	0	0
gene_10380	>An179_02815 DNA primase	ATGACACTCTTTGAACTGGTAAAACAGAATATTTGTGTGCCGGATGCGGCGGAACACTATGGGCTGCAAGTCAACCGAAACGGGATGTGCAGATGTCCGTTCCATGAGGACCGACACCCCAGCATGAAGCTGAATGAGAAGTATTTTTACTGCTTCGGCTGCGGAGCCACCGGCGATGTGATCGACCTTGTGGCAAGGCTGTTTGGCCTGAGCAGTTACGAGGCAGCGCAGAAGCTGGCACAGGATTTTGGGATTGACCCGGACAAGCCCCCGGCGGCAATCGCCTTACCAAAACCGGAGCGTCCTCAGCTGAAAGCATACCGGCAGGAGGAAGTACATTGCCTGCGGGTGCTGTGTGATTATCTGCATCTTCTGGAAAGCTGGAAGGTGCAGTACGCA…	MTLFELVKQNICVPDAAEHYGLQVNRNGMCRCPFHEDRHPSMKLNEKYFYCFGCGATGDVIDLVARLFGLSSYEAAQKLAQDFGIDPDKPPAAIALPKPERPQLKAYRQEEVHCLRVLCDYLHLLESWKVQYAPKTPEDVLDDRFVEACQMLDYVEYLADLLIAAELEQRVKIVEMLNKDGLIAGLEERLNRLKKEDDAYEKQSAA	0	0	0	0	0	0	0	0	0	0	0	0	0	0	0	0	0	0	0	0	0	0	0	0	0	0	0	0	0	0	0	0	0	0	0	0	0	0	0	0	0	0	0	0	0	0
gene_10381	>An179_02823 hypothetical protein	ATGAGGCTTGATATTGAACAACTAACCTTACTTCCAATTTTCAAAGGCATTCGTGAGGAAGATCTTCCGGCAATGTTGACCTGCCTGGGAAGTTTTCAGAAAAAATATCAGAAAGATGAAGTTGTTTTTTTGGAAAGCAATGAAGTCAGAAATGTTGGTATTATATTGTCTGGAACTGTGCACATGGTCAAGGTGGACTCCGAAGGCTATCAAACACTTCTTGTTGTAATGAAAAAGAATGAACTATTTGGGGAATCATTTTCCTGCGGAAGTCATTTAGATGCACAGGTCAGCTTTTTGGCCGCTGCACCCTGTGAAATTTTGTTTTTGCCCTTTCACAAAGTCATCCATTCCTGTAAGATGAGCTGTACCTTCCATCATCGGCTGATTGAGAACATG…	MRLDIEQLTLLPIFKGIREEDLPAMLTCLGSFQKKYQKDEVVFLESNEVRNVGIILSGTVHMVKVDSEGYQTLLVVMKKNELFGESFSCGSHLDAQVSFLAAAPCEILFLPFHKVIHSCKMSCTFHHRLIENMVQLIGDKNVQLMHKIEVISQKTLREKILAYLRQQAMEQSSKQFTIPLGRLELAEYLCADRSAVTRELSYMQRDGLIIYDKNTFQLL	0	0	0	0	0	0	0	0	0	0	0	0	0	0	0	0	0	0	0	0	0	0	0	0	0	0	0	0	0	0	0	0	0	0	0	0	0	0	0	0	0	0	0	0	0	0
gene_10382	>An179_02824 hypothetical protein	GTGATAAACGATGAAACTCATCTCTTGTATAACGCAATGTGCTATGAGGAAGGGCATAGCAGGCGTACACAGCACATCCTTAAGGTTTACGCATTGGCTAAATTATTGGGAGAGCAAGAGAATCTTCCCGTCGAAGAACAGCAGATACTACAAGCAGCCGCGATTTTACATGATATTGCAATCAAGTATTGTAAAGAACATTATAACGGGGATGCCAGTCAAGATAATCAGAAGCAGGCGGTTCCGCTTCTTGTCACTCGTTTTTTAAAAGAAGCAAATTACATTCCCTCGTATATTCCAAGAATTATCGACTTAGTTATCTGCCATCATGATTACGATGATATCAAAAACAAACTTTTACAGCTTCTGATAGAAGCAGATCTCATTGTAAACTGTTAC…	MINDETHLLYNAMCYEEGHSRRTQHILKVYALAKLLGEQENLPVEEQQILQAAAILHDIAIKYCKEHYNGDASQDNQKQAVPLLVTRFLKEANYIPSYIPRIIDLVICHHDYDDIKNKLLQLLIEADLIVNCYETRPDRKKAEYIKGLFQTDGGKELLALCLKEEVK	0	0	0	0	0	0	0	0	0	0	0	0	0	0	0	0	0	0	0	0	0	0	0	0	0	0	0	0	0	0	0	0	0	0	0	0	0	0	0	0	0	0	0	0	0	0
gene_10383	>An179_02825 hypothetical protein	ATGAATCTGGAAAAAATAATCGATCTTTTAACGCAAGAAATGATTGCTTTCAATCAAAACGATCCCCAGCGTATTCACCATTTGATAAAGGTGCATCGCTTTGCACAGATGATTGGCCATATGGAACAGCTGGATGAACACACCCAGTTTTTAGCCGAATGTGCAGCACTAGTACACGATATCGGAATCCGTCCGTCAGAAGAAAAATACGGAAGGTGTAATGGAAAATTGCAAGAGCAGGAAGGTCCTGCATATGCTCGAAAAATGTTAAAAAAGCTTAAGTTTGAAGAAACAGATATTGAACGCATCTGCTATTTGGTTGGCCATCATCACACTTACACAAATATAGACGGGATTGACTATCAAATTCTTGTGGAAGCGGATTTTTTAGTGAATTTT…	MNLEKIIDLLTQEMIAFNQNDPQRIHHLIKVHRFAQMIGHMEQLDEHTQFLAECAALVHDIGIRPSEEKYGRCNGKLQEQEGPAYARKMLKKLKFEETDIERICYLVGHHHTYTNIDGIDYQILVEADFLVNFYEDNLGKNTIETTLQKIFQTESGKMLCRLCYLSY	0	0	0	0	0	0	0	0	0	0	0	0	0	0	0	0	0	0	0	0	0	0	0	0	0	0	0	0	0	0	0	0	0	0	0	0	0	0	0	0	0	0	0	0	0	0
gene_10384	>An179_02826 Pyridoxine/pyridoxal/pyridoxamine kinase	ATGGAAGATAAAAAGCAAACTCGAATTTTACTGGTCAATGATATGGCGGGGTATGGAAAGGTCGCCTTATCTGTCATGATTCCTGTTTTATCTCACTTGAAATTTGAAACTTTCAATTTGCTGACTGCACTCGTTTCCAACACTCTGGATTATGGGCAGTTTGATATTTTGGACACAACAGAATATATGGAAAATACGCTTCTGGTATGGAAGAAACTCATGTTTTCTTTCGACGCAATCTGTACTGGATTTATTGTGTCAGAAAAACAATCATGTCTCATATATGAATATTGCAAAGAACAACAAAAATCAGGTACTTCGATTTTTGTTGACCCTATTATGGGGGATGACGGAAAACGATACAATGGTGTGACAGATCAAGCAGTCACTTATATGAAA…	MEDKKQTRILLVNDMAGYGKVALSVMIPVLSHLKFETFNLLTALVSNTLDYGQFDILDTTEYMENTLLVWKKLMFSFDAICTGFIVSEKQSCLIYEYCKEQQKSGTSIFVDPIMGDDGKRYNGVTDQAVTYMKRLCSIADVIVPNITEACFLSGYTVKHTYSEAEIEVIANRLHMLGAKSVVITSANINRRMFTVVKNSPKNSCVLLPYDEIPVRFPGTGDIFMAIVVGHYLKSGLLLESVEIAMRQLEKIIYANVHDTDKYKGIPIEQFLE	0	0	0	0	0	0	0	0	0	0	0	0	0	0	0	0	0	0	0	0	0	0	0	0	0	0	0	0	0	0	0	0	0	0	0	0	0	0	0	0	0	0	0	0	0	0
gene_10385	>An179_02828 Acetylornithine aminotransferase	ATGAATCCTTATATTGAACAAGCAAATCAGCAGTTTGTTCCTGTATATAACCGTTATCCTATTGTCTTGGATCATGGAGAAGGTATGTACCTTTATGATACAGAGGGAAACCGGTATCTGGATTTCGGGTCTGGAATCGGTGTGTGTGCCCTGGGATATCACGATCCGAATTACACACGCGCACTGCAAGAACAGATGGAAAAGCTGCTGCACACATCTAATCTTTTTTATAATGTTCCGGCAATTGAAGCTGCAAAGCTGTTTAATCAGGCATCAGATATGGAGCAGGTGTTTTTTACTAACTCTGGAACGGAAGCCATTGAAGGTGCAATTAAAATTGCTAAGAAATATCATTTTTTGAAGCATAATAATCATAATGGAGAGATTATTGCCATGAAG…	MNPYIEQANQQFVPVYNRYPIVLDHGEGMYLYDTEGNRYLDFGSGIGVCALGYHDPNYTRALQEQMEKLLHTSNLFYNVPAIEAAKLFNQASDMEQVFFTNSGTEAIEGAIKIAKKYHFLKHNNHNGEIIAMKKSFHGRSMGALSVTGKAAYQEPFAPMLAHIKFADFNDLESVKRLITDNTCAIFMETVQGEGGIYPATDYFIKGVRKLCDENEILMVSDEIQCGMGRSGNMFAYQLYDIVPDIVVSAKALGCGVPVGAIGTRGAATGVLRAGDHGTTYGSNPLAAAAVTAVFQLYQQYDILANVRAMTLYLDKALSELAAQKVVIKEVRGLGLMKGIELSVPAAHFINTLQEAGIIVIPSGSHVIRLLPPLILQKEHIDVLVNALKTIL	0	0	0	0	0	0	0	0	0	0	0	0	0	0	0	0	0	0	0	0	0	0	0	0	0	0	0	0	0	0	0	0	0	0	0	0	0	0	0	0	0	0	0	0	0	0
gene_10386	>An179_03038 Penicillinase repressor	ATGGATCGGTCCAAAAAACTATCAGAAACCGAATACGAAATCATGGAGGTGCTGTGGAACTCGGAAGCCCCCATGTCTGCTTCACAGATATTGTCGTACTTTGCCGAATATCGCAATAAGGATTGGAAAGCTCAAACATTAGCAACATTTCTGTCACGTTTAACCCAAAAAGGTTTAATCACATCAAAAAGAGAGGGCCGTGTGCCTTATTATTGGCCGATCAAGACGTGTGAGGAATATCATAAAAGTAATGCACAGCGAATCTTAGATACACTGTATGGTGGATCGATCAAGAATTTCTTTGCAGCACTTTATGGTGGCTCCCAGATGTCGGAGGAAGACCGAGAGGCGCTGAAACAATGGCTCGACGGGCAATCGTGA	MDRSKKLSETEYEIMEVLWNSEAPMSASQILSYFAEYRNKDWKAQTLATFLSRLTQKGLITSKREGRVPYYWPIKTCEEYHKSNAQRILDTLYGGSIKNFFAALYGGSQMSEEDREALKQWLDGQS	0	0	0	0	0	0	0	0	0	0	0	0	0	0	0	0	0	0	0	0	0	0	0	0	0	0	0	0	0	0	0	0	0	0	0	0	0	0	0	0	0	0	0	0	0	0
gene_10387	>An179_03039 Transcriptional regulatory protein WalR	ATGAAAGAGATTATAGTCATCCGTACTTCTGACCCAGACGGAAGTATCTTTCGCTCCATCCTGGGAGCCTTACAGGGAAAAGATATTCAGATTCTCCATGCAACTGACCCGGAGCCTTCTGCCCTGACTCTGGGAGATATTGAGATATTCCCAGAGCAGCGGCGGGTCACAAAGGCCGGTGTGGAGATCTGCCTGAACTACGGAGAGTTCTCTATCCTTTACTGCATGGCCCGCCGCCCCGGTCATGTGTTCAGCCGGGAGCAGCTCTATAATGCGGCCTGGGGCGAGGACTACGAATTAGGCACCAATACCGTGGACAACACGATCTGGCGCCTGCGGAACAAACTGGAGCCTAACCCAAAGCATCCCACCTATATCAAGACCGTTTTTCGGGTGGGA…	MKEIIVIRTSDPDGSIFRSILGALQGKDIQILHATDPEPSALTLGDIEIFPEQRRVTKAGVEICLNYGEFSILYCMARRPGHVFSREQLYNAAWGEDYELGTNTVDNTIWRLRNKLEPNPKHPTYIKTVFRVGYKIEIAHG	0	0	0	0	0	0	0	0	0	0	0	0	0	0	0	0	0	0	0	0	0	0	0	0	0	0	0	0	0	0	0	0	0	0	0	0	0	0	0	0	0	0	0	0	0	0
gene_10388	>An179_03040 Macrolide export ATP-binding/permease protein MacB	ATGAAAAGCTACCTGAGTTTAATCCCCATTTCGGCCAAAGTACACCGGCGGCAAAATCGCATGACGCTTCTTTGCATTATTTTCTCGGTTTTCATGGTGACTGCCATATTTAGCATGGCCGAGATGGGGGCCAGAATGGAACAGGCAAGGCTCATGGAAAAGCACGGAAACCTGTCCTTACAGGAACTTTTCGGCAGCACAATGGGCCAAACCCTTCTGATGGCGGCTATCGTTCTATTTCTGCTGATTCTGATTGCGGGAGTGCTGATGATTTCCAGCACCATCAATAGCAGCGTAGCACAAAGAACTAAATTTTTCGGCATGATGCGCTGCATTGGTATGAGCAAACAGCAAATCATCCGTTTTGTTCGTCTGGAAGCTCTTAATTGGTGTAAAATC…	MKSYLSLIPISAKVHRRQNRMTLLCIIFSVFMVTAIFSMAEMGARMEQARLMEKHGNLSLQELFGSTMGQTLLMAAIVLFLLILIAGVLMISSTINSSVAQRTKFFGMMRCIGMSKQQIIRFVRLEALNWCKIAVPIGLGLGILASWVLCAVLRFLVGEEFSEIPLFGISVLGIASGIIVGIVTVLIAASSPAKRAAKVSPVTAASGNSESAQTIHRAAKLRFFRIETLLGSHHATSAKKNLILMTGSFALSIILFLSFSVMVDFVNYLMPQSASASDIDISSNDGSNSIESGLVDTLSKIEGVQQVYGRRSCFEIPAGIGGDASLSSTVDLVSFDTFDLECLEKDGALKWGSDLQKVYGDSQYVLATSDQDSPWKIGDKILIGSEELEIAGLLKYDPF…	0	0	0	0	0	0	0	0	0	0	0	0	0	0	0	0	0	0	0	0	0	0	0	0	0	0	0	0	0	0	0	0	0	0	0	0	0	0	0	0	0	0	0	0	0	0
gene_10389	>An179_03041 Lipoprotein-releasing system ATP-binding protein LolD	ATGAACTTATTAGAGGTGCAAAACCTATCAAAAACCTACGGAAGCGGCGAGGCCACTGTCCATGCCTTGAAAGGCGCCACCTTTTCCGTTCCGAAAGGTGAATTTGTTGCCATAGTTGGTGAATCTGGTTCTGGCAAAAGTACGCTGCTGAACATGATCGGCGCGCTGGACACTCCGACTTCCGGCAAGGTGTTTATTGACGGCAAAGACATTTTCTCTATGAAAGACCGCAACTTGACGGTATTTCGCCGTAGAAACATTGGCTTTATTTTTCAGAGCTTCAACCTGATCCCGGAGCTGACGGTGGAACAGAATATCATTTTCCCGGTTCTGCTGGATTACCAAAAGCCCAATAAAAAGTATCTGGAAGAATTGCTGGCGGTACTAAACCTGACCGCA…	MNLLEVQNLSKTYGSGEATVHALKGATFSVPKGEFVAIVGESGSGKSTLLNMIGALDTPTSGKVFIDGKDIFSMKDRNLTVFRRRNIGFIFQSFNLIPELTVEQNIIFPVLLDYQKPNKKYLEELLAVLNLTARRNHLPSQLSGGQQQRVAIGRALITRPSLILADEPTGNLDTQNTSEVIALLKEASRKYEQTIVMITHSKSIAQTADRILRVSDGVLTDFGRCRE	0	0	0	0	0	0	0	0	0	0	0	0	0	0	0	0	0	0	0	0	0	0	0	0	0	0	0	0	0	0	0	0	0	0	0	0	0	0	0	0	0	0	0	0	0	0
gene_10390	>An179_03043 Sensory transduction protein regX3	ATGAAACGAATTTTCTTTGTCGAAGATGATTTGAGCTTAATCAATGGACTGTCCTTTGCAATTAAAAAACAGGGGTATGAGATTGATATTGCCCGGACGAGTTCAGAAGCGGAAAGTCTGTGGATGAACGGTAAATATGATTTGGTCATATTGGACGTATCTCTGCCAGATGGTTCCGGTTATGATCTGTGTAAAAAAATCCGTCAGACTTCAAAGGTGCCGATTATCTTTTTGACAGCGGCAGATGAAGAAACGGATATTATTATGGGCCTCGATATAGGCGGCGACGATTATATTACAAAGCCTTTCAAATTGGCGGTATTTCTGTCAAGGGTCAATGCGCTGCTTCGCAGAAGTGAGAACTTCAGTCAGGCTGCTACAGAATTGAACTCAAATGGG…	MKRIFFVEDDLSLINGLSFAIKKQGYEIDIARTSSEAESLWMNGKYDLVILDVSLPDGSGYDLCKKIRQTSKVPIIFLTAADEETDIIMGLDIGGDDYITKPFKLAVFLSRVNALLRRSENFSQAATELNSNGITIQLLKHEVYKDDVLIDLTASEYKLLCLFMENPNIVLSSEQILSRLWDCEENYIDNSTLTVYIRRLRTKIEDDPGTPQKIVTVRRIGYKWNVTE	0	0	0	0	0	0	0	0	0	0	0	0	0	0	0	0	0	0	0	0	0	0	0	0	0	0	0	0	0	0	0	0	0	0	0	0	0	0	0	0	0	0	0	0	0	0
gene_10391	>An179_03045 Transcriptional regulatory protein QseB	ATGGGCGTTTGCAGGCGGGCCGCCCGTTACTTGGCCCGCAAAAAAGGAAAAGCTGCACTTCTTTTCCTGATCTTCTTTTTCATATCAGCCCTTTTACTAATCTGTTTCTCTGTTTTAGATGGTACTGGCCAGGCGGCCAGAGATCTGCGTTCTAACATAGGGGCGGCCTTTACAATCCGACCCTATGCGCAGATGACCTTAGAAGATGGAGAGATCAGTCAAGGAACCACCCCCAGCATTTCTCAACAGAGCATTGATGAGGTGATAGCCGCTGCTCGTGGACAAGTGAAAGCCTACAATACGGAGCATTATGGCTATGCCAAGAGTGATCAGCTTCATTTCCTGCCGGGGGCCAGAGACAATGAGGCCAGCAATATGGGTATTGATCCGCAGCGGTGC…	MGVCRRAARYLARKKGKAALLFLIFFFISALLLICFSVLDGTGQAARDLRSNIGAAFTIRPYAQMTLEDGEISQGTTPSISQQSIDEVIAAARGQVKAYNTEHYGYAKSDQLHFLPGARDNEASNMGIDPQRCQVWRAGSLIGLTPMEFDILHLLARHPGQVFSARQIYESVASDFAEGSWSGIGNMVCKLRCKIGSEAIRTVRSCGYCLIAGKLGIK	0	0	0	0	0	0	0	0	0	0	0	0	0	0	0	0	0	0	0	0	0	0	0	0	0	0	0	0	0	0	0	0	0	0	0	0	0	0	0	0	0	0	0	0	0	0
gene_10392	>An179_03066 hypothetical protein	ATGAACGAATTGACTTACACCCGCTGCGGAGATTACTACATCCCCGACCTGAAACTTTCCGAGCAGTCAGAGGCCCCCATCGGCAAGTATGGCCGTATGCGGCAACGCTACCTGAGGGAACACCGGCCCGGCCTTTACAGCAGCTTGATTTTGAGCGAAAAGCTGTACCCGCACCTATTGGAGATTGACCGGGCGGCGCGTGAACGGATGGACGCCATGCTGCCCCGCATGATGGAGGCAGCAGGCGTCACCGAGGAACTGAAAGCCCGTGACCCTATGCGCTGGGTAGGGCTGATGAACACGCTGAAAGAGCAGGTGGAGGAAATTATTCAAGACGAACTGATTTACAATTAG	MNELTYTRCGDYYIPDLKLSEQSEAPIGKYGRMRQRYLREHRPGLYSSLILSEKLYPHLLEIDRAARERMDAMLPRMMEAAGVTEELKARDPMRWVGLMNTLKEQVEEIIQDELIYN	0	0	0	0	0	0	0	0	0	0	0	0	0	0	0	0	0	0	0	0	0	0	0	0	0	0	0	0	0	0	0	0	0	0	0	0	0	0	0	0	0	0	0	0	0	0
gene_10393	>An179_03068 Transcriptional regulatory protein WalR	ATGAGCTATACGATTATGGTCATAGATGATGAGCAGATGATTTTAGATATGCTTCGGGATCAGTTTGAAATGGAGCAGTATCAAGTAATCACAGCAAAAAGTAGTGAGGAGGCACTGCAAAAGCTGAACCAGCAGCCAGATATTATTCTGCTGGACATCAATATGCCGGGGATGGATGGCCTTGAGTTGTGCCGGGCGATCCGCGACCATGTGGCCTGCCCCATCCTATTCTTAACCGCCCGGATTGAGGAGGCAGACCGTGTAGCAGGCTTGCGGGCCGGTGGGGATGATTATATTTTGAAACCGTTCAGCCTGGCTGAGCTGACTGCTCGTGTTGAGGCCCACCTGCGCAGAGAGAGCCGTATCCAGCAAAAAATCAGTGTCCGGGGCTTTGGAGAC…	MSYTIMVIDDEQMILDMLRDQFEMEQYQVITAKSSEEALQKLNQQPDIILLDINMPGMDGLELCRAIRDHVACPILFLTARIEEADRVAGLRAGGDDYILKPFSLAELTARVEAHLRRESRIQQKISVRGFGDIVVDYAARTVSRNGQPIELSKVEFDIVELLSLHPGQVFSRETIYEQVRGFDGTADNAVVKEHIRRIRNKLGAQYIETVWGCGYKWVK	0	0	0	0	0	0	0	0	0	0	0	0	0	0	0	0	0	0	0	0	0	0	0	0	0	0	0	0	0	0	0	0	0	0	0	0	0	0	0	0	0	0	0	0	0	0
gene_10394	>An179_03070 hypothetical protein	ATGCACAGATTTCTTTTTATTTCATTGGCACTTGTATGTTTGCTGGCTGGGTGCAGCGCACCGCAGACCAGCGACCCAGCCACGGACGAATCGGACAGCCTGGACGCCTATTTTGAGGAAGAACCAGCGGACAATGAGATGGGCTCTGCGGAATTTGGTCTGCAAGACCCGATGGACACGGTTTACACCTACGATGGTGAGTCCTTGGAAATTCCGTTCTCCATAACTGGCGCTTCTTTTGGAAAGACTACAGAGATCGGCGTCCTCCTATTTGTGGATGGGGTGGCCCAGCCCTATTCCGCAGTCTATGAGGATGGTACAGAGCTTGAGGAAAGCTATATGCAGGTCTTTAACCTGGACTATGAACAGCAGGAGAATTTCGACATGGTATTCCAGCCC…	MHRFLFISLALVCLLAGCSAPQTSDPATDESDSLDAYFEEEPADNEMGSAEFGLQDPMDTVYTYDGESLEIPFSITGASFGKTTEIGVLLFVDGVAQPYSAVYEDGTELEESYMQVFNLDYEQQENFDMVFQPMTGKAGETVPVMAVTILEPSFVAEGPDNPRYGFHHQESATTSRQISFVADAPAQTLATAGTDYNVVDLPQDILDTLAAWGATDSLDTTATLSLGVEDGNYIQADGKTATITVQLYGGPETDFNITLFINHQPVQLNGADYLSVRTVKNQMVEATFKIDTSALGTLNTVYAIAVTPEDGELEINNPVKTASVLLVNGEV	0	0	0	0	0	0	0	0	0	0	0	0	0	0	0	0	0	0	0	0	0	0	0	0	0	0	0	0	0	0	0	0	0	0	0	0	0	0	0	0	0	0	0	0	0	0
gene_10395	>An179_03071 hypothetical protein	ATGAAAAGAATCAGTATTTTGCTTGCGCTTACACTCAGTCTTTCTCTGCTTTCCGCCTGCGGAGGCAACGAACCGGCGGCAAGCACCGGAAATCCGTCCAGCGAGTCCTCAGCGGACTCCCAGCAGGTTCCTGACGGATCGGCAGAGCAGACGGCTGGCATCGGGGCCGATTTTCTCTCGCCGGAGTACGATTATACCACAAATGAGCTGAAACTGACCGACCTATCTACCGGCGAAGTAACAGCCACCTACGCTTTTGACGCCGCCCAAACGCCCCTGCTGACAGACAAGACCAGCCAGGGGGCCATCGTTATGCTGTCCAGCCAGACAGCGGCGGATGTGCAGGATACCGGCGGGGTCACGGTGATCTCCGGCGACAGCTCTGCGGAGACACTGTAT…	MKRISILLALTLSLSLLSACGGNEPAASTGNPSSESSADSQQVPDGSAEQTAGIGADFLSPEYDYTTNELKLTDLSTGEVTATYAFDAAQTPLLTDKTSQGAIVMLSSQTAADVQDTGGVTVISGDSSAETLYYWLFDQSLNLVNTYELTDETLVNGLWGSVFAAAPDGKTLVYAEGPSLYQYTFETQELTEITPAMSETVYFEAVGYSGSGDYLAFFGSLDGQENTTAYGSIGLSSNTAAVFTADGFSGSMLSVNGEYAAVSDTILPASMGGAKQTGSVLFLDLAQQQGKAISVESGDESGIAAVSADGQYIVTCAGGDSPSGTLRAYQVSDGTKVADETYTMDANCKPYEIWVIGHSAYAALGTDDGYALSQAVDLP	0	0	0	0	0	0	0	0	0	0	0	0	0	0	0	0	0	0	0	0	0	0	0	0	0	0	0	0	0	0	0	0	0	0	0	0	0	0	0	0	0	0	0	0	0	0
gene_10396	>An179_03076 hypothetical protein	ATGAAAACAATCAATCTGCGGTGGATTTATCCCCACTACCGGCACGACGAGTTTGTAGAGGTCAGCGATGAGGTTTGGGAGGCCATGCGGCAGGCCCAGCGCGAGATGAACAACTATGAGCGCCGGAAGGTCTACCACCGCGCCTGGTACTCTCTGGACGCATATAGCTGGGCGGAGAACTACGCGCTGGAACACGGCAGGTCGCCGGAGGAAATCCTTTTGGAGCGTGAGGAACGGGCCGCCCGCCTGCGGCTGGTTGCCGCCTTGCCGGAGGCCCTGTCTCATACCACTCCCACCCAGGCCCGCCGTGTCCGGGCCTACTACATCGCCGGTATCAACCAGCCCCAAATTGCCCAGATGGAGGGCGTACACAGTAGCAAAGTCAGCATTGCCATCCGG…	MKTINLRWIYPHYRHDEFVEVSDEVWEAMRQAQREMNNYERRKVYHRAWYSLDAYSWAENYALEHGRSPEEILLEREERAARLRLVAALPEALSHTTPTQARRVRAYYIAGINQPQIAQMEGVHSSKVSIAIRRGLRNMRRCYDGLFPSE	0	0	0	0	0	0	0	0	0	0	0	0	0	0	0	0	0	0	0	0	0	0	0	0	0	0	0	0	0	0	0	0	0	0	0	0	0	0	0	0	0	0	0	0	0	0
gene_10397	>An179_03077 hypothetical protein	ATGCAGACGATCAACCTGAAACAGTATTACCCGTTCTGCACCGAGGACACCTTTGTAGAGGTGTCGGATGAAATCGTTGAAGCGTTTCTGCTGGACAAGCGGGCTGAGGCCGCCAGGGAGCGCAAGATGTACCGCTACAAGGCCCACTACTCCCTTGACTGTGACGACGGGATTGAGAAGGCTGCCATCGGCTGGGCGCAGCCATCGCCAGAGGACTACATCGTGCAGAAAGAGGAACAGGCTGAACACGCCGAACTGCTCCGGCGGCTCTATGAGGCCATTTCCTCTTTGCCCCCAACGCAGGCCCGCCGCGTCCATGCCCGGTATATGCTGGGGATGAAAGTGAAGGACATTGCCGTGATGGAGGGTATCACCCCATCCCAGGCGGGGAAGTCCATC…	MQTINLKQYYPFCTEDTFVEVSDEIVEAFLLDKRAEAARERKMYRYKAHYSLDCDDGIEKAAIGWAQPSPEDYIVQKEEQAEHAELLRRLYEAISSLPPTQARRVHARYMLGMKVKDIAVMEGITPSQAGKSIHAALRRLRRYFVRRKWTGGL	0	0	0	0	0	0	0	0	0	0	0	0	0	0	0	0	0	0	0	0	0	0	0	0	0	0	0	0	0	0	0	0	0	0	0	0	0	0	0	0	0	0	0	0	0	0
gene_10398	>An179_03078 hypothetical protein	ATGAAAACCATCAACCTGAAAAAATACTACTACCCGATTTGTAAGAAAGACACCTTTGTGGAAGTGCCGGACGAGGTGGCAGACGCCATTGTGGAGGAAAGCCGCGCAGAGGACGCCAATGACGCCAAACAGCACTATCACTGTTACTCTCTGGACGCATCCCCCGGCATGGAAAACCATTTCCCGGAGCAGGCCGTTTCCCCGGAGGATATTCTGATGGAGAAGGAAACGGAACGGGAACAGGAGGCCGCCCGTGCCCTGAGGATGGAACAGCTCCGGGAGGCCCTTGCCACCCTGACGCCCCGGCAGGCGAGCTGCCTTCACGCCCGGTTTTGGGAGGGCAAGCCCTTCAAGGAAATTGCCGGGGCCGAGGGCTTTACCACATCGGCTGCCATTGTC…	MKTINLKKYYYPICKKDTFVEVPDEVADAIVEESRAEDANDAKQHYHCYSLDASPGMENHFPEQAVSPEDILMEKETEREQEAARALRMEQLREALATLTPRQASCLHARFWEGKPFKEIAGAEGFTTSAAIVTVRNAIIKLQKYYIRRGWMEPPKEKAICTKTAPPKRNRKKTSAKKS	0	0	0	0	0	0	0	0	0	0	0	0	0	0	0	0	0	0	0	0	0	0	0	0	0	0	0	0	0	0	0	0	0	0	0	0	0	0	0	0	0	0	0	0	0	0
gene_10399	>An179_03082 hypothetical protein	ATGAAGAAAAGCAAGCCTGAACCCATCCCCGTCATGGACTACCGCCAGTACCGCAGGGCGCGGCGGCTGGTACATGAGTGCTGCAACTATGACGGCGGCAACTGTATCGCGCTGGATGATGGGGAGGAATGTGTCTGCGTCCAGTCCATTTCCTACTCCCTACTGTGCCGGTGGTTCCGGGCGGCGGTGCTGCCGCTGGACAGGGAACTGGAAACGGCCCTGTTCCACCGCCTGGACGCCAAGCGGTGCGCCGTCTGCGGGGCGCTGTTCACCCCCGGCTCCAACCGGGCCAAATACTGCCCGGAATGTGCGCCGAAAGTCCACCGGCGTCAAAAGGCTGAGTGCGAGCGCCGGAGAAGGGTACAGCGTGGACAATTAGAGGGCAAAAACCCCTTGTAA	MKKSKPEPIPVMDYRQYRRARRLVHECCNYDGGNCIALDDGEECVCVQSISYSLLCRWFRAAVLPLDRELETALFHRLDAKRCAVCGALFTPGSNRAKYCPECAPKVHRRQKAECERRRRVQRGQLEGKNPL	0	0	0	0	0	0	0	0	0	0	0	0	0	0	0	0	0	0	0	0	0	0	0	0	0	0	0	0	0	0	0	0	0	0	0	0	0	0	0	0	0	0	0	0	0	0
gene_10400	>An179_03106 Putative HMP/thiamine import ATP-binding protein YkoD	ATGATTTCATTTCAGAATTTTAGTTTTCGATATGAAGAAAGTCAGGATTTTACTCTCCGTGGTATTGATATGACCGTACAGACTGGAGAGTTTATCCTCTTGACTGGAAGAAGCGGCTGCGGCAAAACAACACTGATCCGTTCCCTCAATGGCCTTATTCCACACTTTTATCCTGGAGAAATCAAAGGCGATCTGTTGATGGATGGCAAATCATTATTGGAGATGAAGCCTTCCGAGCTGGCCGGACAGATCGGGACGGTGTTTCAAGACCCACGCTCTCAGTTCTTTATGACAGATACGACACGGGAACTGGCTTTCGGCTGCGAAAATCTTGGCCTTGCCCGTGAGAAAACGATTGAGCGAATTGCAAAAGCGGCAAAAGAACTGGAATTGGTGGAC…	MISFQNFSFRYEESQDFTLRGIDMTVQTGEFILLTGRSGCGKTTLIRSLNGLIPHFYPGEIKGDLLMDGKSLLEMKPSELAGQIGTVFQDPRSQFFMTDTTRELAFGCENLGLAREKTIERIAKAAKELELVDYLNRSIFALSSGEKQQIAIGSVYALAPKVYIFDEPSANLDYAATKRLAEIMGKLKHAGYTIFVVEHRFYYLRDLIDRVFLIQEGKIEREFTREEFCSLPEETRISYGLRTAYPERDAEHYQEKPRPRSGTHLMEVHNLGFSYKKGPDVFQNVSFEAHAGDVIGILGHNGAGKTTLLSILTGLLKQRRGEVSLDGKKLTPRQRRSLSYLVMQDTDYQLFASSVEEELSLGIKADCKEKVDATLEALELSEYRERHPASLSGGQKQRV…	0	0	0	0	0	0	0	0	0	0	0	0	0	0	0	0	0	0	0	0	0	0	0	0	0	0	0	0	0	0	0	0	0	0	0	0	0	0	0	0	0	0	0	0	0	0
gene_10401	>An179_03111 hypothetical protein	ATGACTTCAAATTCGCCTGTTTGTTATGCGAATATCCCGTCCGGGACTTCCGGGCGTACTCATACAGAAAGATACTCCGCTGTTCAGCCTGCGGGCTTTGGTAAGATTGGCATGACGATTGAAGAAGCTGCCGACTATACCGGCATTGGACGCAACACCCTCCGCCGCCTTGTGGATTGGGGAAAAATCCCGGTCCTGCGGATTGGGCGTAAGTCCATAGTCCGTGTGGATGTGATTTGCTGTTTCATGCAGATCAACGAGGGCCGCGACCTTCTGGACCGCAATCAGGTCCTTGCAGTGGATTGA	MTSNSPVCYANIPSGTSGRTHTERYSAVQPAGFGKIGMTIEEAADYTGIGRNTLRRLVDWGKIPVLRIGRKSIVRVDVICCFMQINEGRDLLDRNQVLAVD	0	0	0	0	0	0	0	0	0	0	0	0	0	0	0	0	0	0	0	0	0	0	0	0	0	0	0	0	0	0	0	0	0	0	0	0	0	0	0	0	0	0	0	0	0	0
gene_10402	>An179_03133 hypothetical protein	ATGGCGGTCTTTCGGATTGAAAGAACCCGTGATTATACCGTGATGAGCAATCACCACCTGCGAAATGAAAAATTGTCCCTGAAAGCCAAGGGGCTGCTTTCCATGATGTTGTCCCTGCCGGATGACTGGAACTATACCACCCGTGGCCTTGCGAAAATCTGCAAGGAGGGCGTGGATGCCATCGGCGGGGCGCTGCGGGAGCTGGAACGTGCCGGTTACATCGTGCGTCACCAGATGCGTGACCGGCAGGGCCGGATCAGCGACACCGAGTATGTCATCTACGAGCAGCCACAGCCGAAAAACCCGGATACGCCCCAGCCGGATACGGCTACACCAGATACGGAAAACCCGTATCTGGATAAACCGGATACGGAAAAGCCCGTGGAATTAAATATAGAG…	MAVFRIERTRDYTVMSNHHLRNEKLSLKAKGLLSMMLSLPDDWNYTTRGLAKICKEGVDAIGGALRELERAGYIVRHQMRDRQGRISDTEYVIYEQPQPKNPDTPQPDTATPDTENPYLDKPDTEKPVELNIEKSNTQKSITHGSSTDSIPFREAAAGDPPERKGRDAMPMAEVESYRELILENVEYDHLCREFENYREDLDEIVELMVETVCAKRKTTRIAGADFPHEVVRSRFLKLDSSHIEFVMDCLQKNTTQVRNMKQYLLTVLFNAPTTMSNHYTSQVNHDMNAGGW	0	0	0	0	0	0	0	0	0	0	0	0	0	0	0	0	0	0	0	0	0	0	0	0	0	0	0	0	0	0	0	0	0	0	0	0	0	0	0	0	0	0	0	0	0	0
gene_10403	>An179_03178 Putative prophage phiRv2 integrase	ATGCCAGCGGTACACCTGCAAGAAAACAGCAAACTAATCTCCGGCCATGTGGCCGAGAAAAAAGGGTATCTCTATTGGGTTCTAAACCTTACCGATGAAAACGGTAAGAGAAAGCCCAAATGGATTCCCACCCATAAGAAAGTTAAGGGTAACAAGACCTGGGCAAACAATATGCTTCCCACCATCCGAAAGGAATGGACGGAAAAGCTGCTTCAGGAGGCTGCGGCCTCACAGCAGTCGGCTTCTCCGTCTGGCCCGTCATCCGCAGAGATTTCCTTTGTGGATTTCCTGTACCAGTGGCTTGAGTACAAGTACAAGTCTGCTACCGGACGGGTGATGGACAGCAAGCCCATCGAACTCTCGACCTATTCGGGATACGAACAGCAGCTTAATAACCCC…	MPAVHLQENSKLISGHVAEKKGYLYWVLNLTDENGKRKPKWIPTHKKVKGNKTWANNMLPTIRKEWTEKLLQEAAASQQSASPSGPSSAEISFVDFLYQWLEYKYKSATGRVMDSKPIELSTYSGYEQQLNNPIAPYFQEHPVALCDLTKQDILAFYEKELERVKPTTVKHYHALIHGALNYAVDKNLIPSNPADRIIISKPEPFKGDYYLDSEVLNLFEVIKGHKIELVVLLTAFYGLRRSEVIGLKWSAFDFNHNCFSIRHTVTTCNVKGERVTIKKDKAKNKSSLRTYPLIPFLKERLLEAKKQQEENRKLCGRSYNKEYLGYVCVDVIGNLIKPNYVSSTFGKLLAKNNLRHIRFHDLRHTCASLLLANGVPMEQVKEWLGHSEISTTVDIYGHL…	0	0	0	0	0	0	0	0	0	0	0	0	0	0	0	0	0	0	0	0	0	0	0	0	0	0	0	0	0	0	0	0	0	0	0	0	0	0	0	0	0	0	0	0	0	0
gene_10404	>An179_03180 Endoribonuclease EndoA	ATGCGAAAGGCTATCCGGCGTGGCGATCTGTTCTATGCAGACCTGAACCCGGTGGTCGGCTCCGAGCAAGGCGGCATCCGCCCTGTCCTTGTTATCCAAAATGATGTGGGGAATCACTTTAGTCCTACCGTTGTTGCGGCAGCCATCACCAGCAGAAAAGCGAAGAACAGTCTGCCTACCCATATCCTACTTGAGAATGTGCCGGGGCTTGCGCCTACCTCTCTGCTTCTGTTGGAACAACTGCGGACAATAGACCGGCAGCGGCTCCGTGGTTACATTGGGCGTATCAGCAAAGAAAAAATGCTGGAGATAGATGCAGCCCTGGCAATCAGCATCGGCATAGGATACCCCAACGAAAGGAGGACTCACAATGTATGA	MRKAIRRGDLFYADLNPVVGSEQGGIRPVLVIQNDVGNHFSPTVVAAAITSRKAKNSLPTHILLENVPGLAPTSLLLLEQLRTIDRQRLRGYIGRISKEKMLEIDAALAISIGIGYPNERRTHNV	0	0	0	0	0	0	0	0	0	0	0	0	0	0	0	0	0	0	0	0	0	0	0	0	0	0	0	0	0	0	0	0	0	0	0	0	0	0	0	0	0	0	0	0	0	0
gene_10405	>An179_03258 hypothetical protein	ATGGAGAACAGCCTGACTTACACGATGAACGGAGATTATCAGATTCCCGACCTGAAGCTGACCGAACAGCCGGAGAAGCCCCTGGGCAAGTACGGCAGGATGCGGAAAGCGTACCTGAAGGAACACCGGCCCCTGATTTACAATCAGCTGCTGCTGACCGAGAAGCTGTACCCGCACCTCATCGAGATCGACGAGACAGCGCAGAGCCGTCTGGAGCAGATGATGCCCCAGCTGGCGAAAGACGCGGGCGCGACGGAGCAGCTGAAAGCCAGCGACCCGATGCGCTGGGTGGGCCTGATGAACACCTGCAAAGCACAGGCCGAGGAGATTCTGATGGCGGAGCTTATTCACAGCTGA	MENSLTYTMNGDYQIPDLKLTEQPEKPLGKYGRMRKAYLKEHRPLIYNQLLLTEKLYPHLIEIDETAQSRLEQMMPQLAKDAGATEQLKASDPMRWVGLMNTCKAQAEEILMAELIHS	0	0	0	0	0	0	0	0	0	0	0	0	0	0	0	0	0	0	0	0	0	0	0	0	0	0	0	0	0	0	0	0	0	0	0	0	0	0	0	0	0	0	0	0	0	0
gene_10406	>An179_03271 hypothetical protein	GTGGAGGCGCTGGTTCATGCGCTGCTTTTGGAAAAGGAGTATGTGGAGTTTCTGGTCGGACGGGACGGAGATTTTGACCAGATCGTTTCCTCCACTGTCAAACGCCAGCAGCGGCTTGTTCGGGATGACAACAGTTCCTTGATTTGGATACTGCCATATCCCACGGCGGAGCTGCGCAACAATATGGAAAACTTTGAAGCCTATTATGATGAAATCGAAATATGCGGCAACGCGGCCAGCAGCCACCCGAAAGGTGCTTTCCAAATTCGCAATCGGCAGATGGTGAAGCGAAGCAATCTCGTTGTATTCTATGTGGATCATACAGGCGGTGGAGCTTATCAGACCATACGGAGTATTATTAAAGGATCTGAAAAGGTCTGCTGA	MEALVHALLLEKEYVEFLVGRDGDFDQIVSSTVKRQQRLVRDDNSSLIWILPYPTAELRNNMENFEAYYDEIEICGNAASSHPKGAFQIRNRQMVKRSNLVVFYVDHTGGGAYQTIRSIIKGSEKVC	0	0	0	0	0	0	0	0	0	0	0	0	0	0	0	0	0	0	0	0	0	0	0	0	0	0	0	0	0	0	0	0	0	0	0	0	0	0	0	0	0	0	0	0	0	0
gene_10407	>An179_03285 hypothetical protein	ATGGCAAAGCGAGATCAGGATGTTCATTTCCTTGCATCCAAGGAGGAGGTCGAGCGAATCCATGAGAAGATGGACGAGCTTGGCATCCGCAGCATGGGAGCCTATCTGCGGAAAATGGCTCTGGATGGTTACTGTATCAGACTGGATTTGCAGGATGTGAAAGCCCTGGTTTCGCTCCTGCGAATCTGCTCCAACAACCTGAACCAGTACGCAAAGCGAGCGAACGAAACAGGCAGCATCTATCGTGCTGACATTGAGGATTTGCAAAAACGGCTGGAGGAGATCTGGACGGACATGAGAGAAGTTCTTGTTCGCCTGTCCTCAATCCAGTAA	MAKRDQDVHFLASKEEVERIHEKMDELGIRSMGAYLRKMALDGYCIRLDLQDVKALVSLLRICSNNLNQYAKRANETGSIYRADIEDLQKRLEEIWTDMREVLVRLSSIQ	0	0	0	0	0	0	0	0	0	0	0	0	0	0	0	0	0	0	0	0	0	0	0	0	0	0	0	0	0	0	0	0	0	0	0	0	0	0	0	0	0	0	0	0	0	0
gene_10408	>An179_03289 hypothetical protein	TTGGACAGCGAAACTCAGAGTTTAGTGCCTGCAACCCAGCAGGCCAAAAGTGAGGAATTGACCGTTGATAAAGTGCGGGAAAGCCTTTCCATGACAGAAAAAGGACAACCGGCCAACACCATTGGGAATTGTCGCACGGTGTTTTGCCAAGATCCGCTTTTGCGGGGAGCAATCCGGCTGAATCTGCTTACCGACCGTATAGACATTGTGCGGGATCTGGGTTGGCGCAGAAGCACCAGCGCCTTGACCGATACCGATGTCAAATATCTGCTCCTTTACTTTGAGCAGAACTACGGTTTGACCAGTGAAAAGAAGTTGATGGCGGCGCTCTCCATCGTAGCAAACGAAAACTGCTATCACCCTATCCAGGATGTGCTGAATGGTCTGGTGTGGGACGGC…	MDSETQSLVPATQQAKSEELTVDKVRESLSMTEKGQPANTIGNCRTVFCQDPLLRGAIRLNLLTDRIDIVRDLGWRRSTSALTDTDVKYLLLYFEQNYGLTSEKKLMAALSIVANENCYHPIQDVLNGLVWDGIPRMRSCLHHFLGADESDYVEEMLKHFLLGAIRRVFHPGSKYEELLCMVGGQGAGKSTFFRFLAIQDEWFSDDLKKLDDDKVFAKLQGHWIIEMSEMLATSNAKSIEEIRSFISRQKETYRTPYETQPKDRLRQCVFGGSSNTLDFLPLDRAGNRRFLPVMIYPEKAEVHILEDEAASREYLLQVWAEAMTIYRSGEYSMKFSTEIQKQLVEVQKDFMPEDTEAGQIQGFLEHYTGNVVCSKQLFKEALGHAFEEPKRWQLHNINE…	0	0	0	0	0	0	0	0	0	0	0	0	0	0	0	0	0	0	0	0	0	0	0	0	0	0	0	0	0	0	0	0	0	0	0	0	0	0	0	0	0	0	0	0	0	0
gene_10409	>An180_01572 Calcium-transporting ATPase 1	ATGGATCGACACAGACAGACGCCTTGGCACGCACTGAAACTTACGGAGGTTTATGAGACTTTACATACCTCCGAGGAAGGATTAAGTGATGCCGAGGCTGCCGAAAGGCTGGAAAAATATGGGCGCAATGCATTGCGCTCGAAACCGCCCAAAACCATTCTTCAAATGCTGAAAGCGCAGATCATTGACCCGATGGTACTTATCCTCATCGGCGCATCCGCTTTTTCCGCAATTTTGCAGGAATGGACGGAAGCGGCGGTAATCTTTGTTATTGTAATCGTCAACGCTGTCATTGGTATTGTGCAGGAAAAGAAGGCACAATCCTCTTTGGAGGCGCTTCGCAACATGAGCGCCCCAACGGCCCGTGTTCTGCGCCAGGGGGAGGAGACCGTAATTCCC…	MDRHRQTPWHALKLTEVYETLHTSEEGLSDAEAAERLEKYGRNALRSKPPKTILQMLKAQIIDPMVLILIGASAFSAILQEWTEAAVIFVIVIVNAVIGIVQEKKAQSSLEALRNMSAPTARVLRQGEETVIPASELVVGDVVMLGDGDMVPADLRLIDSANLKVQEASLTGESVPSEKEAEDLLPEDCPLGDRSNMAYTSAIVTYGRATGVVVATGMDTEVGNIAGMLDNQDDTDTPLKRKLNAVGKTLTIVGLIVCALIFAIGAFYQRPLIPQFLVAISLAISIIPEGLPATATIVMALGVQRMAKKNALIRKLPAVETLGSATVICSDKTGTLTLNKMTVTHIAVNGDFENGTTTPVENATNQHPAVYKELVYAAALCNDASLDPDRKGEIIGDPT…	0	0	0	0	0	0	0	0	0	0	0	0	0	0	0	0	0	0	0	0	0	0	0	0	0	0	0	0	0	0	0	0	0	0	0	0	0	0	0	0	0	0	0	0	0	0
gene_10410	>An180_01579 DNA topoisomerase 3	ATGAAGCTGGTGATCTGCGAGAAACCGAGTGTTGCAAAAGCCGTTGCGTCGGCCCTGGGTGTCACATCCAGGGCCGATGGCTGTTTTGAGGGGAATGGGCTCATCGTTTCCTGGTGCGTGGGGCATCTGGTGTCCCCGATGGACGCGGCTGGGTACAACCCCGGCTATAAGAAGTGGAAGTATGACGACCTTCCCATCCTGCCGGAGCCCTTCCGCTATGTGCTGGCGAAGGACAAGGAGGACGCCTTCCAGAACCTGAAACGCCTTATGGACCGGGAGGATGTCACCGAGCTGGTCAACGCCTGCGACGCCGGGCGGGAGGGCGAGCTCATCTTCCGGCTGGTCTATGAGATGGCGGGATGCCGGAAGCCCTTCTCCCGTCTGTGGATCTCCTCGATG…	MKLVICEKPSVAKAVASALGVTSRADGCFEGNGLIVSWCVGHLVSPMDAAGYNPGYKKWKYDDLPILPEPFRYVLAKDKEDAFQNLKRLMDREDVTELVNACDAGREGELIFRLVYEMAGCRKPFSRLWISSMEDAAIREGFADLRPGAEYDPLYQSALCRQKADWLIGINATRLFSVLYHRTLNVGRVQTPTLAMLVDRDSKITMFRKEKYHHVRLTLGGAEAVSERITSPAEAEALRAACAGAEAVCASVTREQKKESPPKLYDLTTLQREANRVFGYTAKQTLDYAQSLYEKKLLTYPRTDSRFLTADMAETASAVLHLAAKVPPFDGCGEFFPDVSLLVNDKKVSDHHAILPTLELEKGDLSALPVGERNLLLLVCRELLCAAAEPYVYEAVTAA…	0	0	0	0	0	0	0	0	0	0	0	0	0	0	0	0	0	0	0	0	0	0	0	0	0	0	0	0	0	0	0	0	0	0	0	0	0	0	0	0	0	0	0	0	0	0
gene_10411	>An180_01580 hypothetical protein	ATGGCAAAAAGTAAATCGGATATTTCCCTGAATGATCTGAAAGCGATGCTCCCCCAGGAGGGGAGTTCCGCAGAGCAGGAGGCGGCGCTTCGGGCGCTGTCCACTCTTTCCCTGGAGGATCGGGGGCTCCTGGCCGCTGTGCAGGAGTCCCCCTTCCGGCTGACCACTCTGGAACAGTTCCGGGAATTTCCCGCCAATACCGAGTATTTCGTCCTGGAGGCCAACATCAGTAAGGTGGAGGATGTGGGCTGGCGCTACTTGGCGCAGCATCTGGACACCCTTTTGCCCCCGGAACTGCTGGACGCCATTGACCCGGTTCCCTTCGGCAAATACGCCGTGCAGGAGGAACAGGGCTGCTTCACCAGCCGGGGATATTTAACGCTGTCTGGGGATGAGTGG…	MAKSKSDISLNDLKAMLPQEGSSAEQEAALRALSTLSLEDRGLLAAVQESPFRLTTLEQFREFPANTEYFVLEANISKVEDVGWRYLAQHLDTLLPPELLDAIDPVPFGKYAVQEEQGCFTSRGYLTLSGDEWQHGRPQAKQADRKPSIRERLEQSRQECRNKNKAQAPRKGKSEPEL	0	0	0	0	0	0	0	0	0	0	0	0	0	0	0	0	0	0	0	0	0	0	0	0	0	0	0	0	0	0	0	0	0	0	0	0	0	0	0	0	0	0	0	0	0	0
gene_10412	>An180_01591 hypothetical protein	ATGAAAAGAATCAGTATTTTGCTTGCGCTTGCACTCAGTCTTTCTCTGCTTTCCGCCTGCGGAGGCAACGAACCGGCGGCAAGCACCGGAAATCCGTCCAGCGATCCCTCAGCGAACACCCAACAGGTTCCTGACGAATCGGCGGAACAGACAGCCGGCAGCGGAGCCAATTTTCTCTCGCCGGAGTACGATTATACCACCAATGAGCTGAAACTGACCGATTTATCTACCAGCGAAGTAACAGCCACCTATGTTTTTGACGCCGCCCAAACGCCCCTGCTGACAGACAAGATCAGCCAGGGAGCCATCGTCATGCTGTCCAGTCAGGCAGCGGCGGATGTGCAGGATACCGGCGGGGTCACGGTGATCTCCGGCGACAGTTCTGCGGAGACACTGTAT…	MKRISILLALALSLSLLSACGGNEPAASTGNPSSDPSANTQQVPDESAEQTAGSGANFLSPEYDYTTNELKLTDLSTSEVTATYVFDAAQTPLLTDKISQGAIVMLSSQAAADVQDTGGVTVISGDSSAETLYYWLFDQSLNLVDSYELTDETLVNGLWGSVFAAAPDGKNLVYAEGPSLYQYTFDTQELTEITPAMSETVYFEAVGYSGSGDYLAFFGSLDGQENTTAYGSIDLSSNTAAVFSAEGFSGSMLSVNGEYAAVSDTILPASMGGAKQTGSVLFLDLAQQQGKVISVESGDESGIAAVSADGQYIVTCAGGDSPSGTLRAYQVSDGTKVADETYTMDANCKPYEIWVIGHSAYAALGTDDGYALSQAVDLP	0	0	0	0	0	0	0	0	0	0	0	0	0	0	0	0	0	0	0	0	0	0	0	0	0	0	0	0	0	0	0	0	0	0	0	0	0	0	0	0	0	0	0	0	0	0
gene_10413	>An180_01592 putative ABC transporter ATP-binding protein YxlF	ATGCCCTCTCACAAGCGGTTGACCTTCCGTGAGGAATACATGATGAAACTGGAACTTGAAAGCATCACAAAATTTTATGGAAAATATCCCGCGCTCCAAAATGTATCCGCTACTCTGACAGAAGGCGTTTACGGTCTGCTGGGGCCAAATGGGGCTGGAAAAACGACACTGATCAACATTTTGATTGGAATACTGCCTGCCAGCAGCGGCGTGATCCATCTGGACGGTGAAAACACCGTCCAGATGGGCGGGCGCTACTTCGACCGGATTGGTTATATGCCCCAGTACCCTCAGTTCTATGCAAATTTTACCGTACAGGAATTTTTGGACTATATGTGTCAAGTAAAAGGGGTAGCGAACGCAAAAGAGAGCATCGACGCGGCCCTGGTTTTCGTCAAC…	MPSHKRLTFREEYMMKLELESITKFYGKYPALQNVSATLTEGVYGLLGPNGAGKTTLINILIGILPASSGVIHLDGENTVQMGGRYFDRIGYMPQYPQFYANFTVQEFLDYMCQVKGVANAKESIDAALVFVNLEENRSKRIGALSGGMRQRLGIAQAILNDPKLLVLDEPTAGLDPGERIRFRNLISRLAKGRIILLATHIVSDVEYIAKEILLLRRGTLVMQGTPRELEQSIQGKVWEVSVNEADMALMVDTYCVSNIKQQDGSYLLRIVDDGKPLRGAKTVSPNLDDVFLHTFFQPSEGQI	0	0	0	0	0	0	0	0	0	0	0	0	0	0	0	0	0	0	0	0	0	0	0	0	0	0	0	0	0	0	0	0	0	0	0	0	0	0	0	0	0	0	0	0	0	0
gene_10414	>An180_01594 hypothetical protein	ATGCTGCAAGTAGAATTAAAGAAGATATTATTTCATCATAAAGGGCTTTTACTTCTTCTGATTGCTCTGGCGGCTTATGCAGTCTTTTGCGTCGGTAGCGGCTACGACAGCAGTTATGTGATTGATCGGAACGAAGATACCTACCTGACCTACATGGAACGCTGGCAAGGTGAGATCACAGAGGAGAAGGCGCGGGAGATGGAGGCGGAGTACGCAGAAGCCACCCGCTCCGATGATGGCAGGAAGGCCGCCTTTTTAACCATCTACAACCAGTATTACTACGCAAAAGAGGACCCCGCTCATCGTTTTCTCATGGATGAGAGGGGATGGGACACATTGCTGACCCACGATGGCGTGAATGTAATCCTGTTACTATTTCTGCTGGCGCTCTGTGTTCCG…	MLQVELKKILFHHKGLLLLLIALAAYAVFCVGSGYDSSYVIDRNEDTYLTYMERWQGEITEEKAREMEAEYAEATRSDDGRKAAFLTIYNQYYYAKEDPAHRFLMDERGWDTLLTHDGVNVILLLFLLALCVPVFCGEYQCGMAQILRSCRNGRGRLAGIKLGSLAALAILATALFQLVQFVVVALSVGLDGASYPLQSLSFFENSPYYISVGQAYGIVVLSRCLGAAWFAILIALLSILFRQTVLTTFSGIAVSILPHLIGGSFLKYVLPLPAGLLAGTGYVWGTLTEVGYDEDWNLIDIVTFPGITPEQFGFLIVLFLAIVCLLVWLCLRFYVGRRKAISARPLLTAVLILCMTISLTGCGHSNSSEITHDFLADASEGENSTYTVELDMVENTITA…	0	0	0	0	0	0	0	0	0	0	0	0	0	0	0	0	0	0	0	0	0	0	0	0	0	0	0	0	0	0	0	0	0	0	0	0	0	0	0	0	0	0	0	0	0	0
gene_10415	>An180_01595 hypothetical protein	ATGAAAGACTCCTATGAGCAGCGTATTCAAAATCAGTTTGGCGCTTTCTGTGTCAAGGTTTTGAAGAATGAGGCCCGGTACATCCAGCGCGAGCTTGCCAGTCTCCAATCCCAGGAAAAATCCCTGGATGAGCTGACAACTTCTGAACTGGAGCAGACGGCCGTGTGGGACAAGCACTTTATGAGCGAACATGTCTTTGAAGTGCTGGGGCTCCCGGTAGTCGTGACCGGCGATCTTCTGGCTGATGCCTTGGCGCAGCTGCCGGAGGGCAAGCGGGATGTCATCCTGCTGTCCTACTTCCTGGAAATGACGGACCGTGAGATCAGTGAGAAGCTGAACATCGTCCATCAGACCGTATCCAAGCGGCGGCTCGTTACACTGAAAGAATTGCGCGAGTAT…	MKDSYEQRIQNQFGAFCVKVLKNEARYIQRELASLQSQEKSLDELTTSELEQTAVWDKHFMSEHVFEVLGLPVVVTGDLLADALAQLPEGKRDVILLSYFLEMTDREISEKLNIVHQTVSKRRLVTLKELREYLMKEGFEWPDK	0	0	0	0	0	0	0	0	0	0	0	0	0	0	0	0	0	0	0	0	0	0	0	0	0	0	0	0	0	0	0	0	0	0	0	0	0	0	0	0	0	0	0	0	0	0
gene_10416	>An180_01598 Tyrosine recombinase XerC	ATGGCATCGATCATCAAACGGAAAAAGAACTACTCCATTGTTTACAATTACACGGACGAGAACGGTGAGACCCGGCAGAAGTGGGAGACCCGCACCTCCTACCAGGACGCATTGAAGCGCAAGGCGGAGGTGGAGAACCAGCAGTTCACGGGGACCTTCCTCCCGCTCAGCAATCAGACCATTGCGGAGTTTCTTTTGGACTTTGTTTCCCTCTACGGAGAAAAGAAGTGGGGCGTGTCCATGTACGACAGCCAAAACTCGCTGATCGCCAACTACATCAACCCCATTATCGGAAATCTGAAGGTGCAGGAGGTCACCCCGCGAGTGGTGGACAAGTACATCCAGACTTTGCAGAAAACCCCTGCGGTGAATACCAGGACCCATCACGCAAAGACGGAC…	MASIIKRKKNYSIVYNYTDENGETRQKWETRTSYQDALKRKAEVENQQFTGTFLPLSNQTIAEFLLDFVSLYGEKKWGVSMYDSQNSLIANYINPIIGNLKVQEVTPRVVDKYIQTLQKTPAVNTRTHHAKTDFVTNSTIEKIIKLLRCAFKQAVRWELISKNPFENVILPKTEYKKRDIWTADMIRTALDKCTDSKLYVAMNLSFACSLRMGEILGLTWNNVHISDEDIADDNAYVYIDKELTRASKRAIEMLGQKDVYHVFPPLFPNTSTRVILKKPKTDSSIRKVWLPKTLAYILREWKKAQDELRSFLGDEYQNFDLVVALPNGRPCEDRIILKEFEKLREKAGLPRVVFHSLRHSSTTYKLKLNHGDLKATQGDTGHAEIDMITSVYAHILDED…	0	0	0	0	0	0	0	0	0	0	0	0	0	0	0	0	0	0	0	0	0	0	0	0	0	0	0	0	0	0	0	0	0	0	0	0	0	0	0	0	0	0	0	0	0	0
gene_10417	>An180_01968 hypothetical protein	ATGAATATGAAAGATGCATTTCGATTTCAGAATAAGCTGAAAGCTCTGATGTGTGAGGCCACTGCCATTCTTGAGGATCGGCGCAATATCGTCAAGGTCAAGACCACACATCTTCGGAGCAAGGTCATGTCCGATACCCAGGATGCTGTAGTGGAGGAAGCTGCTCCCAGTGAGTATGCCGGCCATGCCAACGAGGTAGCCGCCTTCCTCATGTCCCTGCTGGAGGAGCGGGAGAAATTGTGTCGGGCTATCCATACTGCCAAGAACTCTTTGGATTTGGATATGGACAGCGAGGTGGGCCTGAACCGGCAGCGTCAGGACCTGGCTGAGGTATTCCGCCACATGGCCATGCTTCGCAACAGCGAAAAGACCATTGCCGGCGGAGGCTCCGGCTTCCGA…	MNMKDAFRFQNKLKALMCEATAILEDRRNIVKVKTTHLRSKVMSDTQDAVVEEAAPSEYAGHANEVAAFLMSLLEEREKLCRAIHTAKNSLDLDMDSEVGLNRQRQDLAEVFRHMAMLRNSEKTIAGGGSGFRFNGEGNQVSYRCDATQVTTIDFDRNKIRGMATALSKKADEISMSLDKCLVNTEVSYEPPFDMNDSFEDILSDFIEKSTAA	0	0	0	0	0	0	0	0	0	0	0	0	0	0	0	0	0	0	0	0	0	0	0	0	0	0	0	0	0	0	0	0	0	0	0	0	0	0	0	0	0	0	0	0	0	0
gene_10418	>An180_01972 hypothetical protein	ATGAGCAAAAAAGAGAAATTCCCACTCTACCTGTCGCCGGAGAAAAAGGCCATCCTGGAGCGCCGGTATCAGGAGGACGGGAGCCGGAGTATCACCGCCTTCATTGAGCGGGCGGTGGACTTTTATCTGGACTACCTCAGTGCCAACAGCGCCGGACTGTTTCTCCCCACCTCCATCAAGTCCTACCTGGACGGAAGGATGGGACAGCTGGAGGAGCGGCTGTCCTCCATCGCCTTCCGGCAGGCGGTGGAGCAGGACATGGTGGCCGGTATCCTCGCCGACGCGTATCAGTTCAGCAGCGAAGATCTACGCCGACGGCGGGCGGAGAGCGTTCAAAATGTGCGGAAAACCAATGGCCGCATCTCGCTGGAGCAACGGGTGCGTGATGCTTGGGAGGAG…	MSKKEKFPLYLSPEKKAILERRYQEDGSRSITAFIERAVDFYLDYLSANSAGLFLPTSIKSYLDGRMGQLEERLSSIAFRQAVEQDMVAGILADAYQFSSEDLRRRRAESVQNVRKTNGRISLEQRVRDAWEEDDEWQD	0	0	0	0	0	0	0	0	0	0	0	0	0	0	0	0	0	0	0	0	0	0	0	0	0	0	0	0	0	0	0	0	0	0	0	0	0	0	0	0	0	0	0	0	0	0
gene_10419	>An180_01982 hypothetical protein	ATGAAATGTGATATCATCTTCGACCTGCTGCCCCTGTACTGCGACGGGCTGTGCAGCGAGGCCAGCAAGCAGGAGATCGAAGCCCATGTGGCACAATGCCAGGAATGCCGCGCCTGTTTGGCGGAAATGAAGGAGGATGCTCCCGTCCCCTCGCTCTCTCAGGAGTCGGAAACGGAAGCCCGTGTTCTTCAGGGAGTGAAGAAGAAGTTTTCCCGTGGGCGTCGGCGGGCGGTCCTGATCGCCGTGGCGGTCATGCTGATCTTCTCCATTGTTTTGGCGGGTGCGGCCGATGTTCCGCAGCCGATATCCTATACGGACGGTCTGGTGACGGCAGAGCTTGCGGTGGATGAGGTGATCGACCTCTACTATCACGGCGGAAGCTACGATTCTTTCCACGGC…	MKCDIIFDLLPLYCDGLCSEASKQEIEAHVAQCQECRACLAEMKEDAPVPSLSQESETEARVLQGVKKKFSRGRRRAVLIAVAVMLIFSIVLAGAADVPQPISYTDGLVTAELAVDEVIDLYYHGGSYDSFHGFSREMNGRNAVFLYFDRTLRSDVMPDREGHLCIGNGLLTDFETATYQVDRQVDAVYYLVGDYLELPGLAQAEFEQAVADAVLLWER	0	0	0	0	0	0	0	0	0	0	0	0	0	0	0	0	0	0	0	0	0	0	0	0	0	0	0	0	0	0	0	0	0	0	0	0	0	0	0	0	0	0	0	0	0	0
gene_10420	>An180_01983 hypothetical protein	ATGGAAAACAAACTGCTCAAAGAGCTGTATGATTACTTTTATGTCCGCCCGGAGCTTGACGAACAGGAGAACGAAGTGGAGGAGTGCCACAAAGCATTGATCGAGGCGCTGGCAAAGCCGGAACGCAAGCTGGTGCTACGAATCATTGATGCCCAGAACTTGATCATAGAACAGACCTCCCTCGACAGTTTTATTACTGGCTTTGAACTGGCGTGGAGGCTCTCAATAGAACTGCAAAATGACGAAAACGAGCGCTCATTCTCCTATCGGACCAGGAGAACGGGCGCTCGTTGTGTATGGGAAGACGAAATATAA	MENKLLKELYDYFYVRPELDEQENEVEECHKALIEALAKPERKLVLRIIDAQNLIIEQTSLDSFITGFELAWRLSIELQNDENERSFSYRTRRTGARCVWEDEI	0	0	0	0	0	0	0	0	0	0	0	0	0	0	0	0	0	0	0	0	0	0	0	0	0	0	0	0	0	0	0	0	0	0	0	0	0	0	0	0	0	0	0	0	0	0
gene_10421	>An180_01984 Putative defective protein IntQ	ATGACGCTGAAAGACTATATTCTCCGCTGGCAGGAGGTCTACGACAAGAACCAGAGCCGTCCGACCACATACGCAGCTCATGGCTACCTCTTCAAGAACCACATTCTCCCCGGACTTGGGGAGATCCAGCTCTCTGAATTGACTGTAGAGCAAGTCGGAGATTTCCTGGAGGAGCGAAAACGCTTTGGCGGTCACCGTCCGGAAAGCCCTGAATACCCAGGGCTGGGGGAGCATACCATGCGGCACATCCACCGGCTGCTCCAGCAATGTCTGGATCAGGCGATCCGAGATGGGCTGATAGTGGACAACCCCGCCCGAGCATTTCACCACCCAAAGCCCAAGAAGGTCAGCGCCAATGTGCTGACGCCCGCAGAAGTGGAGGACTATCTGGACGCAGCG…	MTLKDYILRWQEVYDKNQSRPTTYAAHGYLFKNHILPGLGEIQLSELTVEQVGDFLEERKRFGGHRPESPEYPGLGEHTMRHIHRLLQQCLDQAIRDGLIVDNPARAFHHPKPKKVSANVLTPAEVEDYLDAAERLGHLPMFLLALTVGLRQGELIALKWSDLDVKARTLTITEKRSVERRELVEYGNDTRTVSLTEEVVKLLRLEHAKHSRSPLMFMHPATQKPYSPQMVRRLHNEIIQEAGLDHIRFADLRHTCAVLSLKNGMDTKEVSQMLGHFRIAMTRQNYAPYLAHTAAKSESKPNEASTEDLRKAANILDNLLKF	0	0	0	0	0	0	0	0	0	0	0	0	0	0	0	0	0	0	0	0	0	0	0	0	0	0	0	0	0	0	0	0	0	0	0	0	0	0	0	0	0	0	0	0	0	0
gene_10422	>An180_01985 hypothetical protein	ATGCAGAAAGAAACTAACCTCACGGTAGGCCGGTGGTGCGACCGCTGGTTTTACGAGAATCAGGTCAGATGGAGCGGCAGCACTGTGGGCGGATACCGCAACCTGATCTACCGCCACATCCTCCCCGGAATCGGGGATATCCGGCTGGCGGAGCTATCAGAAGGCACCGTCACCAGTTTCTATGATAGCCTGCGGAGCCAGGGACTGAGCACAAGAAGCGTCTGGTGCGTCCATCTGCTCCTGCGGCGCTGCATGGACGAAGCGGCCCGCGACCAGCGTATCCCCTACAACCCGGTGCGGCTTTGTCAGGAGCCACAAGCAGAAGCGTATAAAACTGCTCCCTTGCGCCTGGGGCAGCTCCAGCGGTACCTGAACGCAGCGGAACAACTGGGCGCACTC…	MQKETNLTVGRWCDRWFYENQVRWSGSTVGGYRNLIYRHILPGIGDIRLAELSEGTVTSFYDSLRSQGLSTRSVWCVHLLLRRCMDEAARDQRIPYNPVRLCQEPQAEAYKTAPLRLGQLQRYLNAAEQLGALPLIYTGLSSGLRQCELITLSWADFHVRCRYILKGQRLLTLNSRAEHLLERIPETGRHVFLNPKTGAPYQLHEFYYLHKRILKQAGLPWVAFRNLQRQCMEVGI	0	0	0	0	0	0	0	0	0	0	0	0	0	0	0	0	0	0	0	0	0	0	0	0	0	0	0	0	0	0	0	0	0	0	0	0	0	0	0	0	0	0	0	0	0	0
gene_10423	>An180_02438 hypothetical protein	ATGGCTATGATGAACGAAATGGAATACAGAACAATCGGTTCGGCACTTGCCGGGGGTTATCGTGCGGCGGTCTATTGCAGGCTGTCAAAGGACGATGACCTGCAAGGCGAAAGTGCCAGTATCGCAAACCAGCGTGATATGCTGGAAAAATACTGCGAAAAGCAGGGATGGGAGGTTGTGGCAGTCTATCAGGACGATGGCTTCACAGGTCTTAACATGGAGCGTCCTGACCTACAGAGAATGTTGAGAGCCATTGAGCGCAGGCAGATCAACCTTGTCATCACGAAAGACCTCAGCCGACTGGGGCGTAATTATCTGCAAACCGGGCATTTGATTGAGGACTTTTTCCCAAGAAACGGTGTCCGCTATATCGCCATGAATGACGGCATCGACACCCTG…	MAMMNEMEYRTIGSALAGGYRAAVYCRLSKDDDLQGESASIANQRDMLEKYCEKQGWEVVAVYQDDGFTGLNMERPDLQRMLRAIERRQINLVITKDLSRLGRNYLQTGHLIEDFFPRNGVRYIAMNDGIDTLRDNNDIAPFKNILNEMYSKDISKKVHSSYLLKAQKGQFTGCLAPFGYRKDPEDKNHLLIDEETAPIVRLIFRYALNGHGPNYIRRRLEKEKIPCPTWWNRERGLRNTRTKWEKKDPENGRYMWDFSVIKDLLMNPVYTGAIASQKKDYRFKIGTIGEKKPEDWIVVEGQHEPLIDSMSFDIVQNKLKSRQRPGQTNEISLFAGLLKCGECGKSLTVRYTNAKHPQRIYSCKTYNAFGKNHCTQHRIDYDTLYSHVLRKIRECARAA…	0	0	0	0	0	0	0	0	0	0	0	0	0	0	0	0	0	0	0	0	0	0	0	0	0	0	0	0	0	0	0	0	0	0	0	0	0	0	0	0	0	0	0	0	0	0
gene_10424	>An180_02440 hypothetical protein	ATGAACGCCATGCAGCCGCCCCAGAGCGTTGAGGAAATCAAGGCGGGGCTGGAAACCACCGAGAAAGGCGGTGTCCGTCAGAGCATACGGAACTGCCTGACCGTATTCCAACGTGACCCTCTGCTTTCAGGGGCTATCGCATACAACATCCTGACTGACCGCAAGGACATCATAAAGCCCATCGGTTTTCACAGAGAAAGCACCGCCCTGAACGATACGGACATGAAGTATCTGCTTCTTTATCTGGAAGAAACCTACGGGCTTACCAATGAGAAAAAGATTGATAACGCCATCGGGATTGTGGCGAATGAAAACAAGTACCATCCCATCCGGGACTATCTCAATACCCTTGTGTGGGACGGGACAGAGCGAATCCGCTTCTGCCTGCGGCACTTTCTG…	MNAMQPPQSVEEIKAGLETTEKGGVRQSIRNCLTVFQRDPLLSGAIAYNILTDRKDIIKPIGFHRESTALNDTDMKYLLLYLEETYGLTNEKKIDNAIGIVANENKYHPIRDYLNTLVWDGTERIRFCLRHFLGADADDYTYEALKLFLLGAISRAFQPGCKFEIMLCLVGGQGAGKSTFFRLLAVRDEWFSDDLRKLDDDNVYRKLQGHWIIEMSEMMATANAKSIEEIKSFLSRQKEVYKIPYETHPADRPRQCVFGGTSNALDFLPLDRSGNRRFIPVMVYPEQAEVHILEDEAASRAYIGQMWAEAMEIYKSGRFKLAFSPAMQRYLKEHQRDFMPEDTKAGMIQAYLDKYTGSMVCSKQLYKEALNHAFDEPKQWEIREINEIMNQCISSWRYF…	0	0	0	0	0	0	0	0	0	0	0	0	0	0	0	0	0	0	0	0	0	0	0	0	0	0	0	0	0	0	0	0	0	0	0	0	0	0	0	0	0	0	0	0	0	0
gene_10425	>An180_02443 Cytidylate kinase	ATGAATCAAGGTAGAATTATTGTAATCACAGGTGCGCCGGGGACAGGAAAAACTACAACGGCATCTGCTGTTGCAAAAGAATCAGATTTGGAAAAGTCTGTGCATATGCACACAGATGACTTTTATCATTATTTGAGTAAAGGGGCAATACCACCGCATTTGCCAGAATCAAATGAGCAAAATTTGATTGTCATTGAAGCGTTTTTAGAAGCTGCGAAGCGATATGCTCGTGGTGGATATGATGTAATTGTTGACGGTATTATCGGACCGTGGTTTTTAAAGCCGTGGCAAAGTCTTGTTCGGGAACATTATGAGGTGCATTATATTATTTTAAGGGCAAGTAAGGAAGAAACCTTGAAGCGAGCTGTTGAACGCTCAAAGTTAGACCGAAAGACAAAT…	MNQGRIIVITGAPGTGKTTTASAVAKESDLEKSVHMHTDDFYHYLSKGAIPPHLPESNEQNLIVIEAFLEAAKRYARGGYDVIVDGIIGPWFLKPWQSLVREHYEVHYIILRASKEETLKRAVERSKLDRKTNIELVETMWEQFCNLGIYESNVIDTTTYSIQETVSAVQEKIASRAALLS	0	0	0	0	0	0	0	0	0	0	0	0	0	0	0	0	0	0	0	0	0	0	0	0	0	0	0	0	0	0	0	0	0	0	0	0	0	0	0	0	0	0	0	0	0	0
gene_10426	>An180_02744 Sensory transduction protein regX3	ATGGCAACAATAATGATTGTGGAAGATGACCGACAAACAAATGACGCGGTTTCTGAATATCTAAAATCGTTTGGACACCGAATGCTTTCGGCCTATGACGGTGATGAAGCATTACAACTTTTTGAGCGCAGTAAAATCGATCTGCTTATTCTGGATATTATGCTCCCTAAAAAGACGGGACTTGCTGTGTTGCATACGATTAGACAAAAAAGCTCTGTGCCAATCCTCATGCTCACCGCAATCGGTGATGAATATACTCAAGTTACAAGTTTCGATGAACAGGCTGATGACTACATTACAAAACCTTTTTCAATGGTTCTTCTTGGGCGGCGAGTTACTGCCCTCCTACGGCGGAGCGGGCAAACGGTTTCACCTGATATTATGACTTTTGGGGATGTA…	MATIMIVEDDRQTNDAVSEYLKSFGHRMLSAYDGDEALQLFERSKIDLLILDIMLPKKTGLAVLHTIRQKSSVPILMLTAIGDEYTQVTSFDEQADDYITKPFSMVLLGRRVTALLRRSGQTVSPDIMTFGDVTVDFSGYTAKGPEGKIDITPKEIDLLKLLVEHKGLVLTRSQMLDSLWGDDYPIIDRTIDTYIKNLRKKLRLDCIVTVKGIGYKFEVET	0	0	0	0	0	0	0	0	0	0	0	0	0	0	0	0	0	0	0	0	0	0	0	0	0	0	0	0	0	0	0	0	0	0	0	0	0	0	0	0	0	0	0	0	0	0
gene_10427	>An180_02745 Signal-transduction histidine kinase senX3	ATGAAAAAGTTAAAGCTCTTTCCCAAAATATTTATTTATACCTTGGCGCTATTATTGCTCATAACAATGCTTGCCAGCGGAACGATTTATCTTTTCGCCCCGATGATGGGAGAAAATTCAGTCTTATCAGAGGGAACTTATATCGATGGGATGTCATCAGCAATTAAGACTGCTGCCATTCCAAGAAATACAGAAATAGCCCACACAATATTGCGCTCATTACCCTATACCGTAGCAATTTGTATTGTGGTTTCACTTTTATGTGCCTACTTTTTCTCAAAAGCAATAACAAATCCCATCAAGGGTATTTTAGATGCAACTAATCACATGGCTGTTTTGGATCGCAAAGCAGCGTGTAAGACTGCAACCAATGACGAGATTGGAATATTAGCAAATCAA…	MKKLKLFPKIFIYTLALLLLITMLASGTIYLFAPMMGENSVLSEGTYIDGMSSAIKTAAIPRNTEIAHTILRSLPYTVAICIVVSLLCAYFFSKAITNPIKGILDATNHMAVLDRKAACKTATNDEIGILANQINQLYQNLLSTIEHLQEEKDKVSEAEKQKIDFLRSASHELKTPVTALNAMLENMILKVGKYSDYEEYLPLCKERTERLSKMISEVLDASKLGTTAAEEPQALAVDCYLSELCKQYRLIAQANGISFQEDFPETFTITLPPKTFARAFSNILSNAVAYTLPGHSIFVYTDGRKLIVENECEPISAEHLKHIFEPFYRPDYARNQNDGGNGLGLYIVASILDSLKLTYSLEPMQKPLGMRFTITF	0	0	0	0	0	0	0	0	0	0	0	0	0	0	0	0	0	0	0	0	0	0	0	0	0	0	0	0	0	0	0	0	0	0	0	0	0	0	0	0	0	0	0	0	0	0
gene_10428	>An180_02746 hypothetical protein	ATGAAAAAAACGTTTATAGCCATCTCACTTGCCTTGTTTAGCTGCTTGACCTTGGCCGCGTGTACTGCAAACGCCACTTCCACACAAGAGATACCGAGTAACTCGGGAGAGGATCAAGCTGCTCCTATGAACACCAGTACCCAAGTTTCATCTGACGTGATAGCAGATGAAAACTGCTTGCCAGGAGGCCCATCCGATACCCAACTGGAGTATTGGGAGATTGATGAATTTGAAGATTGGATGGAGCAACAGCGAGACCAAATTCAAAAGTTGGCGGACAATAAGGATAAATCCTTCTATTACAAAGATGACAACGGCAGCTATGTGTGTCGCGAATGGACACAGGAAGATGTAGATAGTCTGTATGAAAGCTGGAAGGATCAGCTTGCACTTATGAAA…	MKKTFIAISLALFSCLTLAACTANATSTQEIPSNSGEDQAAPMNTSTQVSSDVIADENCLPGGPSDTQLEYWEIDEFEDWMEQQRDQIQKLADNKDKSFYYKDDNGSYVCREWTQEDVDSLYESWKDQLALMKEGYHFTKSMELSNGGVISGAFDPETWNAEPASALGSTVITLPDGSTVDLGHFDTADAATKAVQEYLEQQVSSGNISQEEADNLLNNGSVE	0	0	0	0	0	0	0	0	0	0	0	0	0	0	0	0	0	0	0	0	0	0	0	0	0	0	0	0	0	0	0	0	0	0	0	0	0	0	0	0	0	0	0	0	0	0
gene_10429	>An180_02783 Penicillinase repressor	TTGGAAATTAAATTGTTTGATTCCGAACTAAAGGTAATGGATGTTCTTTGGAAGGAGGGGGATACACCCGCCAGGGAAATAGCCCGGGTACTGACAGATGAATTGGGCTGGAATGTCAACACGACATATACGCTTATCAAGCGTTGCATGAAAAAGGGGGCGATTGCGCGTTCCGAGCCGGGCTTTATGTGCCATGCCTTGGTTTCCAAGTCCGCTGTTCAAGAAGCCGAAACTGATGAATTGATTAACAAAATCTACGACGGTTCTGCTGACAAACTGTTCGCTGCGTTGCTTGGGAGAAAAAAACTGTCTGAGGAACAAATCGAAAAGCTGAAACAAATTGTTGGCGATCTGGAATGA	MEIKLFDSELKVMDVLWKEGDTPAREIARVLTDELGWNVNTTYTLIKRCMKKGAIARSEPGFMCHALVSKSAVQEAETDELINKIYDGSADKLFAALLGRKKLSEEQIEKLKQIVGDLE	0	0	0	0	0	0	0	0	0	0	0	0	0	0	0	0	0	0	0	0	0	0	0	0	0	0	0	0	0	0	0	0	0	0	0	0	0	0	0	0	0	0	0	0	0	0
gene_10430	>An180_02785 hypothetical protein	ATGGAGAACAAAATTTTTTCTGATAAACACGGTTTAGGGCTGCCAAAAGCCCCCTTTGGTGAACGAGTAGTAGGCGAAAGGGGACAAAAAGACCTGCCTCCTGGCACGGAGGGAGGTGAGAAATTGAGACCTGACCGCCACTACGAGCACAAACAGCACGCCTTTGACAGCTATTGCAAGAAGGTGTTGAAATGCGAAGCGTATAACGGCTATCGAGAGATCAGCCGCCGCCAGAAGCGTGAAACACCGTTCAGTGAGTTGTCGGAGGAAGAATTGGCCCAGCTTGCGGCCTATGACCGCTATTCCTGGGAATACACCGCTTTCCCCGTGGGAGGCGATGTCATTCTAATCAAGGATGACCGGCTGGCCGAGGCGTTGAACGCGCTGCCTCCGGATAAT…	MENKIFSDKHGLGLPKAPFGERVVGERGQKDLPPGTEGGEKLRPDRHYEHKQHAFDSYCKKVLKCEAYNGYREISRRQKRETPFSELSEEELAQLAAYDRYSWEYTAFPVGGDVILIKDDRLAEALNALPPDNRDIFLMYWFLGMADREIAEHLHMVRRTVNARRQSAYRLLKELMGGEADD	0	0	0	0	0	0	0	0	0	0	0	0	0	0	0	0	0	0	0	0	0	0	0	0	0	0	0	0	0	0	0	0	0	0	0	0	0	0	0	0	0	0	0	0	0	0
gene_10431	>An180_02838 Ktr system potassium uptake protein A	ATGAAAAAGAAAAATAATGCAAATTCCTACGGAATTATAGGGTTGGGGCGTTTTGGTATGGCGCTGGTGGAGTGCCTTGCATCAGCGGGAAAAGAAGTCATCGCTATCGATAAGGACGAGACGCGGGTACGAGAGGCCAGGCGCTTTACGGAAATGGCTTTGGTTGTTGATAATCTGGAACAAATGACCCTTGAAGAGGCCGGGATTCAGAACTGTGAAGTTGTTGCGATATGTATTGGAGAACAAATTGATGTCAGCATTCTTGCAACCATGACAGTATTGAAAATGGGCGTCGGACATGTCATAGCAAAGGCAACAAGCTTTATTCATGGCGAAGCGCTCAAACAACTGGGAGCATCGGTCGTATACCCTGAGAGAGATATGGCGATACGGCTTGGC…	MKKKNNANSYGIIGLGRFGMALVECLASAGKEVIAIDKDETRVREARRFTEMALVVDNLEQMTLEEAGIQNCEVVAICIGEQIDVSILATMTVLKMGVGHVIAKATSFIHGEALKQLGASVVYPERDMAIRLGKGLLYNSFLDSIALSGNAEVRRIQVSQKLIGTTIQDMNIRRRYGVNIIAVEHDGHTDVNFAAEYCFREGDVINVVGQIKNLEHFEEDIQ	0	0	0	0	0	0	0	0	0	0	0	0	0	0	0	0	0	0	0	0	0	0	0	0	0	0	0	0	0	0	0	0	0	0	0	0	0	0	0	0	0	0	0	0	0	0
gene_10432	>An180_02839 Ktr system potassium uptake protein B	ATGCTTGCGAAGATAAAAAAACAACCTCCAGGGCGATTAATTGCCATAGGGTTTGCCCTGGTGATATTGATTGGGGCACTTTTACTTATGCTGCCAGTATCGGTGCGAAATGATGCGAAGGTACATTTCATCGACGCCCTTTTTACCTCGACCAGTGCAGTTTGCGTGACAGGTTTGATTTCCATTGACGTTGCGGATCACTTCACCTTCTTTGGTCAGGTAGTCGTTGCTGCCCTGATCCAGATCGGCGGATTGGGCGTTACATCCATTGGTGTAGGACTGATTTTGGCTGCGAGAAAAAATATCGGAATCAAAGGGCGGATCCTGGTCAAAGAGGCCCTGAATATAGATGGGATCAAGGGCATTGTCCGGCTTGTTAAAGCGGTTTTACTCATGACC…	MLAKIKKQPPGRLIAIGFALVILIGALLLMLPVSVRNDAKVHFIDALFTSTSAVCVTGLISIDVADHFTFFGQVVVAALIQIGGLGVTSIGVGLILAARKNIGIKGRILVKEALNIDGIKGIVRLVKAVLLMTFCFELAGVILSFIVFVQDYPVLKALWISIFHSIAAFNNSGFDILGGLRNLIPYQSNVLLNLTTCGLIIFGGLGFLVILDILKKRSFRKLTLHSKVVLSTTLALLLGGTLLLKATENVTWMGAFFQSVSARTAGFSTYPIGEFTNAGLFTLIVLMFIGASPGSTGGGIKTSTFFVLVQHVRSLFTKRHIGAFRRSIPFEVFSKACTVTLLSMLLVCGGTFLLCVLEPEYSFVQLMFEEVSAFGTVGLSTGITPDLGVASKLVLIFTM…	0	0	0	0	0	0	0	0	0	0	0	0	0	0	0	0	0	0	0	0	0	0	0	0	0	0	0	0	0	0	0	0	0	0	0	0	0	0	0	0	0	0	0	0	0	0
gene_10433	>An411_00269 hypothetical protein	ATGAAGAAATATATAGCATTAGTTTTAGCATTGGTCTGTGTGTTGGGTCTGGTTGGTTGCAGTCAGCAAGGACAACAGGACATAATAACTCCAACTCAAAATAACGAGGAAATATCCCAAACAGACATTCAATCCGAAGCTGAGCAGAAATATACTTATGAAGAATTATCCGAAATGCCCGCAGAAGAACTGCTTGATTTATTTATTCAACATGGTTTGGTTATCAATGACGATTTGAAAGCATCGTTTACAGATGAAGAACTCCAGACCCTTTTTAAGGAAAACTTCCATTTGTGGCATACAGGAGTATCTGCACGTAGCCACACAATGTATTGTGATTTAGCAGAGCAGACAAAGGCAATTTTTGATAAAATTGCGATCCCTAATTTTTCTTATGCC…	MKKYIALVLALVCVLGLVGCSQQGQQDIITPTQNNEEISQTDIQSEAEQKYTYEELSEMPAEELLDLFIQHGLVINDDLKASFTDEELQTLFKENFHLWHTGVSARSHTMYCDLAEQTKAIFDKIAIPNFSYAEDMAIYVEGEPGVKTSGFVNTTETEITFENVAECAKNECTVEYDRITTYFDTDECVWKVHFGTDGMVGGDQSVYLDCDGKTVLIVYGE	0	0	0	0	0	0	0	0	0	0	0	0	0	0	0	0	0	0	0	0	0	0	0	0	0	0	0	0	0	0	0	0	0	0	0	0	0	0	0	0	0	0	0	0	0	0
gene_10434	>An411_00333 hypothetical protein	ATGGAATCGATTAGAAACCCACTTCCCAAGCCGCCAAAATACATAGATGTGGACTATATGACTTTGCCTGACATCGACAGCAACCCGCTGTTCTATAATGAGGACACACAGGAGATCACGGCCTATTGGACGGATGGGAAAATGGTCTACTGGGATTTTGGCCGGGTGTCCATGGATGTAGAGCATTTTGTCTGGTTCAATTCGACCTTTGCCAAGGATAGCAAACACTGTTTTCTCCAGGGCCACAAGCTGCGGAATGTGGATCACGCCTCATTCACGGCACTCAACAACTGCTACGCCAGGGATTGTAAAAGTGTCTGGACGACCGGCGGCCGGTTTGAACCGGAGGACATCAGCTCTTTCGTTGTCTGTGATGATGGAGTCAAACTGATTGAACAG…	MESIRNPLPKPPKYIDVDYMTLPDIDSNPLFYNEDTQEITAYWTDGKMVYWDFGRVSMDVEHFVWFNSTFAKDSKHCFLQGHKLRNVDHASFTALNNCYARDCKSVWTTGGRFEPEDISSFVVCDDGVKLIEQIRTMSDGTQRPIRVRIPYGYAKDSKAVYYENFAGKIKILKRADPATFVSNNDGYFAWDAKSIFWGGYLLPKADLQSWRIVNTEMDLSRDDKHFYILNKLVTEEEWNQKLLE	0	0	0	0	0	0	0	0	0	0	0	0	0	0	0	0	0	0	0	0	0	0	0	0	0	0	0	0	0	0	0	0	0	0	0	0	0	0	0	0	0	0	0	0	0	0
gene_10435	>An411_00336 hypothetical protein	ATGAAAGACTTTTCCCAATACGGAAACAGACCGGACGACCAGTGGGAAATGCTGCCCTGGATACCCAATCCGCGCCCGCCCTTCAAAATCTGGGTGAAGCCGGAGCAGATCTCGCCATTCTTCCTCATTCCCCACCACCCCTATGCAATCTCCCTCCTGCTAAAGATCAGCGACGGATTTCGGGCAGAAGAATTCTGCCGGCTGGGACTGACCGGCAGCAGCGGAGACTGGGAACGGCTGGTCCGGGGCGTGATCCGGGAGTTTGAGGAAAATAACAGCGGCGAGGATCTGTTTCACTTCGACTCCGACGAAGATGTGTTCTGCGTGTATTCCCAATACATCGACGATTTGATGCTACTGTCCAAAATGATCCGGGCGGCCTGTGACAATGAAAAAACG…	MKDFSQYGNRPDDQWEMLPWIPNPRPPFKIWVKPEQISPFFLIPHHPYAISLLLKISDGFRAEEFCRLGLTGSSGDWERLVRGVIREFEENNSGEDLFHFDSDEDVFCVYSQYIDDLMLLSKMIRAACDNEKTMGTYLGIGEVEHEK	0	0	0	0	0	0	0	0	0	0	0	0	0	0	0	0	0	0	0	0	0	0	0	0	0	0	0	0	0	0	0	0	0	0	0	0	0	0	0	0	0	0	0	0	0	0
gene_10436	>An411_00346 hypothetical protein	ATGGATGTCGTGAAACTTCCCAAGAAAGTCCGCATGGTCTGCTATGAGATCATGGATGGCAAAGAAGGAGCCTTGGACACCCTGGAATCCTTTGCTGATAAATACCCCCATCAGATAGCAGCGGTCAAGGCGGAGGTCGCCTATTTCAACCTGGACTATGCAAAGGCGCTTGCTTTGGATCTGACCATCCTTCCCTGGCTGGAGGAGTGGTATTACAGCAATGTGAGCGATGAACACATGATTGCCATGACGGTGGCCGCCATCCAGCTCCACCGGGAGCAGGAGCTGATTGAGGCGCTGATGAAAGAACAGGCGCGCATCCGGGCTGAGAACGGCCTCCCCCAGCGGGATCGGTTCTGTGACATCCTGATGGACTACCTCAAGCGGGGCGTAATGCCA…	MDVVKLPKKVRMVCYEIMDGKEGALDTLESFADKYPHQIAAVKAEVAYFNLDYAKALALDLTILPWLEEWYYSNVSDEHMIAMTVAAIQLHREQELIEALMKEQARIRAENGLPQRDRFCDILMDYLKRGVMPFADNDKNYPYHQPEEPQTKEQLWAKLVDQNKKLSPDDPDARRKLYNHCCMFGTARDAVDLFEEIQGVPMADSSYRDAIARYLYLGEREKALQTAERLATSRLWAVAGPTQVRPMSFFEDPNLREFLLEPESLRRIREAAFIDDGTLVRK	0	0	0	0	0	0	0	0	0	0	0	0	0	0	0	0	0	0	0	0	0	0	0	0	0	0	0	0	0	0	0	0	0	0	0	0	0	0	0	0	0	0	0	0	0	0
gene_10437	>An411_00347 hypothetical protein	ATGGGTGCATGGGGCATTAAGGCATTGGAAAGCGATGAGGGGCTGGATATGATCGGCATCCTCACAGATGAATATCTATCAAAGCATTCGGTATTAAACCTGGACGAGATACTTGAGCTGATGAAACAGGAAGGTATGTTGGGAGAAGATCTCTCCGACATCGACTTTCTCTATGATAACACCGCTATGGCTCTGGCAGAGTTGTACTTTCAATGGAAAGACGATGGCAAACTGAATTATGACACTGACAATAGTATCTGGTGTAAGGTGACGGACTTCACAGCATCTAAAAAGGCTCTCGCTTTCCTACTGCGGCAGCTCACTGATATTAAAAATGAGGTACCTGATGAGGATGACATCCGTGAGATTGTGGATCTTTGGAAGGATGAGGACAACGGA…	MGAWGIKALESDEGLDMIGILTDEYLSKHSVLNLDEILELMKQEGMLGEDLSDIDFLYDNTAMALAELYFQWKDDGKLNYDTDNSIWCKVTDFTASKKALAFLLRQLTDIKNEVPDEDDIREIVDLWKDEDNGEIAPAWLEHLNQLIERLASEQEA	0	0	0	0	0	0	0	0	0	0	0	0	0	0	0	0	0	0	0	0	0	0	0	0	0	0	0	0	0	0	0	0	0	0	0	0	0	0	0	0	0	0	0	0	0	0
gene_10438	>An411_00351 hypothetical protein	ATGTCACAGATCGCATCCTTTTATCTTCTCAAAGACGGCCAGCGGCAGGAACTGTCGGGCGGCGACTGCTCCGGCGCGGTCTATATGGCCATCTGGGACTGGTGTGAGAGCGAACTGGATCTGGATGTCCGTTTTCCTGCTCCCCAGACGGAGGACACCCTGGACTGTGCTCTGCTGGAGGGAGAGTTAGCGTCTAAACTGCTGGCAGTTCTGCGGGAGCAGGACCTCCCGGAGCTGGCCGCTGAAATTGCCCCAGACTGGGATCTGCCCGCTGAGACGGTGCAAAGCGGGCTTGAAACGCTGCGCTCCCATCTGGAACTGGTGCGGGGCAATACAGCCCTGCTGTATGAAATGACTTGA	MSQIASFYLLKDGQRQELSGGDCSGAVYMAIWDWCESELDLDVRFPAPQTEDTLDCALLEGELASKLLAVLREQDLPELAAEIAPDWDLPAETVQSGLETLRSHLELVRGNTALLYEMT	0	0	0	0	0	0	0	0	0	0	0	0	0	0	0	0	0	0	0	0	0	0	0	0	0	0	0	0	0	0	0	0	0	0	0	0	0	0	0	0	0	0	0	0	0	0
gene_10439	>An411_00577 hypothetical protein	ATGTCAGAGGATCTGCTGATTCGTCACTGCTCTCCCACCCTGGCCGGGATCAAGACGGGAAATCTCTTTTCCTGCGCCTGCCCCAGCCGGAAGGATCTGACGCAAGACTTGTGCTGGCTGAACAAGAAACTGGTTCCCAGAGGAATCCGTATTCTGCCGCTCCGGGTTCGCAAAGGCCGCGCTTTGATCTATGCCTACCGGCCCAATGCATTGGAGAGCGATCTGACCGATCAACGGGCCAGAGCCTTGCTTCTGAAATACGGCTATGTGCCGGAAAACCCCAATGGCTGCGTGGTTCACCTCATCCACCGGCTCCGGAGCGAGGGGGAATTCCCCCATGAGATCGGCCTGTTTTTGAGCTATCCCCCTGAGGATGTGCTGGGCTTCATCTGCAATCGG…	MSEDLLIRHCSPTLAGIKTGNLFSCACPSRKDLTQDLCWLNKKLVPRGIRILPLRVRKGRALIYAYRPNALESDLTDQRARALLLKYGYVPENPNGCVVHLIHRLRSEGEFPHEIGLFLSYPPEDVLGFICNRACNHKCVGCWKVYGDEQAARNIFEKYEMCSKIYFRQWQQGKSIEQLTVAG	0	0	0	0	0	0	0	0	0	0	0	0	0	0	0	0	0	0	0	0	0	0	0	0	0	0	0	0	0	0	0	0	0	0	0	0	0	0	0	0	0	0	0	0	0	0
gene_10440	>An411_00578 Flavodoxin	ATGAGTAAAGTTGCAGTTGTGTATTGGAGCGGCACGGGAAACACCGAGGCCATGGCCATGGCGGTGGCCGAAGGCGCCAAGGGCAAGGGCGCCGAGGTATCTGTGATCACTGCCGCGGAGTTCTCCCCGGAGCAGGTCAGCGAATATTCCGCCATCGCCTTTGGCTGCCCCTCCATGGGGGCGGAACAGCTGGAGGAGAGCGAGTTCGAGCCCATGTTCACCGCCTGTGAGGGCAGGCTGAGTGGGAAGAATATCGCCCTGTTCGGCTCCTACGGCTGGGGCGATGGCGAATGGATGCGCAGCTGGGAATCCCGCTGCAGCGACGGCGGCGCCAATCTGGCCTGTGACAGCGTGATCTGCAACGAAGCTCCGGACGATGACGCTCTGGCGGCTTGCCGC…	MSKVAVVYWSGTGNTEAMAMAVAEGAKGKGAEVSVITAAEFSPEQVSEYSAIAFGCPSMGAEQLEESEFEPMFTACEGRLSGKNIALFGSYGWGDGEWMRSWESRCSDGGANLACDSVICNEAPDDDALAACRELGASLA	0	0	0	0	0	0	0	0	0	0	0	0	0	0	0	0	0	0	0	0	0	0	0	0	0	0	0	0	0	0	0	0	0	0	0	0	0	0	0	0	0	0	0	0	0	0
gene_10441	>An411_00588 N-glycosidase YbiA	ATGGCATTACAGGAAAAGAAAATAATGCCTCCCCCTTGGCTGGCTCACCGGGAGATCGAGCGATACTCTATTGGCTGGCGCATGGGCTACGGGGAGGATTACATATACCGATTTGGCGATTGGATGGACACCCTCTCCCCGGATGAGCGGACGGAATACCGCACCCTCTTTCCCGAGCCGGTGACCTGGAAGGGTTGGTGGGATGACGAAGATAGCAGCGAAGTGCTGGAACATGGGGACTTCTGGGTGAATGCGTGGCAGCCGGAAGGAAGCCCTAAATACACCCGGCAGTGGCTTCAGCAGGAGTTTGCCGCTGGGAGAAAGCGGGAATTTTGCTTATTCTGGGGCCATCAGCCTTCCGAGGACGGCCAGCTGACAAAAAGCTGCCTCAGCCAGTGG…	MALQEKKIMPPPWLAHREIERYSIGWRMGYGEDYIYRFGDWMDTLSPDERTEYRTLFPEPVTWKGWWDDEDSSEVLEHGDFWVNAWQPEGSPKYTRQWLQQEFAAGRKREFCLFWGHQPSEDGQLTKSCLSQWWMEDFWSIANTYLCMEQYMMAAKAELFGDSEIQEQILKCSDPKQIKALGRKVRGFDQKVWDKFKYAIVLNGNWCKFSQNRDLREFLLSTGDSVLVEASPYDNIWGIRLAASSPEAQDPMKWRGQNLLGFALMEVRDELRRVTQNEMLCDWNAV	0	0	0	0	0	0	0	0	0	0	0	0	0	0	0	0	0	0	0	0	0	0	0	0	0	0	0	0	0	0	0	0	0	0	0	0	0	0	0	0	0	0	0	0	0	0
gene_10442	>An411_00589 hypothetical protein	ATGCTTTTCAAGAAAAAGATTGTATTTACAGAAGGAATGAATGAAACCCTTTGTTCTTTCGATGAAATACCCTGGTTTTCCTGTTGTGGAGTTTCGTATGATAAACCATCGTATTACCCATATCTTCAGGAAAAGGACCCAAAACGAGCAGAAAAACTACTGCTGCATACAAAGAACTACTCAGGAACCGTCTGCCTTACAAATTTGTTCAAAGAAGGCATTTGTCGTGCAGATACCTTTATTCTGCAAACGGCTGGGTGGAAGTTTTACCAGAATGAATTTATGCCATGTGTGGAGGCCAGTTGGCGCACTTATGAAAAAAGAGTATCGAAGGCAAATGGCCTCGATCTGAACTCGGCGGAAAAAAGATTCCTGCGTGATTGTGGCTTTCCTGACAGC…	MLFKKKIVFTEGMNETLCSFDEIPWFSCCGVSYDKPSYYPYLQEKDPKRAEKLLLHTKNYSGTVCLTNLFKEGICRADTFILQTAGWKFYQNEFMPCVEASWRTYEKRVSKANGLDLNSAEKRFLRDCGFPDSIDLQLCRMVQYLLVEQYFLERFPQFPLFFSRIIDIYKDGHIVLGWNGRFASHETNLENENGTPILPTDGSLIIW	0	0	0	0	0	0	0	0	0	0	0	0	0	0	0	0	0	0	0	0	0	0	0	0	0	0	0	0	0	0	0	0	0	0	0	0	0	0	0	0	0	0	0	0	0	0
gene_10443	>An411_01161 hypothetical protein	ATGCGAGACACACTGGAAAATCTATACTTTGGAAATATCACCCCCAACGATCAGATCGTCAAATCGGGGACTGCCCTGAAAAAGGCTATGGAACAGTCAGCAGAGTGCGAGGAGAAACTCACCGCCCTGCTGGAGGACAAAGAAAAAGCGCTGCTGCTCCGGCTCATCAACGCAGAGAATGAGATCGGCAGCACCATGGCCCTGGAGAACTTCATCCTGGGTTTCCGGCTGGGAGTGCGCATGATCCTGGAGGCCCTGGACGAGGATGACGGCAGTCTGCTCGACCCAAACAAGGAGGGATAG	MRDTLENLYFGNITPNDQIVKSGTALKKAMEQSAECEEKLTALLEDKEKALLLRLINAENEIGSTMALENFILGFRLGVRMILEALDEDDGSLLDPNKEG	0	0	0	0	0	0	0	0	0	0	0	0	0	0	0	0	0	0	0	0	0	0	0	0	0	0	0	0	0	0	0	0	0	0	0	0	0	0	0	0	0	0	0	0	0	0
gene_10444	>An411_01730 Putative HMP/thiamine import ATP-binding protein YkoD	ATGAACGCGGTTGAGATCGGCGGCCTGACCTACACCTACCCAGGCGTCCCTCAGCCCACACTCCGGGACATCAGCCTCCAAATTCCCAAAGGGGACTTCCTGGCGGTCGTTGGCAACAACGGCTGCGGGAAGTCCACTTTGTGCAAGGCCCTCAACGGCCTGATCCCCCACTTCATCACGGGGACCATGGAAGGGAGCGTCCGGGTGTGCGGCCTGAACACGCTGGAGTACGACGTGGGCGTCCTGGCCCAAAAGGTGGGCTATGTGTATCAGGACTTTGAAAACCAGATCGTCCGGCCCACCGTGCTGGACGACGCCTCTTACTCCTGCCTGAACTACGCCTTTCCCGATTACCTGGAGCGGGGCAGAGCCGCGTTGAAGCAGTGCGGTCTGGAGGGC…	MNAVEIGGLTYTYPGVPQPTLRDISLQIPKGDFLAVVGNNGCGKSTLCKALNGLIPHFITGTMEGSVRVCGLNTLEYDVGVLAQKVGYVYQDFENQIVRPTVLDDASYSCLNYAFPDYLERGRAALKQCGLEGREEEYVWQLSGGQTHLLALAGAVSLRPDILILDEPIAQLDPMHADRIYAVLRDLNENHGKTILVIEHHTEYIADFCKHVMLMKDGQVRWMLPTEEALQRVEELEACNIFPPQVTQAAYGLRKGGILPANVPLPTTVADGEKAFAGLRYIPREKPAPAAPGGESAVSVQNVSLSYRSVKGEPHTVFDGLDLDIRKGEKVALIGSNGAGKSTLMKLMVGLLKPNAGTVSLFGEAIGDKKAEDLSRQISLVYQNPEEMFIKDSIRADIA…	0	0	0	0	0	0	0	0	0	0	0	0	0	0	0	0	0	0	0	0	0	0	0	0	0	0	0	0	0	0	0	0	0	0	0	0	0	0	0	0	0	0	0	0	0	0
gene_10445	>An411_02768 hypothetical protein	ATGCCGGACACCACAAGCGAACTGTTTCACAGACTGAAAAGCTGGGAGAGCGGAAGGAAACTCCTGAATCAGGAGGAGACGGTCTCCACCTGTTCACAGGTGCTGCTGGAACTGCTGGAGAAAGCGGGCCTGAGCGCCCCGGAGTGGATGACTGCGGCTGACGTGAGCAAATCCTACGGCTATCAGATCTTGCGGGGGGAACGGGTTCCGGGGCGGGATATCCTGCTGCGCACCGCCCTGGCCCTGGGCCTGTCGCTGAAGGAGACCCAGCGCCTTCTGGCGGTGGGTGGATGCGGGGCACTCTATCCCCGCGTGCGCCGGGACGCCGCCGTGATCTTCGCGCTGAACCAGAAGATGAGCCTGCTGCAGGCGGAGGAGCTGCTCTCCTCCCTGCCGGAG…	MPDTTSELFHRLKSWESGRKLLNQEETVSTCSQVLLELLEKAGLSAPEWMTAADVSKSYGYQILRGERVPGRDILLRTALALGLSLKETQRLLAVGGCGALYPRVRRDAAVIFALNQKMSLLQAEELLSSLPERSLYAGEL	0	0	0	0	0	0	0	0	0	0	0	0	0	0	0	0	0	0	0	0	0	0	0	0	0	0	0	0	0	0	0	0	0	0	0	0	0	0	0	0	0	0	0	0	0	0
gene_10446	>An563_00501 hypothetical protein	TTGAAAAGGACAATCAGCGCCATGGTGGGCCAAGGATCGGTGAACCATAACAGTAGAAAATTCCACGCCAAGAACACTGACCCGGAACGCTCCCACTTGAATATAACCTACTGCCAGGAGAATATCAAGGCGGTGTACCATGAACTCTTTGACGAGGCTCTGGAACGGTACAACGCTAAACAAACCAGGGCCGACAGAAGGATAGAGGATTACTATGAGAAGATCCGCTCCGGCAAGCAGGAAAAGCCGTTCCATGAAATCATCCTGCAAGTGGGCAATCGAGATGATATGAGCGCCGACAGCGAGGAGGGACAGCTTGCGGCAGCGGTTTTGGACGAGTACATGAAGGGCTTTCAAGAGCGCAACCCCCAACTCCGGGTGTTCTCTGCCCACCTCCAC…	MKRTISAMVGQGSVNHNSRKFHAKNTDPERSHLNITYCQENIKAVYHELFDEALERYNAKQTRADRRIEDYYEKIRSGKQEKPFHEIILQVGNRDDMSADSEEGQLAAAVLDEYMKGFQERNPQLRVFSAHLHMDEATPHLHIDFVPFTTGSKRGLDTRVSLKQALAAQGFQGGTRGDTEWSQWVRSEKEQLSLVMERHGIEWEDKGTHDKHLSVLDYKKEQRAKEIAVLETVKAEKENQVESQERRLKELAPAVKNMERLAADFSANPEEILPEPGTLETGRAYREKKAKPLLAQIVKVLRSLYLAYVELRGKFERLQGDYGRVRESNIRLSDRLQEVKLENKAMRQVSADYERVKRAFGPEQVDRILEAAYQQEHAEKERKRAAKSKIRIDAR	0	0	0	0	0	0	0	0	0	0	0	0	0	0	0	0	0	0	0	0	0	0	0	0	0	0	0	0	0	0	0	0	0	0	0	0	0	0	0	0	0	0	0	0	0	0
gene_10447	>An563_00869 hypothetical protein	ATGATGTCCCTTTCCATTGTTGCTGCGAAAGACATTGAGCAGGCCATTGAGCTCCTGGCGTCCAGGCCACGGAAAGCCGTGAAAGATCACTTGGCAGAGGAGCCGGAAGGAGTGGGAAACTTCTTGTATGACTTCCGGGCGGCGTTCACAAATTACCAAAGCTATCACCGGTTTGATCCATACGGGGAAACCTGTCTCGAAATGGACCAGGTCCCGGCTATCCGGGCGTTTGCAGATTCCGTCTTCAACTGGCTGTCAGCGCATGGGGCAGAAGAAACCAGCGTGATCCAGCGATATGGCGTGTCCTTTCAGAAAATCCGAGGGTTCGTCGCGGCCCTCATCCGCGTTTGTAATACCGCCATGGAACATGGATATGGATTGGCAGGTATCGGAGATTGA	MMSLSIVAAKDIEQAIELLASRPRKAVKDHLAEEPEGVGNFLYDFRAAFTNYQSYHRFDPYGETCLEMDQVPAIRAFADSVFNWLSAHGAEETSVIQRYGVSFQKIRGFVAALIRVCNTAMEHGYGLAGIGD	0	0	0	0	0	0	0	0	0	0	0	0	0	0	0	0	0	0	0	0	0	0	0	0	0	0	0	0	0	0	0	0	0	0	0	0	0	0	0	0	0	0	0	0	0	0
gene_10448	>An563_01132 hypothetical protein	ATGCCAAATACCATCTGGTCCAAACTTTCACATTTGCAATTGGGCCGATACGCTGAGTACTACGCAAAAATGGAGTTTGCATCCTACGGATATGATGTCTATACCTCTGAGGTAGATGATCATGGCGTCGACTTTGTGGCCAGAAACCCGGTAAATGATCGGTACTATGAGATTCAGGTAAAGGCCGTACGGAATCTGGACTATGTCTATATCCAAAAGGACAAGATGGTGCTCTCGCCCCAGCGGCTTGTGTGTCTCCTGCTATTTGAGGATGGCACTTTGCCTGCGTGCTATGTGATCCCATCCCGAGTCTGGAAAGCACCCAATGCGCTGTTTGTTGACCGAAACTATGATAAGCCAGGTCAGTGCAGCAAGCCGGAATGGGGATTGAATCTCTCC…	MPNTIWSKLSHLQLGRYAEYYAKMEFASYGYDVYTSEVDDHGVDFVARNPVNDRYYEIQVKAVRNLDYVYIQKDKMVLSPQRLVCLLLFEDGTLPACYVIPSRVWKAPNALFVDRNYDKPGQCSKPEWGLNLSKKNLPLLEPYRGEAYFAAQDCST	0	0	0	0	0	0	0	0	0	0	0	0	0	0	0	0	0	0	0	0	0	0	0	0	0	0	0	0	0	0	0	0	0	0	0	0	0	0	0	0	0	0	0	0	0	0
gene_10449	>An563_01133 hypothetical protein	ATGCAGGATCGATATGCGGGCGATATTGGTGATTTTGGGAAATTCGGACTTTTGAAAGCGCTTCTTGCAGAGGGAGTTTCTTTAGGCGTCAACTGGTATAAGGCAGACCCGCCGGAGAGTGAACGGGACAGAGATACCGGCACTTTTCTCCATGAGGATGGAAAACACAAAATCAATCCGAAGTATTTCGTGTGTGACGAAACCCTGGCCCGTGCGCTGCGGGAAATCTCGGAAAGCGATGTACGCTCTATTGCCCGGCTGGAACAAGCAGTTTTGCTGGATCCCAGCAAAACAGTGTATTACCACGATGTGGTTACAGTTGCCGGACGGCGTCAGTGGCACAACAATGCCCTGGAGACATTGGCACCCTGTGAGATTGTTTTTCTGGATCCCGACAAC…	MQDRYAGDIGDFGKFGLLKALLAEGVSLGVNWYKADPPESERDRDTGTFLHEDGKHKINPKYFVCDETLARALREISESDVRSIARLEQAVLLDPSKTVYYHDVVTVAGRRQWHNNALETLAPCEIVFLDPDNGLSVKSVGKGSAKSVKYVWDEELSDYLRRGQSVVLYNHRPRKKPEIFFPEFKERLLGIEGVSNKHISVLTCPKGTVRDYFLIAAHAKHAGQISSALCRMAGGLWGKKGLCRIEKLDG	0	0	0	0	0	0	0	0	0	0	0	0	0	0	0	0	0	0	0	0	0	0	0	0	0	0	0	0	0	0	0	0	0	0	0	0	0	0	0	0	0	0	0	0	0	0
gene_10450	>An563_01134 DNA-3-methyladenine glycosylase 1	ATGTCCGAAAAAGTCCGGTGCTCTTGGGCCAACCCCAAGAATCCCCTTTATATCCGATACCACGATGAGGAGTGGGGCGTTCCCGTTCACGACGACCACAAGTTGTTTGAAATGCTGATTTTAGAAAGTTTCCAGGCGGGGCTATCCTGGGAATGTATTCTCAACAAGCAGGAGGCTTTCCGCCGGGCCTTTGACGGTTTTGATCTGGCGACGGTCTGTACCTACGGAGATGAAAAAATAGCGGAACTGGGGCAGAATTCCGGCATTGTCCGAAACAGGCTAAAAATTAAGGCCGCCGTGAACAATGCCCAAATATTCCGAACCATCCAGCAAGAGTGGGGGAGTTTTGACAACTATCTCTGGCACTGGACGGAAGGGCAAGTGGTCTACGAGACAGGC…	MSEKVRCSWANPKNPLYIRYHDEEWGVPVHDDHKLFEMLILESFQAGLSWECILNKQEAFRRAFDGFDLATVCTYGDEKIAELGQNSGIVRNRLKIKAAVNNAQIFRTIQQEWGSFDNYLWHWTEGQVVYETGKVSSELSDAVSKDLKHRGMKFVGTVIVYSYLQAVGVINSHEETCFCRQDN	0	0	0	0	0	0	0	0	0	0	0	0	0	0	0	0	0	0	0	0	0	0	0	0	0	0	0	0	0	0	0	0	0	0	0	0	0	0	0	0	0	0	0	0	0	0
gene_10451	>An563_01300 hypothetical protein	TTGAATTTACAGCGTAGAATTGCCGCTTTATCTGGCATATTGTCTCTTCTTTCATTAGTTGTAGCTATTATTTTAAATTTTTTCGAGTTTTCATTTGCAAGCAATCTTTCTTTAGGCTTATTTTCGAGTGGAATTCTAATATGTGGAACAGCTATTGTAACTTATTTTTACGAGAGAAATCGTGCGGTACTTTCTCTATATAACGGTTGCCATGACTTTATGGAAGCTCTAAATAAGAACCTGAGAGTAGACAACAGGATTGGAATATATGAGTTGAAAGACAATCTTGAAGAGATGCAAAAAGTCTACAAAAAAGAGGTTTATTTTTATATATGCCAGTTACTCTCAATGAATAAACATTTCAAACTTACTAAGATAATCAAAGAGATCTGGGAATCT…	MNLQRRIAALSGILSLLSLVVAIILNFFEFSFASNLSLGLFSSGILICGTAIVTYFYERNRAVLSLYNGCHDFMEALNKNLRVDNRIGIYELKDNLEEMQKVYKKEVYFYICQLLSMNKHFKLTKIIKEIWESVRKVYLLVVEDNSKVCQFLIGDISEDEIRSYTFKYTSGDSIKQIKCLQEALDKLSYHMNYYNIRKGKNSKEEHDHAD	0	0	0	0	0	0	0	0	0	0	0	0	0	0	0	0	0	0	0	0	0	0	0	0	0	0	0	0	0	0	0	0	0	0	0	0	0	0	0	0	0	0	0	0	0	0
gene_10452	>An563_01865 hypothetical protein	ATGTTGCCAGTGCTGGCCCAAGAGGTAGAGCGCCATATCACTGAGCACGGTGTCACTGAATTTGTGGTGGGACACTACGGCGGCTTTGACCGTCTGGCTGCCAGTGCGGTCAGGGAGGCGAAAAAGCGTCACCCGGAGATCACGTTGACCCTGCTCCTGCCCTATCATCCACACGACCAGTTCATTCCTGTCCCAGAGGGCTTTGACGGCACCTTTTATCCGCCGGGCATGGAGACCGTACCCAAGCGGGCGGCCATTGTCCGGGCAAACCGATATATGCTCGAACACAGCTCCTGCCTGATTGCCTATGTCAGCCATCCGTCCAGCGGCTCCCGAGAAGTGCTGGAGGCGGCCCTGCGGCGGCAAAAACACGGCCTGATTCACGTGACAAATCTTGCG…	MLPVLAQEVERHITEHGVTEFVVGHYGGFDRLAASAVREAKKRHPEITLTLLLPYHPHDQFIPVPEGFDGTFYPPGMETVPKRAAIVRANRYMLEHSSCLIAYVSHPSSGSREVLEAALRRQKHGLIHVTNLAGWYPI	0	0	0	0	0	0	0	0	0	0	0	0	0	0	0	0	0	0	0	0	0	0	0	0	0	0	0	0	0	0	0	0	0	0	0	0	0	0	0	0	0	0	0	0	0	0
gene_10453	>An563_01866 hypothetical protein	ATGGAGGAGTCACAGCGGTACGAAACTTTTCTGCGTAGCCGGATCACGGAACTGCGGGTGCGGAAGGATGTATCGGAGCACCGCATGAGCCTTGATCTGGGCAAGAGCGGCTCTTACATCCGCAGCATCACAAACGGGATGAGTCTCCCATCCTTGCGGGAACTGTTCAACATCATCAGCTATTTTGACCTGACTCCCACAGAGTTTTTCGCTGGAGCGGATGCTGAGAATTCCTTGCGGGCTCAACTTCATGAGGAAATTACGAGACTAAGTGAAGAGGATCTGGAGAAAGTATCTACCTTCATCGACTGGATCAAGAAATAG	MEESQRYETFLRSRITELRVRKDVSEHRMSLDLGKSGSYIRSITNGMSLPSLRELFNIISYFDLTPTEFFAGADAENSLRAQLHEEITRLSEEDLEKVSTFIDWIKK	0	0	0	0	0	0	0	0	0	0	0	0	0	0	0	0	0	0	0	0	0	0	0	0	0	0	0	0	0	0	0	0	0	0	0	0	0	0	0	0	0	0	0	0	0	0
gene_10454	>An563_01869 DNA primase	ATGCCCTATATCCCTTTTACGGAGGAGCAAAAGCTCCGAGCCAACAATGTGAATCTGGTGGAGTTCCTGCGCCGTCAGGGAGAGAAACTCATCCCCTCTGGCCAGGACAAGCGCATGGCCTCAGACCACAGCATCACCGTGCGGGGCAACGAGTGGTACGATCATGAGTCGAAAGAGGGAGGCCACGCGATTTCCTTTGTCCAAACGTATTACGGCTTGACTTACCAGGAGGCGGTGAAGCGCCTGCTGGACGGCGAGGGGATCGCATATCCCCAGGTGGAGCCGTCTGAGCCGGAGAAACCGAAGGAGTTCTCCCTCCCACCGGCCAGCCCGACTATGCGGCGGCTCTATGCCTACCTGCTCCAGCAGAGGTTCATTGACCGGGACGTCCTTGACGTC…	MPYIPFTEEQKLRANNVNLVEFLRRQGEKLIPSGQDKRMASDHSITVRGNEWYDHESKEGGHAISFVQTYYGLTYQEAVKRLLDGEGIAYPQVEPSEPEKPKEFSLPPASPTMRRLYAYLLQQRFIDRDVLDVFTKRGMIYESCEKSRDGTKEYHNAVFVGSDEYGAARHAHKRGLYTQGNSFRRNVEGGDPRCSFHWFGNSGRLYVFEAPIDLLAFLTLYPEAWREHSYVALCGTSEQAMLWMLEKDPRIQRVVLCLDHDAAGIEATGRLTDLLREHGHTRVSVQRPEYKDWDEDLKALHGLPAQPAEQHPQLQAAELVCARIAVKCMDLKPDGAMQQVPHLFQCYRKCLKEKKLETAMDCMEEMAALSLLVTLRECRQLGTALTPTQGSQYLQSHIL…	0	0	0	0	0	0	0	0	0	0	0	0	0	0	0	0	0	0	0	0	0	0	0	0	0	0	0	0	0	0	0	0	0	0	0	0	0	0	0	0	0	0	0	0	0	0
gene_10455	>An563_01870 Secretory immunoglobulin A-binding protein EsiB	TTGCCCCGCCTGATTTTCAAGTGTCCCTACATTCGGGGCGGCTCGAAAAAAGTTGCCGCCCATCTGAGCAACTATGTCCGATACATGGCGACTCGGGAGGGCGCTCAGCGAATCGCCGCTGACAAAGCCCAACTGCCCGCTACAAAAAAACAGCAGCAGATGGTGGAGCAGCTCCTCCGGGATTTTCCTCTCAGCCGTGGAACCTTCGAGTACGAGGACTACGCCGCCGCACCCACTCGGGGCAACGCCGCAGACTTCATCACACGGGCGCTGGAGGACAACTACGATGCGGCGGCGAAAAAAGAAAACTACATCAGTTACATCGCCAGCCGTCCCCGCGCCCAGCGCACGGGCTCCCATGCCCTTTTCACCGGCTCGGATGAGGCACCGCCCCTGTCC…	MPRLIFKCPYIRGGSKKVAAHLSNYVRYMATREGAQRIAADKAQLPATKKQQQMVEQLLRDFPLSRGTFEYEDYAAAPTRGNAADFITRALEDNYDAAAKKENYISYIASRPRAQRTGSHALFTGSDEAPPLSKVAEEIAHHPGNVWLPIISLRREDASRLGYDDAERWKSLLTGYAMEIAQAMKIPWDQFRWYAAFHDESHHPHVHMVCYSADGTSGYLTKQGIADIKSGLAKEIFQNDLTELYQQQTQRRDTLNRDAQEVMRELLLRMEEGTVDNPCIEELMTHLADRLQFLSGKKQYGYLKAPLKAVVDEIVDELARDPRVAKAYDLWYEMREEVLRTYKNDLPERLPLSRQKEFKRIKNMVIQEAIRLGELRQVFHPEDQAEDTLPEQKGADGPQ…	0	0	0	0	0	0	0	0	0	0	0	0	0	0	0	0	0	0	0	0	0	0	0	0	0	0	0	0	0	0	0	0	0	0	0	0	0	0	0	0	0	0	0	0	0	0
gene_10456	>An563_01871 hypothetical protein	ATGACAGAAGAAAAGACACGAATCCACACCCGGATCTCACCGGAGACGGAACAGAAGATCACCGCGGCTATGCCCCTCTCCAATTGCAGAAGTCAAAATGAATTCGTGGAAAAGGCGCTCCAGTTCTACTGCGAGCACCTGACCGCCCAGGATACCTTCTCCGCCCTGCCGCCTGTACTGCTCTCCGCTATCCGCGCTACCGTGAAAGCCAGTGAGGATCGGATCTGCCGCCTGCTGTTCAAACTGGCGGTGGAGATGGATATGATGATGAATATCCTGGCGGCAGGCATGGAGCTCACGGACGAGGATCTCCGGGAACTCCGGGGGAGGTGCGTCCGCGAGGTCAAGGAGACCCGAGGCAGGATCTCCTTCGAGGACGCCTGGGAGTATCAGAAGGGC…	MTEEKTRIHTRISPETEQKITAAMPLSNCRSQNEFVEKALQFYCEHLTAQDTFSALPPVLLSAIRATVKASEDRICRLLFKLAVEMDMMMNILAAGMELTDEDLRELRGRCVREVKETRGRISFEDAWEYQKGGRETP	0	0	0	0	0	0	0	0	0	0	0	0	0	0	0	0	0	0	0	0	0	0	0	0	0	0	0	0	0	0	0	0	0	0	0	0	0	0	0	0	0	0	0	0	0	0
gene_10457	>An563_01874 Murein DD-endopeptidase MepM	ATGAGCACCGCTGCCGTGGCCGCGATCAAAGCGGCCATTCTTGCTCTGACAGACGAGAGCACTCGGAAGAAGATCGGCTGGGTGCTGGTGGCCATTCTGTCTCCCATTATCGTGATCATCGCCCTGATTTGTTCTATCTTCTCCGCCACCTCCCAGCAGAATGTTTCCACCGTGGAGCTGTGCTTCCACGGCGGGATCATCTCCAGTGAAGTCACCCCGGAGTACCGGCAGTATGTGCTGGAGATGCGGGAGAGTTTCAGCACGCTGGACAGCATGGTGGATGAGATCAACGCCCAGCTGGAAGATGACAATAGCCTTGACGCAAATCGGGTCAAGGCCATTTTTTATGTTCTGTATTTCGGCGCCCAGCAGCCGGACGAGGTGGGACTGCAATCTTTT…	MSTAAVAAIKAAILALTDESTRKKIGWVLVAILSPIIVIIALICSIFSATSQQNVSTVELCFHGGIISSEVTPEYRQYVLEMRESFSTLDSMVDEINAQLEDDNSLDANRVKAIFYVLYFGAQQPDEVGLQSFVDCFVTYTEGIRTVIDTDQEGNEVEVEETYQIPHLIEDLSQVYERIRDAMGVEVTPSHQANADNIYNLIVYGSPGGSSGGWFPGADVPFIGVDGFCSPIGAGWESVVTSEFGYRSDPFTGETRGHTGMDLAVPTGTPIRAALPGTVTVSQYNSSYGYYVMIDHGNGLSTLYGHNSQLLAQVGQTVEAGDIISLSGSTGRSTGPHLHFEVRVNGERTNPRYYLPTSGG	0	0	0	0	0	0	0	0	0	0	0	0	0	0	0	0	0	0	0	0	0	0	0	0	0	0	0	0	0	0	0	0	0	0	0	0	0	0	0	0	0	0	0	0	0	0
gene_10458	>An563_01875 hypothetical protein	ATGAAACCAATCGAATTAGAACGCTGGGAGCCCTCCCCGGACGATCCTCGGAGGAAGGTGTATGCCGGCCAGCGCACCGCGCAGGAGGTTTTCGAGGAGCTGAAGTATCGGCTGGAGAACATGGGGTACCTGCCGGATGAATATTTCCTCCTGAATCGTGAGTGGGAAAACGGCCGGGAGATCCCCAAAGACGCGGATATCTTCTGCACCACCGATTACGGCGGCAGCGAGGGGATCTACACGGACCTCTACTTGAAATGGTACCAGGACGGCGATCCCGTGATCAAGAGCTTTGCCACTGGGAAGACCTTGGGCGAAAGCGGTTCCGACCTGGACCGGATGTACCTCATTGCCTCCGCCATCACCAAGGCATTCCATGGGGACAGGGGGACCTACGCC…	MKPIELERWEPSPDDPRRKVYAGQRTAQEVFEELKYRLENMGYLPDEYFLLNREWENGREIPKDADIFCTTDYGGSEGIYTDLYLKWYQDGDPVIKSFATGKTLGESGSDLDRMYLIASAITKAFHGDRGTYARYLRWGEQPEPEDMILHLNPAEQRTFINALVEQRERQEQAMSQTEQLLRRMTGSITAYMDEVGQRPLRLSDYDKAVLAIRDGEFEAFSSLYPRVPDRADDLLIEAAGRPGRTGGNMVRALLSAMEQFSPEAYLTACKRAVETGDSWRVRTMVEEAESHLSEPYPSLTGEVILHAYANDRKSVAKDLIDQCSPGQIAAAPPILLRQAAASLDFQTAVTLVDKGIQPGDYAADVLHTLTGQHQNWMAERLLEHGMPVAPDNYTALYAC…	0	0	0	0	0	0	0	0	0	0	0	0	0	0	0	0	0	0	0	0	0	0	0	0	0	0	0	0	0	0	0	0	0	0	0	0	0	0	0	0	0	0	0	0	0	0
gene_10459	>An563_01877 hypothetical protein	ATGCCTAAGAAAATACAGAAGAAAAAGAAAAACAAAACAGAGCCGCAGGTTCAGGAGACCCGGCCCAAGGATTTCCTGGACCTTATCGCCCCCGCTGCCGTGAAGTTCAACACGGATCACTATATCTGTGGCTCCCTGTATCACTGCACCCTGGCCCTGCGCAGCTATCCCGCCACCACGGAGGAGCTGGCCCTGCTCCGCCATCTGGGGGAGAAAAGCGGCGTCACCCTGAGCATCTATACCAGGCAGGTGACCGCCGCCGAGGAAAATGGCATCCTCCACAACGCGGAGAACAAGAACCGCATGGCCCGGAGCAGCACCAACAGCATGAAAGCGGCCGTCACCGCCGAGGGCAACCTCCAGGATGTGGCGGAGCTCATCGCCGCCATGCGGAAGAAC…	MPKKIQKKKKNKTEPQVQETRPKDFLDLIAPAAVKFNTDHYICGSLYHCTLALRSYPATTEELALLRHLGEKSGVTLSIYTRQVTAAEENGILHNAENKNRMARSSTNSMKAAVTAEGNLQDVAELIAAMRKNREPLIHCAVYIDLAARDPESLRRLREEVTAELVRSKLGTDQLLLRQQDGFLSSNPMGRNTFRSQYERVMPASSVANLYPFNYSGKTDPHGFYIGRDRYGSNIIVDLDRRAEDKTTASALILGNSGQGKSYLLKLLLCSILEAGKSAICLDPEHELIDLCSHLGGCFIDLMSGQYRINPLEPKVWDVGGEGEPEPDAPLAFRQKTRLSQHISFLKDFFRSYKDFADRHIDTIELMLERLYRSFGLNDHTDFSTLTPTDYPILSDLYD…	0	0	0	0	0	0	0	0	0	0	0	0	0	0	0	0	0	0	0	0	0	0	0	0	0	0	0	0	0	0	0	0	0	0	0	0	0	0	0	0	0	0	0	0	0	0
gene_10460	>An563_01884 hypothetical protein	ATGGACAATCTCATCGACTGGTTCTATGGCCAGGTGGTGGGCTTTCTGGGAAACTTCTTTGCCGAGATGGGCAACATGGGCGTGGAGCTGTTCGACCTGGACTGGGTACAGGCCATCGTCCTGTTCTTCTCCCAATTGGGATGGGCCCTGTTTGGCGTGAGCCTTGTGGTATGTGTTTTTGAATGTGGGATCGATTATACCACCGGCCGGGCCAATATCAAGGACACCGCCCTGAACATTCTGAAAGGGTTTCTGTCGGTATGCCTGTTTACCACCGTCCCGGTGCGGCTTTACTCCCTGTCGGTGACCCTGCAGGGGACCTTTGCCTCCGGGCTCACTGGCTTTGGGACCAGTATTGGAACAGTGGGACAGCAAATCATCGAGGATCTCAACGGAGTG…	MDNLIDWFYGQVVGFLGNFFAEMGNMGVELFDLDWVQAIVLFFSQLGWALFGVSLVVCVFECGIDYTTGRANIKDTALNILKGFLSVCLFTTVPVRLYSLSVTLQGTFASGLTGFGTSIGTVGQQIIEDLNGVESVTEMTGAAGGFGLGVITSPIMIIFCVILMAYAVIKVFFSNLKRGGILLIQIAVGSLYMFSIPRGYTDGFIQWIKQVIGLCLTAFLQSTILVAGLMVFKDHALLGLGLMLSANEVPRIAGTFGLDTTTRANIMSAVYTAQAAVNTTRTIVQAVASK	0	0	0	0	0	0	0	0	0	0	0	0	0	0	0	0	0	0	0	0	0	0	0	0	0	0	0	0	0	0	0	0	0	0	0	0	0	0	0	0	0	0	0	0	0	0
gene_10461	>An563_01885 hypothetical protein	ATGCAGAGAGAAGAATTTGAAACTCGGATCCGAGAATTGCTGCCCGGAGCATCGAAAATGGCCTTGGATCGCACGGTCTCCTACGCTGAGGAATTGGAACGGGAAGCGGAGGAATGTGCCGGATCGCTCTACGACGCATTTTATGTGGAACTGGCCTTGGTGAAACGGGACCATGGCGCCGAGATCGCAAAGGCGCTCTTCGACTATGGAGAGCATTTCACATTCAATTTCTTTGAGCTGCGCGGCGCGGCGCGTCTTTTAGCTCAGGGCTGGTCACTTGAAAAGATCGAGGCATATACCGTGGAAAACGGCTGTGACGCCGCGCCGGAGGAGGCACTGGAATCCCGTTCCGCCCTGCAAGCATTTCAAAACGGGGATCCCAATTTTCTTGAAGTACCA…	MQREEFETRIRELLPGASKMALDRTVSYAEELEREAEECAGSLYDAFYVELALVKRDHGAEIAKALFDYGEHFTFNFFELRGAARLLAQGWSLEKIEAYTVENGCDAAPEEALESRSALQAFQNGDPNFLEVPETAMGPEMR	0	0	0	0	0	0	0	0	0	0	0	0	0	0	0	0	0	0	0	0	0	0	0	0	0	0	0	0	0	0	0	0	0	0	0	0	0	0	0	0	0	0	0	0	0	0
gene_10462	>An563_01886 hypothetical protein	ATGAAACGCAAACGTATTTTTCAGATGTTTCTCGTTGTTCTCGCCCTGGCCCTGTGCCTCTGCGTACCTGCTTTTGCTGCGGGCGGGGATGTAGCCGGCGCGGTGGAACAGACCTGGACGGACGCCTCCAGCCAGATCAAGACCGTGGTGGACAATGTGGTCTTTCCCGCTTTGAGCATGGTGCTGGCTATCGCCTTCTTCGCTAAACTTGCCATGGCGTACTTTGATTACCGCAAGCACGGCCAGTTCGAATGGGCAGGGCCCGTTATTTTGTTTGTCTGCCTGGTCTTCGTCCTGCTGGCCCCCAACTACATCTGGGGCATCATCGGGATTTAA	MKRKRIFQMFLVVLALALCLCVPAFAAGGDVAGAVEQTWTDASSQIKTVVDNVVFPALSMVLAIAFFAKLAMAYFDYRKHGQFEWAGPVILFVCLVFVLLAPNYIWGIIGI	0	0	0	0	0	0	0	0	0	0	0	0	0	0	0	0	0	0	0	0	0	0	0	0	0	0	0	0	0	0	0	0	0	0	0	0	0	0	0	0	0	0	0	0	0	0
gene_10463	>An563_01889 hypothetical protein	ATGCCCAAAGCGAAAATTGAATTTCTCCAGGCGTCATGGCTGGATATTGACCGGATCTCGGATTTCTATCTGCGCGAGGTCGGTCCTGTATCCGCCGAAAAAGCCATCGATGAGATCATGGAGCATATCGGGATACTTGGTGAGCATCCTTATGCCGGACCGCTTCACCCAGATCCGGTGCTGGCCAAACAGGAATACCGCAAATTGGTGCTGACAAAAACCTATATTGCAGTTTACCGGGTTATTGGCGATACGGTCTATATCTATCGTGTTGTGAACGGAAAAACGGATTACCCAAGCTTATTCAAGTGA	MPKAKIEFLQASWLDIDRISDFYLREVGPVSAEKAIDEIMEHIGILGEHPYAGPLHPDPVLAKQEYRKLVLTKTYIAVYRVIGDTVYIYRVVNGKTDYPSLFK	0	0	0	0	0	0	0	0	0	0	0	0	0	0	0	0	0	0	0	0	0	0	0	0	0	0	0	0	0	0	0	0	0	0	0	0	0	0	0	0	0	0	0	0	0	0
gene_10464	>An563_01898 hypothetical protein	ATGGAAAAAGAACGGCTGGCGGAATATCTGGAGCAGTATCATCTGGGAGAGTTCAACGCCGCCACCAGCCGGGAACTGGAGCTGACCTTCGGCATCAAGGGCATCGAGGTGCGCCATCTGGTCAACCAGCTGCGGCGGGACGGCGTACCCATCGCCAGCAGCGGGAGCGGTTACTTCTACGCCGCCACAGAACAGGAGGTTCGGGCCACCATCGCCCACCTGACCCGGCGGATCAGCGGCATCGCCGCCGCTATCCGCGGGCTGAACCGCTCCCTGGAACGGTTCGACACGGAGCAGACCTGCCTCCCGCTGGACGGAGGTGATCCCCCCTGA	MEKERLAEYLEQYHLGEFNAATSRELELTFGIKGIEVRHLVNQLRRDGVPIASSGSGYFYAATEQEVRATIAHLTRRISGIAAAIRGLNRSLERFDTEQTCLPLDGGDPP	0	0	0	0	0	0	0	0	0	0	0	0	0	0	0	0	0	0	0	0	0	0	0	0	0	0	0	0	0	0	0	0	0	0	0	0	0	0	0	0	0	0	0	0	0	0
gene_10465	>An563_01901 hypothetical protein	ATGCTGGATTTCGAGAGTCGACGCATCCGTGATCTGCGGGGGATCGACTTCTCCAAACTGGAATTTGAGGATCTCCGGTGGAAATACGGAACCTTCCAGAGCGTCAGCACCGGCTCCGGCTGCGATAAGAAGTACAGCTCCTGGTCCGGCGTCAAAACCCGCATCGGGGAGATCGAGGAGTCCGTCTGGTACCAGGCGGCGGAGAAGCTGATCCGAGGAAAGGGCGAACAGGAGCTGCTGGGATATTTGACCCAGTGGTGTTCAGAGCGGAACTTTCTCAAAGAATCCGCCGGTGAGATCCGGAAAAAGGCACTGCAGCTCCATGTTGACCGCATCTTCGATCATCCCCGCTGGGTAGACTTTGTCCCCTTCAACCGCCAGTACCGGCCGGAGATCTTG…	MLDFESRRIRDLRGIDFSKLEFEDLRWKYGTFQSVSTGSGCDKKYSSWSGVKTRIGEIEESVWYQAAEKLIRGKGEQELLGYLTQWCSERNFLKESAGEIRKKALQLHVDRIFDHPRWVDFVPFNRQYRPEILQTAHLVTVVNECCQKPGVVTQEQIDASDNGTVACPCCGRWSPFRVLEQAIQTESAAGQTEEAKGGMHLC	0	0	0	0	0	0	0	0	0	0	0	0	0	0	0	0	0	0	0	0	0	0	0	0	0	0	0	0	0	0	0	0	0	0	0	0	0	0	0	0	0	0	0	0	0	0
gene_10466	>An563_01905 hypothetical protein	ATGAAGTATGAGATTACAAGCAAGAAGGAATTTCAAATAGAGGCAGCCAAAGCGCTGCTGGCAGATGGCCAGCCCCATTCCTATGCTGAGATCGTGCAGCATATCCGCAGCCAGGCGGAAGGGACGGTGCTGGAGGGGCGTATCGACTACGGTAATGTCTGGTATTCCCTCCGCAGCATGATGGAGGAACCGGGCTCTCACTATCAAAAGGCCGGGTGGGGTGCCTACCAGAAGGACCCGCCCCAGCGCATAACCGCCGAGCCAGCGCAGGATGCCAAGGACGGCCAAAGTGAAATCTATCAAATCATGGATCAAGCCGTCGAGCTGCTGGAACGATTCGAATCTTACAGCAGCAGAGTACAGGGTGAGCTGAATTTGACAAGCGGGCAGGAAACATTC…	MKYEITSKKEFQIEAAKALLADGQPHSYAEIVQHIRSQAEGTVLEGRIDYGNVWYSLRSMMEEPGSHYQKAGWGAYQKDPPQRITAEPAQDAKDGQSEIYQIMDQAVELLERFESYSSRVQGELNLTSGQETFTAIRQQIMQNLDGTVTGLSCWAAELEDLQETPAQRETQPEASEQTKADSISLSM	0	0	0	0	0	0	0	0	0	0	0	0	0	0	0	0	0	0	0	0	0	0	0	0	0	0	0	0	0	0	0	0	0	0	0	0	0	0	0	0	0	0	0	0	0	0
gene_10467	>An563_01909 hypothetical protein	ATGGCCAACAAATTTTTTGAAGAACTTTCAAGATGCTTGAGAAAAAAGGAAATTGAATCAGCAAATTACGAGGACAAGCGGCTGGAGGTGTTCCTCCACGGCCAGCCTGTCCTCTTCGTTTCACCGGCCAACGATGTGTTCCTGCTGCCTGCGGGAAGCAAAAACGAGGAGGCCAGTGAATTGTACCATCAGGTGGCCATGGATGCGGACGAGGTATACAGTTATGTGGAAACGATGCAAAACGCCCCCCTGCTCCATGCCTCTGGCCTGCATGAGGACTTCCGCCTGCTGGCGGACTTCGGCGGCGCGGTGCTGGCAGGCCAGGAACGAGAAAATGGCCAGGGGTATCAATTTGTAACCTGGATCTGGGACTATGACCGAACTGGAGTCAGCCACGGT…	MANKFFEELSRCLRKKEIESANYEDKRLEVFLHGQPVLFVSPANDVFLLPAGSKNEEASELYHQVAMDADEVYSYVETMQNAPLLHASGLHEDFRLLADFGGAVLAGQERENGQGYQFVTWIWDYDRTGVSHGHYYEDDFQSAKQDFAVRSGLIPRAQLFTPEELTELYRAAEHWFYEGPELDYKQQKAIQEARTKIEYTVPDLQSRLEQVQSQEPQMNL	0	0	0	0	0	0	0	0	0	0	0	0	0	0	0	0	0	0	0	0	0	0	0	0	0	0	0	0	0	0	0	0	0	0	0	0	0	0	0	0	0	0	0	0	0	0
gene_10468	>An563_01910 hypothetical protein	ATGAGTACAGATTACTCGGCCTTACTGCTGGAATACCCTGCAGTCATCAGCAAAGACCAGTTATACCGGATTTGCCATATCAGCAAGCGGAAGGCGACATGGCTTTTAGAAAATGGAATCATCCCATGCAGGGACTCAGGGAAAAAGACACGGAGATTCCAAATTTACACGGCAGATGTAGTGAATTATCTGATCACATTAGAGAACGAGCCACAAAAGGTTGCAATCCCGGTTGGGATCTTTACAAGTAACAAATATCGAAAAAAGCGGGAGAACCCGGTGGCGCATCTGCCACGTTCTGAGCTAAAAAAACATCTGTGTTTAAAATGGCGCAGTGAGCCTGATGCCCTTACAATAACTCAGATTTCCAAAATAACCGGCTACAATATGCAGACGGTA…	MSTDYSALLLEYPAVISKDQLYRICHISKRKATWLLENGIIPCRDSGKKTRRFQIYTADVVNYLITLENEPQKVAIPVGIFTSNKYRKKRENPVAHLPRSELKKHLCLKWRSEPDALTITQISKITGYNMQTVGQWISKGKLQYVSCPDGRKVAKRWLIQFMTDYILASPYRLSYTMRRIMEDLDG	0	0	0	0	0	0	0	0	0	0	0	0	0	0	0	0	0	0	0	0	0	0	0	0	0	0	0	0	0	0	0	0	0	0	0	0	0	0	0	0	0	0	0	0	0	0
gene_10469	>An563_02127 Transcriptional regulatory protein NatR	ATGATACGGATTGCGATATGTGACGATGAAGAACGGGCCGTTGCTTCGACTGAAAAAATCGTCAAGACTTGCTTACAAGCGCAAGGCATCGGCTGTGAAATAACGACCTATACCCAAAGCCGGAACTTGCTTTACGACATAACCGATGATGGCTTTTTCTATGACCTGATTTTGCTGGACATTGAAATGCCGGGGATCAGCGGCATGGAAATCCCTCAGCAGGTCAAAGGGTTTCTGCCCAATGCCAGAATTATCTTTGTGACCTCACATACGGAGTATGCGATTGATGCATTTGAACTGTCCATTTTCCGCTATGTGCCGAAAAATAATCTGGAAACGAAGCTGACCGCCGCTATAACTGATGCCGCAAAACTGATTGAGTTGGAGGCTGGACAGGAA…	MIRIAICDDEERAVASTEKIVKTCLQAQGIGCEITTYTQSRNLLYDITDDGFFYDLILLDIEMPGISGMEIPQQVKGFLPNARIIFVTSHTEYAIDAFELSIFRYVPKNNLETKLTAAITDAAKLIELEAGQEYTIQTANHMEKIPYKDIFYIQRDGKNSSIVSSVGTSKVRKSLQRVFDELNAPEFIFIDRGYIVNIVQIMKVSDSIAILKNGDQLPISRSHLQEVKRQINQFWGAHI	0	0	0	0	0	0	0	0	0	0	0	0	0	0	0	0	0	0	0	0	0	0	0	0	0	0	0	0	0	0	0	0	0	0	0	0	0	0	0	0	0	0	0	0	0	0
gene_10470	>An563_02434 hypothetical protein	TTGAAACAATATACCATTCGGGAATACATGGGGTTTACCCGCAATGGACCGCCGCGGGCAGGCATGATCTCTTTGCCAGAACACGCTTTCGATCAGCTGGAGCAGTTTATTTTATCCAATCGGGACACAAATTCCGGTGCTGAACCGCTGGAGTTGATGAGCCTGAGCGCAAGGCCCGGTTTGGGTAAGGTAATTACTGCGAAAAATTATGTGGGTGTCGTTACCACCAGAGACGGAACAGAGATTGAAATTCTGCCCAAACTGACGCTGGCAAAGGACAACAGTGACCAAGCTGTCCGAAAGGTGTTTCTCACCATGCTGCGAACGGTCCAGGAGGCTCTGTTCAAGACATTTCGCACCGCCCACCTGAATACTTCCCGTATGCGCTTGCTGGATCTG…	MKQYTIREYMGFTRNGPPRAGMISLPEHAFDQLEQFILSNRDTNSGAEPLELMSLSARPGLGKVITAKNYVGVVTTRDGTEIEILPKLTLAKDNSDQAVRKVFLTMLRTVQEALFKTFRTAHLNTSRMRLLDLFVRMFLDETHRLIQRGLKSDYSVKQDNETYVHGKIVFSEHIRKNLLHRERIFVEYDVFSVDCPENRLVKSTALYLQRHTTDLQNRKDLRIVLSVMEQVPVSKNVEQDFQRCGQSRSMEDYQRLLELCRVFLQGKSFTAFSGGQAALALLFPMERIFESYVAAVLRRHLDSKQYRVHVQAKGKYLFELPQKQFALRPDLVIEDLNSGEKTVLDTKWKLLSPQWHNYGISQTDMYQMYAYQKEYQAKQTVLLYPDCEAMADQKIPLCY…	0	0	0	0	0	0	0	0	0	0	0	0	0	0	0	0	0	0	0	0	0	0	0	0	0	0	0	0	0	0	0	0	0	0	0	0	0	0	0	0	0	0	0	0	0	0
gene_10471	>An563_02440 hypothetical protein	ATGAGAAAACAGCACTGGCCCAAGCGGGACCCTATCAAGAACTACTTCCCCCTCCCCAACGAGATCTTCTCCCTGGGACTGTCCGCCGGGGCGATTGCAGTCTACGGATTTCTCCTCCACCGTGAGGACCGGAAGACCTATCAGTGCGTGGCCAGCTACCGGATCATCGGAGAGGCTGTGGGGATGAGCGTCAACACGGTGCGCAAGTATGTGACCGAACTGGAGGATCGGGGTCTGATCCGGACGGAGCGCACCACCGTCACCACCCGGGACGGCCGCACCCTCAACGGCTGTCTGCGTTACTACATCCTGCCCATCCAGATGTCCATTGAACAGTTCTATGAGCGGCAGCTCCACGTAGCTGACCTGGCGCTGGAACGACAGAGAGCGGAACAACGC…	MRKQHWPKRDPIKNYFPLPNEIFSLGLSAGAIAVYGFLLHREDRKTYQCVASYRIIGEAVGMSVNTVRKYVTELEDRGLIRTERTTVTTRDGRTLNGCLRYYILPIQMSIEQFYERQLHVADLALERQRAEQRMAALKRKECASGC	0	0	0	0	0	0	0	0	0	0	0	0	0	0	0	0	0	0	0	0	0	0	0	0	0	0	0	0	0	0	0	0	0	0	0	0	0	0	0	0	0	0	0	0	0	0
gene_10472	>An563_02445 hypothetical protein	TTGTATGCGCCTAAGTACCGACTGGAAGCCATCGAAACCATCGGTCGAAAGATTCTGCTGGAATATGATCGCACACTGTTGGAAGGTCCTCCTCAGGCGATCCCAGTCGAAACGATCATTGAAACAAAGTTTAATCTGACTCTGGAGTACCATACCCTTCGCAAAAATGGGAGCGTCCTTGGAGAAACCATTTTTGATGACGGAGCAGCCATTTTATATGACCGAACAGAGAGGCAATACCGTTTGATTGCTGTGAAGGCTGGGACAATTTTGATTGATGAACGTCTCTGTATAGACAGGCTTCTTGGGAGAATGCGCTTTACCTGCGCTCATGAACTGGGACACTGGGTCCTGCACCAGAAATTGTACTCTGGCACTGGCGATGTTGCGGCCTATGAT…	MYAPKYRLEAIETIGRKILLEYDRTLLEGPPQAIPVETIIETKFNLTLEYHTLRKNGSVLGETIFDDGAAILYDRTERQYRLIAVKAGTILIDERLCIDRLLGRMRFTCAHELGHWVLHQKLYSGTGDVAAYDGKTSSDESCGFIERQADALATALLMPIPQVKKCFYRLRPGKSKECLVTEMARIFQVSKQAMRIRLEVHNLL	0	0	0	0	0	0	0	0	0	0	0	0	0	0	0	0	0	0	0	0	0	0	0	0	0	0	0	0	0	0	0	0	0	0	0	0	0	0	0	0	0	0	0	0	0	0
gene_10473	>An563_02446 hypothetical protein	ATGCGGAAAGAGAGTGTCACTGTCCAAAAGTGCAAAAAACAGATGGCCTCCCTTGGATTTGACAGCCAGCTGGCCTATCATCGGGTAAAGCTGATCCTGAAGATCTACCGGGATGTGGTGTGGGTCCTCAGCGAGCGCGCGGAGGAGCTGCATGAATATGCATGGGAACTCGGAAACCGAGACGCTGATGCCGGCCTCTGCTATCTGGAAAACTTTGCCCCGGATATCGACCTCCAGGAATTTGAGGAGAAGGTCTGCTGCGTCATGGAGAGCCGCATGCTGGTCGATGTGATCGACCGAGCCCTGCTCCGCCTGAAACGGTATCCGGATCGTGGAGAACTCTATTATGAAATCCTGACCAAGCAATTCATCCATCGCTTCAACAGCACAGAGAAGGAA…	MRKESVTVQKCKKQMASLGFDSQLAYHRVKLILKIYRDVVWVLSERAEELHEYAWELGNRDADAGLCYLENFAPDIDLQEFEEKVCCVMESRMLVDVIDRALLRLKRYPDRGELYYEILTKQFIHRFNSTEKELLDELNVERSVFYDRKREALFLFSVCLFGYAVPELQEELDAPRLFPD	0	0	0	0	0	0	0	0	0	0	0	0	0	0	0	0	0	0	0	0	0	0	0	0	0	0	0	0	0	0	0	0	0	0	0	0	0	0	0	0	0	0	0	0	0	0
gene_10474	>An563_02447 hypothetical protein	ATGGCAGAGGAAAGGAAATATCGTCTTAGAGTAGAGGGACATCTGGTAGAGGTCACAAAGGATGTTTATCTGACCTATTACCGAGTGGAACGTCACACCAAAACATTGGATGAGAAAGATGTCCGAAACGGAAAGGTCTCATACAGTGATTTGGATACGGAAGAAACCCTTGGAGAAGAAATGGTTCCAGATCCTAATGCTGAGAGCGTGGAAGACAAAGCGGTTGGCAATATCCTACTGCAGGAACTGCGTCAGTGTTTGGCACAGCTCCCTCTGGAGGAGCAGAATCTGATCCGCGCCTTGTATTTCGAGGAGCTGACGGAGCGTGAGTATGCCAAACAAATCAATATCTCGCAGAAGGCGGTGAATAAGCGCCGCCATAAAATTTTGAGTAAACTC…	MAEERKYRLRVEGHLVEVTKDVYLTYYRVERHTKTLDEKDVRNGKVSYSDLDTEETLGEEMVPDPNAESVEDKAVGNILLQELRQCLAQLPLEEQNLIRALYFEELTEREYAKQINISQKAVNKRRHKILSKLRALMKIK	0	0	0	0	0	0	0	0	0	0	0	0	0	0	0	0	0	0	0	0	0	0	0	0	0	0	0	0	0	0	0	0	0	0	0	0	0	0	0	0	0	0	0	0	0	0
gene_10475	>An563_02448 hypothetical protein	ATGGAATACAGAGAAGTGTACTTTCGGATCCGCAGCTCCTATCGGTACGACAGTGGTTGGCCGGATAAAGGCGTCGAGCACGCCTTCCGGGATGAGACACGCACCTTGTTTCAGTCGGCAGGCTGGGAGCTGCATCCCGCCAGGGAAGACAGCAGTTCCAGCGACATAGTCACGAAGGGTCAGCAGGATCTGTATCTCCACCCCATGAATTTCAGCGGGGTGATCCAGACCGATGAGATTCCCCGGCTCCAGGAACTCTTGGAGGGTGCGCAAACCTTCCAATGCCAGGGGGTGGACTGCTACGAACGGTACTGGGAACTCACAGACGCGGAGTATCTGAAACAACTGGAGGACAGACGCGATGAGATCATAGAGGCCATTCTGGAGCGGTACCAGACG…	MEYREVYFRIRSSYRYDSGWPDKGVEHAFRDETRTLFQSAGWELHPAREDSSSSDIVTKGQQDLYLHPMNFSGVIQTDEIPRLQELLEGAQTFQCQGVDCYERYWELTDAEYLKQLEDRRDEIIEAILERYQTKRKNLYVTGPAELSIAKQFSVHRLCDKDGKNNLANRYVGELVERLIREGRLVTAETRNGLGIRTAAGEELRQRGEPLPGQQQMTL	0	0	0	0	0	0	0	0	0	0	0	0	0	0	0	0	0	0	0	0	0	0	0	0	0	0	0	0	0	0	0	0	0	0	0	0	0	0	0	0	0	0	0	0	0	0
gene_10476	>An563_02449 hypothetical protein	ATGTCGGTTTATATTACAGGCGATACCCACGGCGGATTTCAGAGGTTTGGGAGCAAATACTTCCCTCAGCAGAAAAACATGGGTCGTGAGGATTATGTGATCGTCACAGGCGACTTCGGAGGGCTGTGGGACGGAAGTCCCAAAGACCAATACTGGTTGGACTGGTTGGAGGAAAAGCCCTTTACCACCCTGTTTGTGGACGGGAACCATGAGAACTTCGATCTCCTGAATGCTCTCCCGGAAAGGCCGTGGAACGGCGGACGTGTTCATGTGGTGCGGGAGCATGTCCTTCATCTCATGCGGGGGCAGGTCGTCACCTTCGGCGGTCTGACCTGGTTCACCATGGGCGGCGCGTCCTCCCACGATATCCAGGACGGCATCCTGGACCCAGCCGATCCG…	MSVYITGDTHGGFQRFGSKYFPQQKNMGREDYVIVTGDFGGLWDGSPKDQYWLDWLEEKPFTTLFVDGNHENFDLLNALPERPWNGGRVHVVREHVLHLMRGQVVTFGGLTWFTMGGASSHDIQDGILDPADPDFERQYWLMRRLRAMFRVKGVSWWSEELPSAEEYNEALANLERAGWAVDCILTHCAPSSIVKRLDPGYGTDELTDFLETVKQRCQFAYWFFGHYHKNQIVDERYILQWEQISRLEF	0	0	0	0	0	0	0	0	0	0	0	0	0	0	0	0	0	0	0	0	0	0	0	0	0	0	0	0	0	0	0	0	0	0	0	0	0	0	0	0	0	0	0	0	0	0
gene_10477	>An563_02747 hypothetical protein	ATGGTGAGAGATGGACTTGTGTTCAAAGATGAGGATGGTCAGGTCATATTCAACCAGTACAGCTTCTGTGAACTGGTGAAGCACCTGCTGGTGGAGGTGGTGGGGATCTCCTATGAGGATGCCTCCCAGATCGTGGAATGCTCACCGCTGGCAGAGCCAGTGGCCGATGCCTTGGGAGCGGCGGTATTCAGCCATGAACTGCCTTATTACTGGGCTATGTTTTTCTACTATGGGAACGGTTACTGGTGGAAAAAGGGTATTCCAGCGCAGCCAGAGGATATGGATGCCTATGAAGCTATGGAAAAGAAAATTATGGAGAGACACCACTTAAAGGAGCCGTTTATATGGACATGA	MVRDGLVFKDEDGQVIFNQYSFCELVKHLLVEVVGISYEDASQIVECSPLAEPVADALGAAVFSHELPYYWAMFFYYGNGYWWKKGIPAQPEDMDAYEAMEKKIMERHHLKEPFIWT	0	0	0	0	0	0	0	0	0	0	0	0	0	0	0	0	0	0	0	0	0	0	0	0	0	0	0	0	0	0	0	0	0	0	0	0	0	0	0	0	0	0	0	0	0	0
gene_10478	>An563_02748 hypothetical protein	ATGGACATGAGAGAGGTGTTCACCATCGACGGCCGCCGCTTTTCTAACATGGCCGGCTTTTATGACGAGGTGGAGCGGGTATTTACCTTCGGTTTGGACCGGAAGATCGGTCGGAACCTGAACGCCTTTAACGATATTCTCCGGGGCGGTTTTGGACGGCATGAGTATGGACAACCCATCCACATCCAGTGGTTGGCCTATGAAAAAAGCGTCCGTAATCTCGGAAAAGAGACTATGGACACCATTGTAGAAATCATTTTGGATACGGACCATTCCGGGCACGACTGTACCCTGGAACAGCTTTGA	MDMREVFTIDGRRFSNMAGFYDEVERVFTFGLDRKIGRNLNAFNDILRGGFGRHEYGQPIHIQWLAYEKSVRNLGKETMDTIVEIILDTDHSGHDCTLEQL	0	0	0	0	0	0	0	0	0	0	0	0	0	0	0	0	0	0	0	0	0	0	0	0	0	0	0	0	0	0	0	0	0	0	0	0	0	0	0	0	0	0	0	0	0	0
gene_10479	>An563_02750 hypothetical protein	ATGGAACAAAAACGCCCGGCAGATATATTTCAGGAGCTCCTGGACTACCTGTGGAACGGCCTGGGCCTGGAGGAAAAGGGCTGGAAGCGTCTGAAAAAGGGCGACTTCAAAAAGAAAATGAAAAATGGGCTGACCTATCAGATCTGGTTTGACCGGAGCCGCTACAACTACATAGACTACGAAATCGGCCATGGAAATGTGGAGGTGGGCTTCAGCTGTATCATAAAGCAGGGAGATGACTACCTCTACACTTTCAGAATTGAACCCACAACAGGCGGTTCATTCTTTCGGATGCTGACAGAGGACCTGCGGTTGGACACCGGGCTGCTGGACACCTTCCTGCCCCTGATCAAAGCCCACTACCTCAATTTTATTGACTGCTTTGAAGCAGACCCAGTA…	MEQKRPADIFQELLDYLWNGLGLEEKGWKRLKKGDFKKKMKNGLTYQIWFDRSRYNYIDYEIGHGNVEVGFSCIIKQGDDYLYTFRIEPTTGGSFFRMLTEDLRLDTGLLDTFLPLIKAHYLNFIDCFEADPVGALQSVCTPFTQPEDYSWCIYVREQMVERYGTAEQLEEYRHQVKLRRTPEHKARNGMGSMLFHLSHANDVDQAWASSRTKEELDQVVEPFVQAKRQTGQWTQEDEAGYQLYQQETDPKKRTFRVWYLIANPRGLPKEFVQKELEFRWKLFPEKKEESK	0	0	0	0	0	0	0	0	0	0	0	0	0	0	0	0	0	0	0	0	0	0	0	0	0	0	0	0	0	0	0	0	0	0	0	0	0	0	0	0	0	0	0	0	0	0
gene_10480	>An563_02771 hypothetical protein	ATGACAGAGAAGAACAGAACCTACATCACCCATCTCAAGGTCGCTGATGTCCCGTGGCACCGGCTCACCACCGCCTATGGCCGGGGAACGGATTTTCCCGCTCACCTGACTGTGCTGGAGCAGATGGGGGATTTGGCGTCCGTCAAAAAGTCCCTCTATGAGCTCACCACCAACATGGAGCACCAGAGTACCCTGTGGCACGCTACCCCCTTTGGCATGGTGTTCCTGTGCCGAATTCTGGAGAAGGCCCTCGCAGAGAGCGGGCAGAACCCCGCGGCCCATTTCCTGGCCGGGGAACTGCTGGACTTCTTTGCCTGCATCCTCCAGTGCTTCCATGATGGAGATGAGATGGAACACGCCGAGGCGCTGCCGCTTTTCTCCGATCTGTTGAAGGAAGAA…	MTEKNRTYITHLKVADVPWHRLTTAYGRGTDFPAHLTVLEQMGDLASVKKSLYELTTNMEHQSTLWHATPFGMVFLCRILEKALAESGQNPAAHFLAGELLDFFACILQCFHDGDEMEHAEALPLFSDLLKEEYLWSEEYDEEEDEMRYEEDEVFPDDLFYSFYYYSWQAVKAYQDVLEQVPAEFAKPAAEVLELL	0	0	0	0	0	0	0	0	0	0	0	0	0	0	0	0	0	0	0	0	0	0	0	0	0	0	0	0	0	0	0	0	0	0	0	0	0	0	0	0	0	0	0	0	0	0
gene_10481	>An563_02785 hypothetical protein	ATGGATAGTGAAGTATTAGATGAGGAGCGGGTCTGGTCCCTGTTCCGTGGGGCCACTTGGTGGCTGCCTCTGTCGGATGCCTTCTTCTTTCAGGGCCCTCTGCCCACCGACGATCAGGCAATGATCGCCACCCTGGGTGGTCTGCGGAAGGAGCTGGAGAAGCTGAACCAGCTGGCATGGCAGGCGGATGAGGACACCATCCTCGGCTGGGCCGACACCGAGGGCTACCCGGTGGACGGTGCCATAGGCCCAGGCGGGCAGTACAGCAAGGCGGATATCCCGGAACACACCGAATATAATACGGAATCCCTTGCCAAGTTTGCCTTCTCCATGTTCTGGCGGGCCATGCGGTTCGCTGAGGAACAGCAGGTACCCATTTTACTGGACTTTTAA	MDSEVLDEERVWSLFRGATWWLPLSDAFFFQGPLPTDDQAMIATLGGLRKELEKLNQLAWQADEDTILGWADTEGYPVDGAIGPGGQYSKADIPEHTEYNTESLAKFAFSMFWRAMRFAEEQQVPILLDF	0	0	0	0	0	0	0	0	0	0	0	0	0	0	0	0	0	0	0	0	0	0	0	0	0	0	0	0	0	0	0	0	0	0	0	0	0	0	0	0	0	0	0	0	0	0
gene_10482	>An563_02788 hypothetical protein	ATGAGCATCAAAGAAAAACTGGAGTCGTTGGGCAAAAACAGCATTCAGCTGAAAATTGCCAGAAAAGAAACATACAAGCTGGGCGCTACCCGCTTCGGCGGGAAGCCGGATGTGCCGCCGGACTTCGTTTGGCCCACCTATGAGGGCGAGAGCTATGACCATGTGGTGAAGGATCGTCCTCTCACTTTCCTGGCTCAGTTCAACTGTGCGGAGCTGGCCCAGTTTGACAAAGAGCATCTTCTGCCCGATCACGGCCTGCTCTCCTTCTTCTATGAGACGGATACCCAGTGCTGGGGCTATGACCCCAAGGATCAGGGCTGTGCCCGCGTCTACTGGTTCGAGGACATGTCCGCGCTGTCCGCCGCTGACTTCCCGGCGGATATGGAGGAAGACTTCAAA…	MSIKEKLESLGKNSIQLKIARKETYKLGATRFGGKPDVPPDFVWPTYEGESYDHVVKDRPLTFLAQFNCAELAQFDKEHLLPDHGLLSFFYETDTQCWGYDPKDQGCARVYWFEDMSALSAADFPADMEEDFKFPMVKIKMDSKYSYPSWEDFSDVFPDEEDDDAFDDAWEELTGEDPENPDDRSQLLGWPDVIQNSMFDECDLVSQGYGLGNPENWNRIPKDIRQRAEETARDRWMLLFQLDTVEQGDFELMFGDCGHIYFYITKEDLAARRFDRIWLVLQCC	0	0	0	0	0	0	0	0	0	0	0	0	0	0	0	0	0	0	0	0	0	0	0	0	0	0	0	0	0	0	0	0	0	0	0	0	0	0	0	0	0	0	0	0	0	0
gene_10483	>An563_02795 hypothetical protein	ATGAAGGATGAAACTCTGGCCGCCCCAATCTACCATGGCTTCTTGCCGCCCAAGAGCCGGGAAAGGCAGATCGACCTCACTCCCCGCCTATACACCCAGAGTGGCGAGAAGATCCACATGGCCTTCCTGCCCCTTCGTCCTGACTGTGGGAATGACCCGCAGTGGGAGGACTGGAACTGCTACCGCTCCATCCTCGCCATTGGCTGGCCGGACTGTGAACAACTGCTGATCCCCACGCTGAAACAAATCTTTCCGGTTAAGGACCCCACCAATGGAGAAGTACAGGAGGAATTTGACCTTTGCTTTGATAACTGGATTGGGAAAGAGGACCGGGAACGCTGGATACTCCTTGTCCGGGATTGTTTGCCAAGTTTATCAGAAAAGGAATCAGCCTTTCTT…	MKDETLAAPIYHGFLPPKSRERQIDLTPRLYTQSGEKIHMAFLPLRPDCGNDPQWEDWNCYRSILAIGWPDCEQLLIPTLKQIFPVKDPTNGEVQEEFDLCFDNWIGKEDRERWILLVRDCLPSLSEKESAFLFSVLEWIETALTYTTVMVVESNL	0	0	0	0	0	0	0	0	0	0	0	0	0	0	0	0	0	0	0	0	0	0	0	0	0	0	0	0	0	0	0	0	0	0	0	0	0	0	0	0	0	0	0	0	0	0
gene_10484	>An563_02796 hypothetical protein	ATGGACAGCAAGAAGTTGAATTGCCCCTCCTGTGGTCAGATGGCGGCACAAATGAAGGAAAACAGCAGCATCTCCTACCGCCAATATAACCAGCTTCTCCAGAAACTCATGGAACTGGAGCGGCAGGGTGACATGGAACTGTACGCCGGTGACTGCCCACTGGAGTCTACCGGCGCAGTGCTGGACGCTGAACAGCACTATACCATCTGCCACTATATGCAGTGCCGCAGCTGTGGAGCCCTCTATTTTGTGGGAGCCTGCGTCCGGGGTGCGCCGGTTTTTCGGCAGGTGGCAGATATCAAAAAGGAAAATCTGGACACCCGGCTGTGGGGCCGGTGTGGAACCTACTATTTACAGAAAAAAGACTGA	MDSKKLNCPSCGQMAAQMKENSSISYRQYNQLLQKLMELERQGDMELYAGDCPLESTGAVLDAEQHYTICHYMQCRSCGALYFVGACVRGAPVFRQVADIKKENLDTRLWGRCGTYYLQKKD	0	0	0	0	0	0	0	0	0	0	0	0	0	0	0	0	0	0	0	0	0	0	0	0	0	0	0	0	0	0	0	0	0	0	0	0	0	0	0	0	0	0	0	0	0	0
gene_10485	>An563_02798 hypothetical protein	ATGAAGGATGAAACTCTGGCCGCCCCAATCTACCATGGCTTCTTGCCGCCCAAGAGCCAGGAAAGGCAGATCGGCCTCACTCCACGCCTATACACCCAGAGTGGCGAGAAGATCCACATGGCCTTCCTGCCCCTTCGTCCAGACTGTGGGAATGACCCGCAGTGGGAGGACTGGAACTGCTACCGCTCCATCCTCACCATTGGCTGGCCGGACTGTGAGCAACTGCTGATCCCCACGCTGAAACAAATCTTTCCGGTTAAGGACCCCACCAATGGAGAAGTACAGGAAGAATTTGACCTTTGCTTTGATAACTGGATTGGGAAAGAGGACTGGGAACGCTGGATACTCCTTGTCCGAGATTGTTTGCCAAGTTTATCAGAAAAAGAATCAGCCTTTCTT…	MKDETLAAPIYHGFLPPKSQERQIGLTPRLYTQSGEKIHMAFLPLRPDCGNDPQWEDWNCYRSILTIGWPDCEQLLIPTLKQIFPVKDPTNGEVQEEFDLCFDNWIGKEDWERWILLVRDCLPSLSEKESAFLFSVLEWIETALTYTTVMVVESNL	0	0	0	0	0	0	0	0	0	0	0	0	0	0	0	0	0	0	0	0	0	0	0	0	0	0	0	0	0	0	0	0	0	0	0	0	0	0	0	0	0	0	0	0	0	0
gene_10486	>An563_02799 hypothetical protein	ATGGACAGCAAAACGATGGATTGCCCCTCCTGTGGTCAGCTGACGGCACAGATGAAGGAGGACAGCAGTATCTCCCACCGCCAATATGACCAGCTTCTCCAGAAACTCATGGAACTGGAACGGCAAGGTGACATGGAACTGTACGCCGGTGACTGCCCACTGGAGGATACCGGCGCGCTGCTGGACGCTGAGCAGCACTATACTGTCTGCCACTATATGCAATGCCGCAGCTGCGGAGCCCTCTACTTTGTGGGAGCCTGCATCCGGGGTGCGCCGGTCTTTCGGCAGGTGGCAGACATCGGAAAAGAGAACCTGGACACCCGGCTGTGGGGCCGGTGTGGAACCTATTACTTACAGAAAAAAGACTGA	MDSKTMDCPSCGQLTAQMKEDSSISHRQYDQLLQKLMELERQGDMELYAGDCPLEDTGALLDAEQHYTVCHYMQCRSCGALYFVGACIRGAPVFRQVADIGKENLDTRLWGRCGTYYLQKKD	0	0	0	0	0	0	0	0	0	0	0	0	0	0	0	0	0	0	0	0	0	0	0	0	0	0	0	0	0	0	0	0	0	0	0	0	0	0	0	0	0	0	0	0	0	0
gene_10487	>An563_02801 hypothetical protein	ATGAACAAACCTATAAAAGCCAAAAATCTGCCGTTGTTCCCCATCATTGACCTGGACCAGCTGCGCCGGGAAAACCGTCTGGAGGGCACAGAGGTGACAGACTTTTTCACGGCAAGGGATGGAAAAGTCTATCTTCTCATGGAACAGCCGTCCGAAACACAGGGTAAGGACTTGCTCAGCACACCTTCCACCTATACCGCAGTGGAAATCCAGCTGGATTGGGCGGAACAGCGGGTGCTGGAAACGACGCTGTTTCCTCTTGGCCTCTTGAAGTTCCAGTTCCATTATTTGCGGCCCGCAGGTGATCACTTCCTTCTGCTGGGGGCAAGATGCGCCTATCGGAAAAACGGCCCTGACCAGAACGCCTGGATCGTCAGCCGGGACGGAACTGTGCTGTCC…	MNKPIKAKNLPLFPIIDLDQLRRENRLEGTEVTDFFTARDGKVYLLMEQPSETQGKDLLSTPSTYTAVEIQLDWAEQRVLETTLFPLGLLKFQFHYLRPAGDHFLLLGARCAYRKNGPDQNAWIVSRDGTVLSRFCLGDGIQDCVVKKDGTIITSYFDEGVFGNYGWDEPLGACGLIAWTSEGTPLWKNEKYSIYDCYAISLDEEENLWFYYYDEFQLVRTTFKEDLVFELPIEGSGAFSVAPSGDTFLFQGGYQEHNKFYFLTAHGDRLGQKREAIPTCDGNKVAVEQCSLLCSQMLFLGKNGVLYGGVLGESVE	0	0	0	0	0	0	0	0	0	0	0	0	0	0	0	0	0	0	0	0	0	0	0	0	0	0	0	0	0	0	0	0	0	0	0	0	0	0	0	0	0	0	0	0	0	0
gene_10488	>An563_02821 hypothetical protein	ATGAGTTACACAAAATTCAGCAAGGCAGTGACCAAGTGGCTGAAAGCCAATGGCCTGCCCTGCTATGGAACAGCCTACGATAGCCCCGAGGAAACAAAAGCCCGGCTGGACGCATGGATGCGCGGTAGCAAAGAGATACTGCGCCAATGGATCACAGATAAGCGTTACCGTGAACTGATCTCCTGCGCCCACGGAGGCTGGTATCAGGATGATGTAATTTTTGAGCCCTTGGCTGAACATTTTGTGGCGAATCACCTGTTTGATGAACTGCGGTTTCTCTGCGAACGCGGCATCCGTTTTTCTGCGGAAGATATGCTGGCCACCATTAAATCTGAGAAAGAGGAGCATGGGACGCTTGATATAGAAACAATTCGGTCTATCGATGTTCCAAGCTATGTG…	MSYTKFSKAVTKWLKANGLPCYGTAYDSPEETKARLDAWMRGSKEILRQWITDKRYRELISCAHGGWYQDDVIFEPLAEHFVANHLFDELRFLCERGIRFSAEDMLATIKSEKEEHGTLDIETIRSIDVPSYVSGRSYSHLGEIAKYRKRALDQIIRYAGYLEQIHAPAEYLEQVNVLQESVSDLKIKTKDLKPFRFRL	0	0	0	0	0	0	0	0	0	0	0	0	0	0	0	0	0	0	0	0	0	0	0	0	0	0	0	0	0	0	0	0	0	0	0	0	0	0	0	0	0	0	0	0	0	0
gene_10489	>An563_02825 hypothetical protein	ATGGCAACAATGAAACTCTATGAACTGGTCAACCACTACCACATCGGCACGGAACTGACCTGTGCCGAGGCGATGTTCATGGCCTGCAATGAATATTACCATCTGAATTTGTCCGAGGAGACCCGGAAAATGTTCTCCGTCATGGGCCTTGGGATGCAGACTGAGCAGTCCTGCTGCGGTGCTTTTACCGTGGCGGTGGGGATCATTGGGCTGATGACCGCAAAAGAAGGTCAGACGGATGTGAGCAACATGGAAGGCTACCAGATGATCGCTGAATTGACGGACTTCATGCTGGGCTTCTATGGAACGCTCCACTGCGTCGAGCTGCAAAAGCTGGAGATCGTGGGGGTTGAGAATCCCTGCCACGCCATTGTGGAGGCGCTGGCCAAAAAGCTGGAG…	MATMKLYELVNHYHIGTELTCAEAMFMACNEYYHLNLSEETRKMFSVMGLGMQTEQSCCGAFTVAVGIIGLMTAKEGQTDVSNMEGYQMIAELTDFMLGFYGTLHCVELQKLEIVGVENPCHAIVEALAKKLEELLAGRRIFRPVNGGQLGC	0	0	0	0	0	0	0	0	0	0	0	0	0	0	0	0	0	0	0	0	0	0	0	0	0	0	0	0	0	0	0	0	0	0	0	0	0	0	0	0	0	0	0	0	0	0
gene_10490	>An176_00183 hypothetical protein	ATGAGCAAGTACAAGTATAGCGAAACCGAAAGGCAGATAAATTCTGTACTCAAGCACCACGATGAAGACCTCAAATCGATTCACTTTCCGTCTTTGTCTGAAGCGGATGCCACTGTAGCCAAAGCGGATGCCCTGCTTCGTAGGCTTGGATATCAGCCGGATGCGATCAAGGGCTTAGTGCCTGTACAACCCAGAAAAACAATGGTTATCCCTACTTGGGAGCAATGCTGCGCCGAAGCAGAAAAACACATAGGAACGGACTGCGAATTGGAGTCCCTTTTCACTGAGGAGGAACTCCGCAGTAACGAGCTTGCTATTAAACAACTCAACGAAGAATTTAATGCTGTACATCGGCTTGATGCCTTTGACATCAGCATCGCCGCTCTTGCCGGGTTGGTT…	MSKYKYSETERQINSVLKHHDEDLKSIHFPSLSEADATVAKADALLRRLGYQPDAIKGLVPVQPRKTMVIPTWEQCCAEAEKHIGTDCELESLFTEEELRSNELAIKQLNEEFNAVHRLDAFDISIAALAGLVGAAVDILLVGIPQKTPDGLKGGPLSNYVRDYFDKKFPEEEMQKLANSKVSKVPYDAQDNRHTTIRVEGLSAYYHRLLQLGHDPLLGFVFGVADILTGRMTTIDKAGNIVFQVMENYADRKESDIFAALAKQVIHFKSDVTTSMGLPVPLMSLFNLLQFGSIGEEEQTIAEIVQGMYYEGYDFIHFCSMSIPAMLVEVIVRLGYSIKRIKEGHEIKDAIPFSLNREKHPKLATMLFIAHAGATAANAGKVYFTHNPVAINYPQWIAF…	0	0	0	0	0	0	0	0	0	0	0	0	0	0	0	0	0	0	0	0	0	0	0	0	0	0	0	0	0	0	0	0	0	0	0	0	0	0	0	0	0	0	0	0	0	0
gene_10491	>An176_00184 hypothetical protein	ATGGGAAAGCAAATCAAACTCCCCAATATTGACTTTGTCAAGGTTGGTAACACCCTTGTTGAGTCAGGCAAGACCGCAGGCGCATTTGTCAAAAACCATGCGACTGAATTTCTCGCAGGGGCTCTTGCTGGTGTAACCATTGATAACATTCGTATTCGTATGGGTCGTAAAAAGGACAAAAAAGCCTTTGAGGAAAATGCTCACAAACAACAGCAAGTTATCAGAAAACATGAAGCTGAAATCAATGTGCTGAAAGACAAGGCAGAACAGGGACAGGAAGCTCTACAAAAGGTTGACCAGTTGGAGCAAATCGTAAATAACCTAACGGAGGGAGGTGCTTCTGAATGA	MGKQIKLPNIDFVKVGNTLVESGKTAGAFVKNHATEFLAGALAGVTIDNIRIRMGRKKDKKAFEENAHKQQQVIRKHEAEINVLKDKAEQGQEALQKVDQLEQIVNNLTEGGASE	0	0	0	0	0	0	0	0	0	0	0	0	0	0	0	0	0	0	0	0	0	0	0	0	0	0	0	0	0	0	0	0	0	0	0	0	0	0	0	0	0	0	0	0	0	0
gene_10492	>An176_00185 hypothetical protein	ATGGGCGGATATGTGAAAAAGAAAAAAGACATGGTTTTTCAGAGTGTGGATTCTCTCCAGCAGATCGTAAATGTTGTAAATGAGGCCGCCGCTGCTGTGAACGACTCGAAACGAACAATCAAAGAAAGTGCAATCCCCGAAGTCCTTGCAGGTGCCCTTGGTGCTGGAATTGGCGGTGTAGGTTCCTTTGCTGCCCTCTATGGCCTGGGCGTTGTTGGTTTGTCCGCTGCTGGAATAACATCTGGACTGGCGGCTGCTGGTGCCGTGGTCGGCGGTGGTATGGTAGCTGGCATATTTGTTTTGGCCGCCCCTATCGCAGCGTTAGCAGCAGGAGGTGTTGGCGTTGCAGCACACCTCAAAAATAAACAGTTGCGACAGGAGAAGGAGCGTCTCTATAAA…	MGGYVKKKKDMVFQSVDSLQQIVNVVNEAAAAVNDSKRTIKESAIPEVLAGALGAGIGGVGSFAALYGLGVVGLSAAGITSGLAAAGAVVGGGMVAGIFVLAAPIAALAAGGVGVAAHLKNKQLRQEKERLYKEVLARHEAIIKALKDEADATQERLDYLQSLNILLQQAVKDLGHDLGVA	0	0	0	0	0	0	0	0	0	0	0	0	0	0	0	0	0	0	0	0	0	0	0	0	0	0	0	0	0	0	0	0	0	0	0	0	0	0	0	0	0	0	0	0	0	0
gene_10493	>An176_00186 hypothetical protein	ATGGATGAAATCATTCGTATGCAAGAATATTTACTTTTAATACGACGCACTGTTGGATGGACTGCCGAGGAGTTTGGTGAAAAAATCGGCGTCACCAGACAGACTATTAATAACATCGAAAGTGGTCGCAATAAGCTGACCAAAACACAATATATCGCCATGAGAAGTGTCCTCGATGCAGAAATGATTCAAAAGCCAGATGACACAGAAATGCTGAAAGTTCTTCTGGATGTCCTTGTGGATCACCCGGAGAACTACAGTGAAGACCACAGAAATGAACTCTTGGCCAAAGCAAACATGATGGCTCCTTCCATCCTAGCAGGCACTTCCACTCGTGCGGATGTGTCTAAGGAATGGATGAAAGTAGCCGGTGCTGTGGTTGGTGCCGGAGTTCTTATG…	MDEIIRMQEYLLLIRRTVGWTAEEFGEKIGVTRQTINNIESGRNKLTKTQYIAMRSVLDAEMIQKPDDTEMLKVLLDVLVDHPENYSEDHRNELLAKANMMAPSILAGTSTRADVSKEWMKVAGAVVGAGVLMGPLGIGAGIAAVNVWLAKSIADGKKKSKKGKE	0	0	0	0	0	0	0	0	0	0	0	0	0	0	0	0	0	0	0	0	0	0	0	0	0	0	0	0	0	0	0	0	0	0	0	0	0	0	0	0	0	0	0	0	0	0
gene_10495	>An176_00562 AB hydrolase superfamily protein YdjP	ATGAAGCAATACCATTTAGAGAAATCACCTATTGTTTATTATATCAGCAGAAAGGAAAAAACAGAATGGATCCTTTTTATTCACGCAGCTTTTGTAAATCATAATATGTTTCAAACCCAAATCGACTATTTTCGGGATAAATACAATATTCTTACTCTTGATATTATTGGTCACGGTAAATCAACGAAAGTGCGAAAAGGTGATAGTATAGATAAAATGTCGGCGTGGATAAGCGAAATCCTAAAAACAGAAAAAATTGAAAAGATACATATTGTCGGCATTTCATTGGGAGCTGTATTAGCTCAAGACTTTGCAAACCAGTATCCAGAAGCAGTACAATCACTTGCTTGTTTCGGCGGTTATGATATAAACAATTTTGATGCAAAAATGCAGAAAGAA…	MKQYHLEKSPIVYYISRKEKTEWILFIHAAFVNHNMFQTQIDYFRDKYNILTLDIIGHGKSTKVRKGDSIDKMSAWISEILKTEKIEKIHIVGISLGAVLAQDFANQYPEAVQSLACFGGYDINNFDAKMQKENSASQTLMMLKALFSIKWFAKSNKKISAYTLQAQKDFYEMNIQFPKKSFMYLSSLSSMVNVRQTEPRKYPLLIGCGKYDIPMELSAVEMWKKNEPECCVIIFEGAGHCVNMDTPDKFNAAMEEFWLSGYGKY	0	0	0	0	0	0	0	0	0	0	0	0	0	0	0	0	0	0	0	0	0	0	0	0	0	0	0	0	0	0	0	0	0	0	0	0	0	0	0	0	0	0	0	0	0	0
gene_10496	>An176_00591 hypothetical protein	ATGAAAAATCTGAAAACCATTGAAGCTAAGGTAAAGGCTATTCTGCAAAAGAACGAGGACGCAAGAAACGATGATATGACCCTCTATCTGATTGTGTGCAACACCTATTTGAAAGGTGCAGGAGCAATGCCCTTTGCGGAAGTAATGGAACAGTATAAATATCTCGGTCTGCCGAGTTTTGAGAGCGTGGGCAGAACACGCCGCAAGCTGCAAGCAAAATATCCAGAGCTTGCGGGGAACGCCCGTGTAAGGCGGCTTCGTGCCGAGGGCGAAAAGGCATACCGCAAATACGCTAAGGAATGA	MKNLKTIEAKVKAILQKNEDARNDDMTLYLIVCNTYLKGAGAMPFAEVMEQYKYLGLPSFESVGRTRRKLQAKYPELAGNARVRRLRAEGEKAYRKYAKE	0	0	0	0	0	0	0	0	0	0	0	0	0	0	0	0	0	0	0	0	0	0	0	0	0	0	0	0	0	0	0	0	0	0	0	0	0	0	0	0	0	0	0	0	0	0
gene_10509	>An176_01878 hypothetical protein	ATGGGGTTAGCAAAACCGTATTATAGAATAGCTCGTCCAAAGTCATTTGTTCCAGATTATGCGGTAGATAAAAGGTACGCTTCCGATCGCCTACAACTTAGTAGAGCATATATCAATATCGAGAAGGAGTTGCGCTCAATATTTAATTCTATCGAGCCAGATGAACAAAATAAGGCTACCTTTTCCTTTGAATTATATAGTCTGTTACTCCGCGCTTGTACTGAAGTAGAATTAAATTGTAAACTTATTATGGAAGCCAACGGAGCAACACCAACTAACAAGCATTTTACCATGCTTGATTATAAGAAACTGGAGAAATCCTCGCTGCTGTCAAAATACACTGCAACGTTTTCCAACTGGAGAATGCGAAATCCCAACACCCATGAATTGGAATATATA…	MGLAKPYYRIARPKSFVPDYAVDKRYASDRLQLSRAYINIEKELRSIFNSIEPDEQNKATFSFELYSLLLRACTEVELNCKLIMEANGATPTNKHFTMLDYKKLEKSSLLSKYTATFSNWRMRNPNTHELEYIKKDFRPFANFGLTNSKAPDWYDAYNKVKHNREENLEKANLENCINAVAGILILLYSQFGSRCIETYGTNGLCWQEDGAYDLNFDADVIFEIHPPLISDWQESELYDFNWNNIKTLAQPFDKFNF	0	0	0	0	0	0	0	0	0	0	0	0	0	0	0	0	0	0	0	0	0	0	0	0	0	0	0	0	0	0	0	0	0	0	0	0	0	0	0	0	0	0	0	0	0	0
gene_10510	>An176_01898 hypothetical protein	ATGCCACTGATAACCTATATCCAGCTATCGCTGTTTGGGAAAACGTCATGGGAGCGTTTTCTACAAATGACCGGATGGATTTTAGAGCCGTCCTATCCGCCTTCTCGGACACCGAAGTTCCAATGCCTCCTTCTGGAAGATGGGGAAACGCCGGAATGGTGCGAGGGGGAACGCCTGATGTGTGCTGGCGGCTCATGGACGCCCAGTATTGGGCAGGCTCCCGAAGGCTGGCGCGAAGGCAGCGAATTTTCATCGTGGCGGATTTTAGAGGCAAACGTGCCGCCGACATACTATTTAAGCCCCGTCCAATGCTCCCACTTCCTCCGCCTTGCCGAGAGGGCGGGCGGACCGCCGCCGAAGGAGATCGAACATCTTCTTTTGAAACAGGGCGGCAAATAC…	MPLITYIQLSLFGKTSWERFLQMTGWILEPSYPPSRTPKFQCLLLEDGETPEWCEGERLMCAGGSWTPSIGQAPEGWREGSEFSSWRILEANVPPTYYLSPVQCSHFLRLAERAGGPPPKEIEHLLLKQGGKYQSSTPFNASVCGERQKGRKKPPSETASDYQLTLFPLF	0	0	0	0	0	0	0	0	0	0	0	0	0	0	0	0	0	0	0	0	0	0	0	0	0	0	0	0	0	0	0	0	0	0	0	0	0	0	0	0	0	0	0	0	0	0
gene_10511	>An176_01904 hypothetical protein	ATGAGCGGAAAATATTTGAAATACATTCCTAAGACATTACAAGAAGATTTTATTGATAATAGAGTTATTCCGTTTGTTGGGGCAGGCTTTTCAAAAAATGCTATTGCCCCAGAGGGTGCGAGCATTTTAGATTGGGAAGGGCTCGGGAAAAAAGTGGCAACATACATTCCCAATTACACTTATACGAATGCCATTGACGCATTATCGTTGTTTGAAAGTGAGTTTTCAAGGACTAAGCTCATTGAACTTTTGGCAAGAGAACTCTATGTTAATGATCTAAAGCCGGGAAAAACACATCGGACATTTTGCGATCTTTATTTTGATACTATTTGCACGACAAATTTTGATTTCCTCATTGAACAAACATTAAATGAGAAACACATTCCTTTTTCGATGGTA…	MSGKYLKYIPKTLQEDFIDNRVIPFVGAGFSKNAIAPEGASILDWEGLGKKVATYIPNYTYTNAIDALSLFESEFSRTKLIELLARELYVNDLKPGKTHRTFCDLYFDTICTTNFDFLIEQTLNEKHIPFSMVVSEERLPISTHERTKLIKLHGDFNHPERMVITEYDYDIYVDKNKILSTYISNLFITKTLLLIGYSFDDSDIRTLWQIIGSRLGKLSTPAYVVLVDASPIEIARFERRNIKVINLPGDKADYPDILDEFFSEIKQVIDEKLPEQMVFTNEKASEELKMPETDNRLCYISAPYQRLSFLKDLLYPVLYNNGISPISLDETIMPGEIITRKTDALISKASMTIVDLSGNNANIMWELGNIMSKNKLSILIVDEDQSDILPFDLQGLHLF…	0	0	0	0	0	0	0	0	0	0	0	0	0	0	0	0	0	0	0	0	0	0	0	0	0	0	0	0	0	0	0	0	0	0	0	0	0	0	0	0	0	0	0	0	0	0
gene_10519	>An187_00566 hypothetical protein	ATGATCCTATTATTATGTACGGCTTTTTCCGGCTGTTCTGAAATAGGTAAATTAGTGCGGGATGTTAATAATCCTGATAATCCTTTAAGCGGAAAAAATACAGATGAACGCATTATAATGTGTCTCGAGGAAGAATATCCAGAACATGATTTTGTGATTGTGGAATCGTATAATAAAGAAAATGATTCAGGAAAATTTCAAGACGAAAATGGAATAGAATTTACAGTACATGGTCTGGTCTATGATAATACATATCATTTTGGATGTAGAAATGACTATTTAAAAGTTCTGTTGGAAAGCCAGGATTATCTAAAAGAGGTAAGTGATATTGCTGAAGAATATGGGTTTAGTGTTGATTATTCAGAGGAAACCATAGGGATTGAAGGCAATGAAAACGAG…	MILLLCTAFSGCSEIGKLVRDVNNPDNPLSGKNTDERIIMCLEEEYPEHDFVIVESYNKENDSGKFQDENGIEFTVHGLVYDNTYHFGCRNDYLKVLLESQDYLKEVSDIAEEYGFSVDYSEETIGIEGNENEDNSDSIDRIFEMVQKILNSVDTPQIMYPKEAGSFSTGKINYYSIPCWGQLTCLYHIQGHAAVMTFRFGDENINEETIRKNITDALKQVESNIENDKSDE	0	0	0	0	0	0	0	0	0	0	0	0	0	0	0	0	0	0	0	0	0	0	0	0	0	0	0	0	0	0	0	0	0	0	0	0	0	0	0	0	0	0	0	0	0	0
gene_10520	>An187_00852 2-succinyl-6-hydroxy-2,4-cyclohexadiene-1-carboxylate synthase	TTGAACTATGCTGAATATGGGAAAGGAAATAGTAATGTAATTATCCTCCTACATGGAGGTGGTTTGTCATGGTGGAATTACAAAGAAATTGCTGAAATGCTACAAACGGATTATCATATAATTATACCTATATTAGACGGTCATGCAGGAAGTGATAAACGATTTACGACGATAGAAAATAACGCTTTAGAGATTATAGAATTTATAAATGATAAACTGGATGGTTCCGTTTTATTGATTGGAGGACTATCACTTGGAGGACAGATTTTACTTGAAATTTTATCTCATCGTAAGGATATATGTAAGTATGCAATAGTGGAAAGCGCACTTGTAATACCTTCAAAATTCACATATTTTATGATTAAGCCTGCGTTTGGGAGTTGTTATGGTTTGATAAAG…	MNYAEYGKGNSNVIILLHGGGLSWWNYKEIAEMLQTDYHIIIPILDGHAGSDKRFTTIENNALEIIEFINDKLDGSVLLIGGLSLGGQILLEILSHRKDICKYAIVESALVIPSKFTYFMIKPAFGSCYGLIKYKWFSKLQFKSLRIKQHLFDNYYKDTCAITKGDMIAFLQENSLYSLKDGIEESEAIVHIFVGEKENHSMKKSAELIHKKLQNSSIQVLPNMYHGEFSINHADDYVRRLLEIIEQK	0	0	0	0	0	0	0	0	0	0	0	0	0	0	0	0	0	0	0	0	0	0	0	0	0	0	0	0	0	0	0	0	0	0	0	0	0	0	0	0	0	0	0	0	0	0
gene_10522	>An187_01038 hypothetical protein	ATGGAACTTAACGAAGAAGAAAAAAGGCAGTTGTTTCAGGTTGACGGCGACTGCCAGGCCAAAGTGCTGGATGAACTGTATATGACAGCCCGTTTTACCCGTAACCCGGAGCAACGTGATATGGTGCGGGGCCTCATGGCAAAGCTGCGGGTTCTGTCGGATGAACAGTGCATGGATCTGGTGAAGGACATCCAGAAGAATTATCACCTGCCTTACCCTCGCACTATGGGCGAGCGGATTGCATTGGCCCGGCAGCAATCCGGGGCTGAAAAACTGAAAGGCCATGACATTATGGCCCTGGAGCGGTTTGACCCGCAGGTACGCCACATGGTTGTCTTTGATGTGCTTTCTTTTGAATCCCCTGTCGGCTATAAAGGCGATAAGATGCGCCTGTTTCTC…	MELNEEEKRQLFQVDGDCQAKVLDELYMTARFTRNPEQRDMVRGLMAKLRVLSDEQCMDLVKDIQKNYHLPYPRTMGERIALARQQSGAEKLKGHDIMALERFDPQVRHMVVFDVLSFESPVGYKGDKMRLFLTDEGYQKALENQERGFIKLKNHAKVHNGYLNYDHKDRDL	0	0	0	0	0	0	0	0	0	0	0	0	0	0	0	0	0	0	0	0	0	0	0	0	0	0	0	0	0	0	0	0	0	0	0	0	0	0	0	0	0	0	0	0	0	0
gene_10523	>An187_01052 hypothetical protein	ATGCTGAGGGTAACTACCATACAGGAACGCCTTTGGGAGTTACGCAAAGATAAAGGCTTAAATCTGGAAGAACTGGCGCAGCAAACCGGCATTTCAAAATCAGCCCTTGCCAGCTATGAAGCCAACGACAATAAGGAAATCAACCACGGCAACCTTATCACGCTGGCCGACTTTTATGAGGTATCTCTTGATTATCTGTTCTGCCGGACAGAAAACCGGGAGCAGATAAACACGCCCCTGATGGAACTGCACCTGAATGATGAAATGGTGGCGCTTCTAAAGAGTGGCCGTATCAACAACCGGCTCCTGTGTGAGATTGCTACCAACGATAAATTTGAGCAGCTTATGACCGACACGGAGATTTACATAGACGGCCATGCAACCTCCACCTTCCGCACC…	MLRVTTIQERLWELRKDKGLNLEELAQQTGISKSALASYEANDNKEINHGNLITLADFYEVSLDYLFCRTENREQINTPLMELHLNDEMVALLKSGRINNRLLCEIATNDKFEQLMTDTEIYIDGHATSTFRTLYESLEEQRQTIIQKYKQAENDFYSKTILAAEVKEEDFFCHVTHKTWDAILHDIRKAHEHDIDSTPDYSLAKKMALEIRKAIQSSGDYLGKVWAVIFNMLGIDFYKLPPDEQKILKRILSKSPNIKNSPFNFRRKRK	0	0	0	0	0	0	0	0	0	0	0	0	0	0	0	0	0	0	0	0	0	0	0	0	0	0	0	0	0	0	0	0	0	0	0	0	0	0	0	0	0	0	0	0	0	0
gene_10526	>An187_01385 Plasmid recombination enzyme	ATGGCACAACACGCAATTTTACGGTTTGAGAAGCACAAGGGCAACCCGGCAAGGCCGCTGGAAGCCCATCACGAAAGACAGAAAGAACAGTATGCCAGCAATCCCGACATTGACACAAGCCGGAGCAAATACAACTTCCATATCGTCAAGCCGGAAGGACGCTATTACCACTTCATTCAGAGCCGTATCGAGCAGGCCGGATGCCGGACGAGGAAAGACAGCACACGGTTTGTCGATACGCTGATAACTGCCAGCCCGGAGTTTTTCAAGGGGAAATCCCCAAAGGAGATACAGGCGTTCTTCCAGCGGGCGGCGGACTTCCTCATTGGACGGGTAGGACGGGAAAATATCGTGTCGGCGGTGGTACACATGGACGAGAAAACGCCCCACCTGCATTTG…	MAQHAILRFEKHKGNPARPLEAHHERQKEQYASNPDIDTSRSKYNFHIVKPEGRYYHFIQSRIEQAGCRTRKDSTRFVDTLITASPEFFKGKSPKEIQAFFQRAADFLIGRVGRENIVSAVVHMDEKTPHLHLTFVPLTKDNRLCAKEIIGNRANLTKWQDDFHAYMVVKYPDLERGESASKTGRKHIPTRIFKQAVSLSKQARAIEATLDGINPLNAGKKKEEALSMLKKWFPQMENFSGQLKKYKVTINDLLAENEKLEARAKASEKGKMKDTMERAKLKSELDNLQRLVDRIPPDILAELKRQQRHTVKER	0	0	0	0	0	0	0	0	0	0	0	0	0	0	0	0	0	0	0	0	0	0	0	0	0	0	0	0	0	0	0	0	0	0	0	0	0	0	0	0	0	0	0	0	0	0
gene_10527	>An187_01414 hypothetical protein	ATGAAGAAGTACAGGATTGCTCTTTACATCCGTCTCTCTTTGGAGGACGCAAAAACAGACAGTATGAGTATTTCCAGCCAGAGAAACATCCTTCGGGAATATGCCTCTGAACTGCCGGAATATGCTAATGCGGAACTTACGGAATTTGTAGATAACGGGTACAGCGGGGCAAACTTCGAGCGCCCTGCGGTGCAGGAATTACTTGACCTGGTACGGGCCAATCGGATTGACTGTATCATGGTAAAAGATTTTTCTCGGTTTGGCCGCAACAGTTTGGAAACCGGCTATTTTATCGAGCGGGTATTTCCGCTGTTTCATACCCGCTTTATCTCTGTCAATGATGATTTTGACACCCAAAAGTTAAAAGGTGATACCGGAGGTATGGAAGTCGCCTTCAAG…	MKKYRIALYIRLSLEDAKTDSMSISSQRNILREYASELPEYANAELTEFVDNGYSGANFERPAVQELLDLVRANRIDCIMVKDFSRFGRNSLETGYFIERVFPLFHTRFISVNDDFDTQKLKGDTGGMEVAFKYLISEYYSRDMSVKTKTAKYLKFQRGEYQSKICPYGYRKGENGRMVPDPETSEVVQKIFEYAVNGMNATDIARELSRQQIPTPGEHKARKGIKTHDVSRTHGMWCNSTVLRILADERYMGTYVIGKREVTEIGGHKMRSKAESDWIKIPDHHIPLVNEEIFSKANASIQRFKIPNRKKHDYLLRGKVICGCCKHALHLANGTSYRCRFSSTIPSLDCYNIHIREKELNQLVYELLCKQFQVAFGIDSLEDLRKVDTVALRQADFDR…	0	0	0	0	0	0	0	0	0	0	0	0	0	0	0	0	0	0	0	0	0	0	0	0	0	0	0	0	0	0	0	0	0	0	0	0	0	0	0	0	0	0	0	0	0	0
gene_10528	>An187_01415 hypothetical protein	ATGGCGCAGGCTGCCATGCCTGCTTCCCCGTTTATCAGCACGGCGCTGTATATCCGGCTGTCTGTGGAGGATAACAATAAACGTGGAAATTCTATCGAAACGCAAAAGCTGGTTCTCGAAAAATTCCTATTGGGAAAACCTGAACTGCGTCTTTATGACATTTATATCGACAATGGAGCAACAGGAACGAATTTTAACCGTGACGGCTTCCAACGGATGCTTTCGGATATTGAATCCGGCAAAGTAGGCTGTGTGATTGTCAAAGACCTTTCACGCCTGGGACGCAATGCCATTGACACGGGATATTACATTGAGCGGTATTTCCCTTCCCATAATGTCCGGTTCATCAGCGTTACGGATCAATTTGATTCTGAAAATCCTGATAATCTCCACGGCGGT…	MAQAAMPASPFISTALYIRLSVEDNNKRGNSIETQKLVLEKFLLGKPELRLYDIYIDNGATGTNFNRDGFQRMLSDIESGKVGCVIVKDLSRLGRNAIDTGYYIERYFPSHNVRFISVTDQFDSENPDNLHGGIILPLKNMINEAYALDIGRKIKAQARQDMKEGKYVGGRAPFGYMKDPDDCHKLIIDPVAAPVVRQIFQWAYEKVPLNRIVLLLNEGNYPSPGMYKMQTGEITHQALAGRGYWQTWTVAKILKEDKYTGDMVQGRTKTVLHRQVPAGEENLIVVTGTHEPIVSKEIFDAVQKYRAEVAEESKKHPVIPYTPNIFKGRIFCGDCGRSLHRQRQQCNGSYRFHCLTPTRVHKDKCTGVSISETELIATILDILKRELAAVLGDYALLLK…	0	0	0	0	0	0	0	0	0	0	0	0	0	0	0	0	0	0	0	0	0	0	0	0	0	0	0	0	0	0	0	0	0	0	0	0	0	0	0	0	0	0	0	0	0	0
gene_10529	>An187_01416 hypothetical protein	ATGCAGGTTTATAAAGCTGCCAAATATATCCGCTTATCTTATACGGATGACAAATCAAATGAAAGCAACAGTGTCGGCAATCAACGAAAGCTGATCGAAGATTTCGTGAGCCGTCACCCGGAAATCGAGCTGGTTTCCGAAAAGGTAGACGATGGGTACAGCGGGGTTATCTTTGACCGTCCGGCTTTTAAAGAAATGATGGATGACATCATGGAGGGAAAGATTAACTGTGTCATCGTCAAAGACCTTTCCCGTCTTGGCCGTGAGTATATTGAGACTGGCCGCTATATGCGCCGTGTCTTTCCGGCCTATGGCGTGAGGTTTATTGCCATCAATGACAATATCGATACTCTCAATGAGAGCGCAGGCGATGACCTGACTGTATCAGTAAAGAACATT…	MQVYKAAKYIRLSYTDDKSNESNSVGNQRKLIEDFVSRHPEIELVSEKVDDGYSGVIFDRPAFKEMMDDIMEGKINCVIVKDLSRLGREYIETGRYMRRVFPAYGVRFIAINDNIDTLNESAGDDLTVSVKNIMNEAYARDISIKTRSSLETKRKNGDFVGAFPVYGYRKSEDNHNLLVVDEYAAQVVRSIFRMRLEGFSPYAIANELNRLGTLSPLAYKKYYGLPHAKKGYTDRKDCRWSANTVTRILQDETYTGTLVQGRKGSQHFKLKEMESRPSSEWVRVENAHEAIVDRNDFDLVQRIRNLDTRTSPQKDKVYLFSGILVCGCCGSRMVRKTNRYKDKEYHYYYCPTGKKNGCAHPVMVKEHELMECVRDSLKGFIANVVSLDEILSGIDQSRI…	0	0	0	0	0	0	0	0	0	0	0	0	0	0	0	0	0	0	0	0	0	0	0	0	0	0	0	0	0	0	0	0	0	0	0	0	0	0	0	0	0	0	0	0	0	0
gene_10530	>An187_01419 Sensory transduction protein regX3	TTGGATTTACAAGATTCCGGCAAGCAGATCGGTGAAAAGCTGTTTGCTCTGCTTTCTGCCAGTCAAAAGAAGGAGCTGGCTCAGTTTGTTCGTGACTATGAGGCTGGCAATATTCCGGCTGATGTCCCATACTTAACACTTCTTCGAGGCCAGTATTTTATTCCTCCGCAGGCAGATCAGCCGTTGACAGAAATCCGGGAAGGTGCTTTATATTTCTGCTTAGAGCAGCGCCTTGTTACTGTACGGAGCCAGATAATTCCGCTAACGGTCAAGGAATTTGAAATCTTTGCTTTGCTCATACTGAATCCAAAGCGGGTGTTCACTTATGAAATGCTCCTGGATCTGGTATGGCACGAGGATTATTCCTACTATTCCCGGAAAGCGATCAACAACCACATA…	MDLQDSGKQIGEKLFALLSASQKKELAQFVRDYEAGNIPADVPYLTLLRGQYFIPPQADQPLTEIREGALYFCLEQRLVTVRSQIIPLTVKEFEIFALLILNPKRVFTYEMLLDLVWHEDYSYYSRKAINNHISNLRKKLRVAPDLPDYVKSVYGVGYKFEI	0	0	0	0	0	0	0	0	0	0	0	0	0	0	0	0	0	0	0	0	0	0	0	0	0	0	0	0	0	0	0	0	0	0	0	0	0	0	0	0	0	0	0	0	0	0
gene_10531	>An187_01421 hypothetical protein	ATGCGAAAAATGCTTTGGGCGGAATGGAGAAAACTTCGCCGTTCCAGTATCATCTTGCTTACTGTCTTTGCAACTGTATTGATTGCGGTCATTGTGCTGGTAGCGGGACGGGAAACAACCGTTGATGGGTTTTATTTGAGTGACGCAGGCTGGTACATGACAATGGTACAACCGTGGGCTACCATGTTTGTTCTGCCTGCCATCGTTGCAATGCTCGGAAGTTATATGATTTGCCGGGAGGAACAAGACGACACCTTGAAATCATTGTTGCTGATCCCCGTGAATGAAACTACATTGACCGCAGCAAAAATGATTGTGACCTTTGCAATTAGCATTTTGATTTATTTATTGCTTTTTGCAATTACCTTTTCCGTAGAATTATTATTGCATCATACCGAT…	MRKMLWAEWRKLRRSSIILLTVFATVLIAVIVLVAGRETTVDGFYLSDAGWYMTMVQPWATMFVLPAIVAMLGSYMICREEQDDTLKSLLLIPVNETTLTAAKMIVTFAISILIYLLLFAITFSVELLLHHTDLSVGMVLSFFKSYLLEGIGVFLAVSPIIALVSYTKKSYWLALLLAEIYSFAGLFMSMSSLTKTFYPITALLGVAGYYETTTTNLFESLFVLLLCGCLAALILVCHQRSGKEKKYHGK	0	0	0	0	0	0	0	0	0	0	0	0	0	0	0	0	0	0	0	0	0	0	0	0	0	0	0	0	0	0	0	0	0	0	0	0	0	0	0	0	0	0	0	0	0	0
gene_10532	>An187_01423 Daunorubicin/doxorubicin resistance ATP-binding protein DrrA	ATGAGCGATTATCTGATCGAAACAAAACAACTAACAAAAACTTACGGGGATCAGGCTGCCGTGAAAGACGTTAATCTTCATGTGAAGAAAGGGCGCATATATGGGTTGCTGGGACGTAATGGAGCTGGAAAAACCACCATTATGAAGATGATTTTAGGTCTGACATCTATTACTTCCGGCGAGGTAGATGTGTTCGGACAGAACATCAAAGGCCATGAGAAACGTATTTATCCCCGCATTGGCGCAATTATTGAAACGCCGGGGTTCTATCCTAATCTAACCGGAACAGAGAACCTTGAAATTTTCGCAAGGCTGCGTGGTACTGCTGCCCCCAACGCCGTTAAAAACGCTTTGAAAGTGGTGGGACTACCATACAAAGATAAAAAGCTGTTCAGCAAG…	MSDYLIETKQLTKTYGDQAAVKDVNLHVKKGRIYGLLGRNGAGKTTIMKMILGLTSITSGEVDVFGQNIKGHEKRIYPRIGAIIETPGFYPNLTGTENLEIFARLRGTAAPNAVKNALKVVGLPYKDKKLFSKYSLGMKQRLGIANAILHDPELLILDEPTNGLDPIGIAEMRDFIKHLSAERGKTILISSHILSEISLLADDIGIIDHGTLLVENTMKALEKKNRKYVLLRISDMPKAMLILEQEFHVTNFDMYDGHTLCIYDTSLDMGAVNKALVMHDVSVISSQLCNDTLEDYFKRITGGEGIA	0	0	0	0	0	0	0	0	0	0	0	0	0	0	0	0	0	0	0	0	0	0	0	0	0	0	0	0	0	0	0	0	0	0	0	0	0	0	0	0	0	0	0	0	0	0
gene_10533	>An187_01424 Sensor histidine kinase ResE	ATGGAGTTAAATCTTTATCTGCTGCTGGCCCTATTGATTGCCCTGCTGGTAATTGGCTGGCTTTTGGCAAAACTTCACCGTGTCCGGGGGCAGCTTTCCCTTATTAAAGATGCCCTGATGGATATAAAGGACGGAAACATGAACCGCCGTGTGCTGGCACGGGAAAGTGACCTGACGAAACAAATTTGCTACGACATCAACGAGATCGCCATGAGTAACCAATCACGTCTGATCCAGCAAAAGCAGTCTGAACAGGCGTACAAGCGGCTGATGACAAGTCTTTCCCATGATGTGAAAACCCCTCTTGCTTCTCTTGTAGGCTATTTGGAGGCCGTGGAAAGCAAGATGGTGACAGGGGCCGAGCAAGAAGAATATATCCGGGTGGCTATGGAAAAAGCC…	MELNLYLLLALLIALLVIGWLLAKLHRVRGQLSLIKDALMDIKDGNMNRRVLARESDLTKQICYDINEIAMSNQSRLIQQKQSEQAYKRLMTSLSHDVKTPLASLVGYLEAVESKMVTGAEQEEYIRVAMEKAHYLKDFVTALFEWVKLDAGEQIFHFEVCDLNELSRDIMADWVPLLESHDLTYEIEIPETEYMTRVDPTAYTRILNNLLQNILTHSGARQVTLTVTETEQQAKIMVADNGKGISDADLPHIFERMYQCDHSRSARGNGLGLSIAKELVNAHKGTITADSIPEAGTTFTIILPKAL	0	0	0	0	0	0	0	0	0	0	0	0	0	0	0	0	0	0	0	0	0	0	0	0	0	0	0	0	0	0	0	0	0	0	0	0	0	0	0	0	0	0	0	0	0	0
gene_10534	>An187_01425 Transcriptional regulatory protein WalR	ATGAATAGTGTTTTGATTATAGACGATGATAAGGAACTTTGTGCCTTGATGAAAAAATGTGTGGAACAGGAAAATTTGTCTGCGGCGGTGGCGCATGGCGGTTTAGAGGGCTTACGGCTGCTGAAAGAAAACAAAGACACCTATTGCCTGATTATTCTGGATGTGATGATGCCGGGTATGGACGGCTTTCAGGTATTGCAGAAAATCCGGGAGAAAAATAATGTGCCGGTGCTGATGCTGACCGCCAAAAGCGACGAGGAAGATAAGGTTTCCGGCCTGCGGCTGGGGGCGGACGATTACCTGACAAAACCTTTCAGCATTAACGAGCTGATGGCCCGCGTCAATTCCCTAATCCGGCGCTACACCACCCTAAATCCCGTGACCGGGAACGAGGCCGCC…	MNSVLIIDDDKELCALMKKCVEQENLSAAVAHGGLEGLRLLKENKDTYCLIILDVMMPGMDGFQVLQKIREKNNVPVLMLTAKSDEEDKVSGLRLGADDYLTKPFSINELMARVNSLIRRYTTLNPVTGNEAATMLLKDMVIDKVNRMVTVQNIPVELTGKEFDLLLVLASNKGRVFTKKQLYTQVWTEEYDFDDNNIMAFISKLRKKIEPNPEQPFYIQTVRGVGYRFNKEA	0	0	0	0	0	0	0	0	0	0	0	0	0	0	0	0	0	0	0	0	0	0	0	0	0	0	0	0	0	0	0	0	0	0	0	0	0	0	0	0	0	0	0	0	0	0
gene_10535	>An187_01428 Transcriptional regulator MntR	ATGAAACTTCATGCGTCCGGGGAGGACTATCTGGAAACCATCCTTGTTCTCCAAAAGAAACTCGGTATGGTGCGATCCGTAGATGTGGCCCGGCACATGGAGGTGTCAAAGCCCAGCGTGTGCCATGCAGTGGCTACCTTGCGGGACGGCGGCTTTCTCACGATGGACGAAGATCATTTTCTCCATCTGACCGATGTTGGCCGCGAGGTTGCCGAAAAAATCTACGAGCGCCATTGCTTTTTTACCGAGCAGCTTATCGCAGCAGGCGTTGACCCCAGGACAGCGGAGGCCGACGCCTGCCGGATTGAACATGTTATTAGCAATGAATCTTTTCAAAAACTGAAAGATGCTTTAGAGGACTAA	MKLHASGEDYLETILVLQKKLGMVRSVDVARHMEVSKPSVCHAVATLRDGGFLTMDEDHFLHLTDVGREVAEKIYERHCFFTEQLIAAGVDPRTAEADACRIEHVISNESFQKLKDALED	0	0	0	0	0	0	0	0	0	0	0	0	0	0	0	0	0	0	0	0	0	0	0	0	0	0	0	0	0	0	0	0	0	0	0	0	0	0	0	0	0	0	0	0	0	0
gene_10536	>An187_01429 Putative multidrug export ATP-binding/permease protein	ATGAAAAAGACAAATCCTATTTATCAGGTGACGGCGGGAAATCCAAAGAAACTGAAAAAGCCGGTGATCTGGACGGTTGTTACCAATATAAATCTGTTTTCTTTTATGTTCCTGGCACTGTTTGTTATCACGATATATTCCTTCTTTGCCGGGGATGCCGGTTCGCTGGATATTAAGACTTTATGGCTTTCATGGGGAGGTATTTTAGCGACTTCCGTTGTGGTATATCTTTTGGAGCGCAAGGCTACTCATGCTACCTTCCATGACGGTTACGCAACCAGCGCGGACGGGCGTATCCGCCTCGCAGAGCATATCCGCAAATTGCCTTTAGGTTTTCTAATGAGCAAGGACTCCGGCGAATTGGGAAATACCATGATGAATGATTTTAGCCAGATTGAG…	MKKTNPIYQVTAGNPKKLKKPVIWTVVTNINLFSFMFLALFVITIYSFFAGDAGSLDIKTLWLSWGGILATSVVVYLLERKATHATFHDGYATSADGRIRLAEHIRKLPLGFLMSKDSGELGNTMMNDFSQIEEGVTHILPQLISGIIVAFLALFGMAFADWRMALAMFAGLPVTFLILWGVRVIDRKRGAAHTKARIEQTNRLQEYLTGMKVIKAYNLRGANFKKLERAFYNFMKESIKLEGVSGPFYLIAVAFLQIGLSMITMAGTYLLLGGTLELPMFIIFLLVGSRVFDPLVSAITQLPVFTYQAAAGKRIVDLLEEPTMQGEGEAPKDHDVIFENVTFGYGEDVVLHNVNASFPKGTMTAIVGPSGSGKSTMLRLIARFYDPQNGIVRFGGVDE…	0	0	0	0	0	0	0	0	0	0	0	0	0	0	0	0	0	0	0	0	0	0	0	0	0	0	0	0	0	0	0	0	0	0	0	0	0	0	0	0	0	0	0	0	0	0
gene_10537	>An187_01430 Iron import ATP-binding/permease protein IrtA	ATGAGCAAAGAAAAAAAGCAAAAGACAGGCATCCCGCGTTTGCTGGAGATGGCTGGACAACGAAAAACTCTGATGATTGTCGGGGCTTCGCTTTCGACGATTGCGGCTTTGTTTCAGTTAGCTCCCTATCTGGCAGTTTATAAGGTTATGACGGAGCTTCTGCGTAATGCCGCAGATATTAGTCAGGTGGACACTTCCTATATGACTTTTTGGGCTTTATTCGGAATTGTCGGGTTGGTAATCTGCTATGTGTTTATGTATGTAGGCGGCATGATCGGTCATATCGCGGCTTATCGTACCCTCTATGGAATCCGTGTAAAGCTGTCCGAACATATCAGCGGATTGCCTTTGGGGTGGTTCAGCCGTAACTCTATCGGTAAGGTAAAGCAGATTGCGGAG…	MSKEKKQKTGIPRLLEMAGQRKTLMIVGASLSTIAALFQLAPYLAVYKVMTELLRNAADISQVDTSYMTFWALFGIVGLVICYVFMYVGGMIGHIAAYRTLYGIRVKLSEHISGLPLGWFSRNSIGKVKQIAEQDVEQIELFIAHQFPDMISTIAVIVFMVIVMFSLNIWLALACILPIIVGFVVQFSFMFGSKAKEGLKEYYDAMENINTSSVQYVRGMPSIKIFGQTVRSFRKFYDDIIAYRDMTTKYADNYEPCYVLFRVFVLSLSAFIIPVGMLFLTGNPQNMAFAMTLLFVLIFAPGIATPVFKFNSFGSSFNNINEGVRRIDEVLSTNEVKEPEISKKPNEYTIEFHNVSFSYEDGPKVLDHVSFTADQGTITALVGPSGSGKSTIAQLIPRF…	0	0	0	0	0	0	0	0	0	0	0	0	0	0	0	0	0	0	0	0	0	0	0	0	0	0	0	0	0	0	0	0	0	0	0	0	0	0	0	0	0	0	0	0	0	0
gene_10538	>An187_01431 hypothetical protein	ATGAGAAATCAAACAAAAGAAAGTCGTAGATTGAAGGATTTAATCCGAATTGGCGTTTTCAGTGCGCTGTGGGTTGTGATTGGCTTCCTGGTGGCCTTTACGATTGGTTTTTTTCCACCAATTTTATTGGTTCTTCCCTGTGTCCTCGGAATTATCGGTGGGATTGTCTATGTTGTCATGTTATCAAAGCTGACAATCCCAGGTGGTATTTTAATCAGTTCATTTCTGCTGGGTATCTGCCTGTTTACGATGGCCCCTTATGGCATGATGTTCTTCTGCACTGTGGCTGGCGGTGTGATCGGAGAAATCCTTTATAGTGTTTTGGGGAGGCGTACAACCAAAGCAACGATGGTAGGTTCCTCCTTCGCTTTGGTAGGGCTGGCTCTCGGTGAATACATA…	MRNQTKESRRLKDLIRIGVFSALWVVIGFLVAFTIGFFPPILLVLPCVLGIIGGIVYVVMLSKLTIPGGILISSFLLGICLFTMAPYGMMFFCTVAGGVIGEILYSVLGRRTTKATMVGSSFALVGLALGEYIPFIWMQDAYRSMLVNDDSGLLEIAEWCMNIVSVPVMIVLCVATVILTCLGVLWGNKIVKKRLSNAE	0	0	0	0	0	0	0	0	0	0	0	0	0	0	0	0	0	0	0	0	0	0	0	0	0	0	0	0	0	0	0	0	0	0	0	0	0	0	0	0	0	0	0	0	0	0
gene_10539	>An187_01433 Energy-coupling factor transporter transmembrane protein EcfT	ATGCGGATGAGATTTAAGGCGTCAATGCCGGATCCCCGCATTTTAATTATACAGATTGTCGTGGTGGCGGTATTGGCATCAGTATTTCGGAATCTGCTCGCATTATTTCTTTTAGTGCTGATTGTAGATTTCCTGCTGTTACTTCAATGCGGGTGGGCGGTATTCTGGAAAAACCTTCTGTCCTATGCCGCTATGCTGCTGATACTGTTTGCGCTGCAAGAAATATACATTCCGATTATTTCGGATTTGTTTCCGCTTTTCCTTTTGTTGATGGCGAGGCTATATCCGGCGTATTTGGCAGTGAGGGTTCTGATTGAAAAAGCACCAATGGATGAACTGCTTTTCTCATTGGAAATCTGGCGTGTTCCAAAATTAGTGTTGATCCCGTTGGCAGTTATT…	MRMRFKASMPDPRILIIQIVVVAVLASVFRNLLALFLLVLIVDFLLLLQCGWAVFWKNLLSYAAMLLILFALQEIYIPIISDLFPLFLLLMARLYPAYLAVRVLIEKAPMDELLFSLEIWRVPKLVLIPLAVIYRYIPTILKEIGYIRESLKMRNLHSSMWDKVCHPMQNAENFFVPLLYRSEKISEELSAASICKGLSTKRKRTCCTKVKLRVTDSIYLLCVALLAAGLAFINYHVILL	0	0	0	0	0	0	0	0	0	0	0	0	0	0	0	0	0	0	0	0	0	0	0	0	0	0	0	0	0	0	0	0	0	0	0	0	0	0	0	0	0	0	0	0	0	0
gene_10540	>An187_01434 Bifunctional transcriptional activator/DNA repair enzyme AdaA	ATGAAACATCTAAAAGAAATGTATCATTCCATGCTTTCTGATGGAGGATTCTTCTTAGATAACGAACACAGGCAGCCTTATAATGAATTTACCTGTTACACTTTACAGGCAGATAAGGGGCAAGGACATTTTTGGGTCTATTTTTATGAAAATATGTTTGAAATCACCATCAGAGATTTTCTTTTTCTCGATGACATTATGTTAGAGTGTCCAGAACCGGAATTTTTGTCTGTTACTTATTACACCTCTGTGTCAGGTGAAGAATTTCATCCTTACCGCCAGCTTTCTCCTAACAGTTTACAGGCACAAATCGGGCAGGCAGACAAGGTCTATCAGGCGATTTATCATAAGAACATTCCTTTGCAGAGTATCAGTTTTACGATCATGCCGGAGTTTTAT…	MKHLKEMYHSMLSDGGFFLDNEHRQPYNEFTCYTLQADKGQGHFWVYFYENMFEITIRDFLFLDDIMLECPEPEFLSVTYYTSVSGEEFHPYRQLSPNSLQAQIGQADKVYQAIYHKNIPLQSISFTIMPEFYQRYLQQKFPGEYIDPSEAFRKMQIGTDFPELIVLLKQIEGYRGTGLTAKMFYEGKILEAVSLIMERAKSNQEKKKKLHLTEQDQENLSAVAAYLDNHYAFSVPIERLCRISFMGQTKLKAAFKECFGCTLYDYILQKRIGQAQHLLMGTELSIAEIAQAVGYDRPESFAKQFQRVTGLLPREYRRLIK	0	0	0	0	0	0	0	0	0	0	0	0	0	0	0	0	0	0	0	0	0	0	0	0	0	0	0	0	0	0	0	0	0	0	0	0	0	0	0	0	0	0	0	0	0	0
gene_10545	>An187_01532 hypothetical protein	ATGTCAGAGGATCTGCTGATTCGTCACTGCTCTCCCACCCTGGCGGGAATCAAGACGGGAAATCTTTTTTCCTGTGCCTGCCCCAGCCGGAAGGATCTGACGAAAGACTTGTGTCGGCTGAACAAGAAACTGGTGCCCAAGGGCATCCGCGTCCTTCCGCTTCGGGTTGGCAAAGGCCGCGCTTTGATCTACGCCTACCGGCCCAATGCATTGGAGAGCGATCTGACCGATTACCGCGCCAGAGCCTTGCTTCTCAAATACGGCTATGTGCCGGAAAACCCCAATGGCTGCGTGGTTCACCTGATCCACCGGCTCCGGAGCGAAGGGGAATTCCCCCATGAGATCGGCCTGTTTTTGAGCTATCCCCCTGAGGATGTGCTGGGCTTTATTTGCAACCGG…	MSEDLLIRHCSPTLAGIKTGNLFSCACPSRKDLTKDLCRLNKKLVPKGIRVLPLRVGKGRALIYAYRPNALESDLTDYRARALLLKYGYVPENPNGCVVHLIHRLRSEGEFPHEIGLFLSYPPEDVLGFICNRACNHKCVGCWKVYGDEQAARNLFEKYEMCSKIYSRQWQQGKSIEQLTVAG	0	0	0	0	0	0	0	0	0	0	0	0	0	0	0	0	0	0	0	0	0	0	0	0	0	0	0	0	0	0	0	0	0	0	0	0	0	0	0	0	0	0	0	0	0	0
gene_10551	>An44_00429 hypothetical protein	ATGGACAAGTATATTTACGATGATAAAAATGGTCTGTGGTATGAACTGCAAGGAGATTATTATATTCCTTGTCTTATCTTACCAGCCGAAAAAGAACAGCCTATCGGTTTGTGGGGGCAGCGGCATTTGCGGTATCTGAAAGAACATCGCAGAAATACATACACAACGCTACTTACAAGCGGCAGACTGAACACTTACCTTGCCGATATAGATAAGCAAGCACAGGAGCGCATCGAAAGGCTCACAGAGCAGATGAAACGGGCGCAGGGTATCACAGAGCAGCTAAAGGCGGAAAACGCTTTAGAATGGACACAGAAAGTAAATAACATACGAGCGTGTGCAAAGGAGATTGTAGAAAAGGAAATCATCTTTGCATAA	MDKYIYDDKNGLWYELQGDYYIPCLILPAEKEQPIGLWGQRHLRYLKEHRRNTYTTLLTSGRLNTYLADIDKQAQERIERLTEQMKRAQGITEQLKAENALEWTQKVNNIRACAKEIVEKEIIFA	0	0	0	0	0	0	0	0	0	0	0	0	0	0	0	0	0	0	0	0	0	0	0	0	0	0	0	0	0	0	0	0	0	0	0	0	0	0	0	0	0	0	0	0	0	0
gene_10552	>An44_00965 hypothetical protein	TTGAAGAATATGTTTAATATCTACTATATCAACAACGAGAAAGCTTCCGAAATTTCAATGTTGTTTGATAATCAGATAGTAGAGAAAATTACTCGTATTAAGAACACAGAACTATCATTAGCGGGTGATATGGATGCCACTACAAGCGCTGCTTCAAAGATTCCCGTTATTGGTCAGTATTTGCCCAGCATAGATCTAAATGGTAATTTATCTCATAGTAGATCTAATGGAGTGGAAGATACCGTAAAAGTAGTAAGCTCTAAATCAACAATTCTCAAACCTATTTATGAAAAAGCCAAAGAAGTGCGTCGGTTGGACGATAGCAAGGTTGGGAATTTGGTAAAAATTAAAGATGTTTACCTTACTGTCGTAAATTCCAATGATGTTTTGGCTACAAAA…	MKNMFNIYYINNEKASEISMLFDNQIVEKITRIKNTELSLAGDMDATTSAASKIPVIGQYLPSIDLNGNLSHSRSNGVEDTVKVVSSKSTILKPIYEKAKEVRRLDDSKVGNLVKIKDVYLTVVNSNDVLATKALMSGLVSQVPVKGIGNMNFTSLVEVMFKGSAYVLCGELPHRFGSNEHMMLKIPMSAENEMESQYSISDIEIGKVTVLGIYRGEFERSDVERKINRMMALNDSSKKNQEQTVDFQDSGMDIEDGVQEEAKKDIPNASGTQGKVHYIDVIAIIQDLNA	0	0	0	0	0	0	0	0	0	0	0	0	0	0	0	0	0	0	0	0	0	0	0	0	0	0	0	0	0	0	0	0	0	0	0	0	0	0	0	0	0	0	0	0	0	0
gene_10553	>An44_00966 Chaperone protein ClpB	ATGGATAGAGTAAGTATTTATGAGTACGATCGAAAGAACCGAGAGCGTGTTGTTAAAGCAATTGAAGAAGCTGATGGGCAAATATTAAGTTGGTCTTTTTTCGCCAAAGATCAATCAAAATTTGACTTTCCTGCAGGTACTCGCTCGGTCTTTATTGATTTGTCTTCATTATTTTATAGCGAAGATCGGGCTGATGCTCTTGTTGCACCAGCAGAACTTATGTTGAATGCTGTTCAAAAAGAGCAGTCTGTTGCCTTGTATGTCATTATCGAGCGTCAATATAGCAAACAAGTTCAAGATTTGCTGTATTACAAAATTGATAAAGTTCTTGAGCTTGAGAGCTTCCTTAAAATTGAAAAGGACCCAATTCAAAATATTGTTGACGTTAATCAGTCTGAT…	MDRVSIYEYDRKNRERVVKAIEEADGQILSWSFFAKDQSKFDFPAGTRSVFIDLSSLFYSEDRADALVAPAELMLNAVQKEQSVALYVIIERQYSKQVQDLLYYKIDKVLELESFLKIEKDPIQNIVDVNQSDFDNILDYLNQNLFGNELFKKRLKEELTKYRLFNRIGQQPIFSVLICGASGIGKTEVARLLHQKLAPEEPMIKINFGNYSAQDALNSLIGSPRGYIGSNKGELPDKLMRSRSKVILIDEFEKASKPVYNFFLQLLEEGKFTDSLGREYDLDKYIIVFTSNMPKEKIGEFLPPELRSRFNYKCAFWPLSTKEKEQYVAFKSERYLEKIRCECPEIDSDLKASDIVRIDVSRYSNMRDINGEIMRQITDALYEQIVE	0	0	0	0	0	0	0	0	0	0	0	0	0	0	0	0	0	0	0	0	0	0	0	0	0	0	0	0	0	0	0	0	0	0	0	0	0	0	0	0	0	0	0	0	0	0
gene_10554	>An44_00968 hypothetical protein	ATGGAAAAATACATTTTCGATCAAAGCAACGGCCTTTGGTATGCACTCCAGGGCAACTACTATATCCCCTGCTTAGTGCTGGATGAAGCGGGGACATCTTCTATTGGCATGTGGGGCAGAAAGCACCAGCAATACCTGAAAGAGCATCGACCTATGCTCTATTCTAATCTCATTCTCAGCGGAAGATTGCTCAGCTATCTGGCTGATATTGATACCCAGGCACGAAACAAACTCCATCTGCTCATAACACAGCTGGCAGAGAAGGAGGGTATCAATGAGCAGCTGAAAGCGCAGGATCAGATGGCATGGGTGGGAGCTATGAATAACATCCGAAACCGGGCAGAGGAAATCATCCTCCAAGAGCTGATCTATGGGGAGGATGCCGTATGA	MEKYIFDQSNGLWYALQGNYYIPCLVLDEAGTSSIGMWGRKHQQYLKEHRPMLYSNLILSGRLLSYLADIDTQARNKLHLLITQLAEKEGINEQLKAQDQMAWVGAMNNIRNRAEEIILQELIYGEDAV	0	0	0	0	0	0	0	0	0	0	0	0	0	0	0	0	0	0	0	0	0	0	0	0	0	0	0	0	0	0	0	0	0	0	0	0	0	0	0	0	0	0	0	0	0	0
gene_10558	>An44_01561 hypothetical protein	ATGATTGAGATTGCCAGACTTCCGGCTGATGACCGGCGGGAGCTGTTTCATAACACCGCAGCAAAAACCGGCCTTCACGATGCCATTGTGGAAAAGGATTTTTGGGTATGCCTGACGCTGGATTACCTGTTCCACCGCTCTCCGTGGAAAAAGGCGGTCACATTTAAGGGCGGGACCAGCTTATCCAAAGGGTATCATCTTATCAGCCGGTTTTCCGAGGACATTGATCTGATTTTGGATTGGCGTGTCCTGGGGTATGGTGTCAATGAACCCTGGGAAAAACGCTCGAACACCAAGCAGGATGCCTTCAATAAAGAGGCGAACCGAAAGGCCGAGATTTTCCTGGCAGAAACCTTCTGCCCGCAGGTCCGGGAAGGACTTTCTGCTGAATTGGGCCTT…	MIEIARLPADDRRELFHNTAAKTGLHDAIVEKDFWVCLTLDYLFHRSPWKKAVTFKGGTSLSKGYHLISRFSEDIDLILDWRVLGYGVNEPWEKRSNTKQDAFNKEANRKAEIFLAETFCPQVREGLSAELGLPANLYIDEEDKQTVIFAYPNLFTDASTLQVIRLEIGALAAWTPAELVDIVPYAAEQYPQLFKQKEVPVLTVAPERTFWEKATILHHEANRPEHLSMPQRYSRHYYDLYCMAKSPVKEKAFERLDLLQKVVDFKMKFYPRAWARYPEAVPATLKLLPPSYRLGALQEDYSAMRNMLYGEIPSFETMMDAVGELEKEIHAL	0	0	0	0	0	0	0	0	0	0	0	0	0	0	0	0	0	0	0	0	0	0	0	0	0	0	0	0	0	0	0	0	0	0	0	0	0	0	0	0	0	0	0	0	0	0
gene_10561	>An44_01582 hypothetical protein	ATGCCGAAGCGATACAACACACCCCACCGCAGCCGCGTTGTGAAAACCCGGCTGTCCGAAGAAGAATACGCCGACTTCACAGCGCGGCTTGCGCCCTATGGTATCAGCCAGTCCGAATTTCTCCGGCAGGCGATACGGCGGGCGACTATACGCCCCGTAATCCATGTGTCGGCGGTCAATGATGAACTGCTCTCCGCTGTTGGAAAGCTGGCCGCCGAGTATGGCAAGATTGGCGGCAACCTCAACCAGATTGCCCGGTATCTGAACGAGTACGGCGTACCCTATAACGCGCTGTCCGGCGAGGTACGCGCCGCCATAGCCGACCTTGCCGCCCTCAAGTATGAAGTCCTCAAGAAAGTAGGTGACGCAGTTGGCAACACTCAAGCATATCAACTCTAA	MPKRYNTPHRSRVVKTRLSEEEYADFTARLAPYGISQSEFLRQAIRRATIRPVIHVSAVNDELLSAVGKLAAEYGKIGGNLNQIARYLNEYGVPYNALSGEVRAAIADLAALKYEVLKKVGDAVGNTQAYQL	0	0	0	0	0	0	0	0	0	0	0	0	0	0	0	0	0	0	0	0	0	0	0	0	0	0	0	0	0	0	0	0	0	0	0	0	0	0	0	0	0	0	0	0	0	0
gene_10570	>An841_00255 hypothetical protein	ATGGCGGTATTCCGCATTGAGAAAACCCGCGATTACACGGTGATGTCCAATCACCATCTGCGGGATACGGGCCTGTCGTTGAAATCCAAGGGGCTGCTCTCCATGATGCTGTCCCTGCCTGAGGACTGGAACTACACCACCAGGGGCCTTGCGAAGATCTGCAAGGAGGGTACGGACAGCATCGGCTCTGCCCTGAAGGAGCTGGAGCGGGCCGGCTACATCGTCCGCAACCGCCTCCGGGACAGCAAGGGCAAGATCGTGGACGTGGAGTATGTCATCTACGAAACGCCCCATCCCCCGGAGCCGGACGGGCCGTGTGAGGATGAGCCGGATACGGAACATCCAGATACGGAAAACCCGGATATGGATACTCCGGGTCTGGAAAACCGGCCGCAATTA…	MAVFRIEKTRDYTVMSNHHLRDTGLSLKSKGLLSMMLSLPEDWNYTTRGLAKICKEGTDSIGSALKELERAGYIVRNRLRDSKGKIVDVEYVIYETPHPPEPDGPCEDEPDTEHPDTENPDMDTPGLENRPQLNKDKSNPDKSKKDELSTEGSNPVLSIPPTPRGSDRKGRDRMRERESYRELILENIEYDYLIQNHRLDRDRLDELVELMVDTVCSNREMIRIAGDDYPAEVVKSRFLKLNSSHIEYVLDRMRENTTYVRNIKKYLLAALYNAPATIDSYYTSLVNHDMYGGGDRR	0	0	0	0	0	0	0	0	0	0	0	0	0	0	0	0	0	0	0	0	0	0	0	0	0	0	0	0	0	0	0	0	0	0	0	0	0	0	0	0	0	0	0	0	0	0
gene_10571	>An841_00256 hypothetical protein	ATGTGCGTGCAGGAAGAAATCACCCAGGGCGTGGTCTCCCTCTCGGTGGAGACCGGCAAGATGACGGCGGACCTGCTCCAAAAGGCCGTGAAGAAGGTGCTGGAGGAGATGCAGAAGAAGCCATCCCAGCGCAGCTTACACCAGGGGAAACAGACCCTGCACCAGCTCAAACAGCATGGGGCCTCCCTGACCAACATCGAGATCACGGAGCAGAACATCAAGGCGTTTTCGGCGGTGGCGAAGAAGTACGACATCGACTATGCCCTGAAAAAGGACCCCACAACCGACCCGCCGCACTACTATGTGTTCTTCAAGGCCAAGGACAAGGACCAGCTTCAGCCGGCCTTCAAGGAGTTCACCGCCATGACCCTGAACCGGGAGAAGCGCCCCACCATCCGG…	MCVQEEITQGVVSLSVETGKMTADLLQKAVKKVLEEMQKKPSQRSLHQGKQTLHQLKQHGASLTNIEITEQNIKAFSAVAKKYDIDYALKKDPTTDPPHYYVFFKAKDKDQLQPAFKEFTAMTLNREKRPTIRERLAQAQEQAKTQHRQREKVKTKDREVAR	0	0	0	0	0	0	0	0	0	0	0	0	0	0	0	0	0	0	0	0	0	0	0	0	0	0	0	0	0	0	0	0	0	0	0	0	0	0	0	0	0	0	0	0	0	0
gene_10572	>An841_00257 Conjugal transfer protein TraG	ATGACCGACAAGCTGAAAAAACAGCTCATCCTCAACCTCCCGTATCTCATCTTCGTGTATCTCTTTGACAAGATCTGCCAGGGTGTGCGGCTGGCGCCTGGGGCGGACGCCTCGGAGAAGCTGCTCCACATCGGGCAGGGCTTTTCGGCGGCCTTCGCCAGCCTGGCGCCCAGCTTCCATCTGCTGGACCTGTGCGTGGGCGCCGCCGGCGCGGTGCTGATCCGGCTGGCGGTCTACTCCAAGGGCAAGAACGCGAAGAAATACCGCCGGGGGATCGAGTACGGGAGCGCCCGCTGGGGCACCCCGGCCGACATCGCCCCCTACGCAGACCCGGACTTCTTCCAGAACGTCCTCCTCACCCAGACGGAGCGGATCACCATGTCGAGCCGCCCCAAGGAG…	MTDKLKKQLILNLPYLIFVYLFDKICQGVRLAPGADASEKLLHIGQGFSAAFASLAPSFHLLDLCVGAAGAVLIRLAVYSKGKNAKKYRRGIEYGSARWGTPADIAPYADPDFFQNVLLTQTERITMSSRPKEPKYARNKNILVIGGSGSGKTRFYVKPNLLQCHSSYVVTDPKGTILCEVGALLERRGYRIKSLNLINFKKSMKYNPLAYIRSEKDILKLVNALILNTKGEGEKSSEDFWVKAERLYYSALIGYIWYEAEPEERNFITLLDLINASEAREDDEEFQSPVDILFAKLEKEHPDHFAVKQYRKFKMAAGKTLKSILISCGARLSPFDIQELRDLMAEDELELDTLGDRKSALFVILSDTDSTFNFVAALMYSQLFNLLCDKADDFYGGRL…	0	0	0	0	0	0	0	0	0	0	0	0	0	0	0	0	0	0	0	0	0	0	0	0	0	0	0	0	0	0	0	0	0	0	0	0	0	0	0	0	0	0	0	0	0	0
gene_10573	>An841_00262 hypothetical protein	GTGGTCCGCCAGGCCAAGGGGGACGGGAAAGCCCATACAGTGCAGGAGAGCATCCCCTTCCGCAATATGTTCCCGGACGGCCTGTGCCGGCTGGAGGGCGGGACCTTCTCCAAGACCATCGCCTTCGAGGATGTCAACTACCGCCTGGCTTCGCCGGAGGGCCAGCGGGACATATTTGAACACCTCTGCGATTTCTACAACGGCTACGACCCCACCATCGGGGTGCAGATGTCGCTCAGCAGCCGGTATGTGGAGCATGGGTCGGAGGAGGACCTGTTCGGCATCCGTCCCCAGGGTGACGACCTGGACCCTGTCCGGGAGGATGCGGCCGGGATACTCCGCTTCCAGTATGAGCGGGGCAGCAACGGCTATGTGAAAACCAAGTATGTGACCCTGACC…	MVRQAKGDGKAHTVQESIPFRNMFPDGLCRLEGGTFSKTIAFEDVNYRLASPEGQRDIFEHLCDFYNGYDPTIGVQMSLSSRYVEHGSEEDLFGIRPQGDDLDPVREDAAGILRFQYERGSNGYVKTKYVTLTIEAENLPAARARFARIETDTLNRFKVMGAAAHVLDGKERLELLHGILHPADGRRPEGGKFAFDWDWLAPSGLSVKDFIAPSSFHFGETRTFRIGEMYGAVSFLQITAPEIHDRILAEFMETEGNILVTMHIRGINQNEAIKMVKRKITDLDAMKIAEQKRAVRSGYDMDILPSDLATYGGAAKTILQDLQSRNERMFNLTFLVMHMAETKQKLEIAVSQAASVAQTYNCLLTRLDFQQEDGLMSSLPLGLNRIKIERSLTTSALAV…	0	0	0	0	0	0	0	0	0	0	0	0	0	0	0	0	0	0	0	0	0	0	0	0	0	0	0	0	0	0	0	0	0	0	0	0	0	0	0	0	0	0	0	0	0	0
gene_10574	>An841_00264 Modification methylase HpaII	ATGGAGCGACTGACCCATGTGAGCCTGTTCTCCGGCATCGGCGGTCTGGACCTGGCGGCGGAGGCGGCCGGGTTCGAGACCGTCTGCCAGTGTGAATGGGCGGACTACCCCTATTCCGTCCTGGAGCGGCACTGGCCGGACGTGCCGAAGTTCCGGGACATCACCACATTTACGAAGGAGGCGTTTTTTGAGAAAACAGGACTTGAAACAGTCACCATCATTTCCGGCGGTTTCCCCTGTCAGCCCTTCTCCACCGCGGGAAAGCGGCGGGGCTTTGCGGATGAACGCTACCTGTGGCCGGAAATGTGCCGCGTTATTGCCGAACTGCGGCCCCGTTGGGTGCTTGGGGAAAATGTTGCTGGCTTCATCAATATGGGGCTCGACAAAACGATTTTTGAC…	MERLTHVSLFSGIGGLDLAAEAAGFETVCQCEWADYPYSVLERHWPDVPKFRDITTFTKEAFFEKTGLETVTIISGGFPCQPFSTAGKRRGFADERYLWPEMCRVIAELRPRWVLGENVAGFINMGLDKTIFDLAKAGYAVLPFVFPACGVGAWHERQRTFIVAADVSHAPCLRQIHLQGRGKPGCVPVGQWDLPQAEQGRDDLEPEPFGGGVLPDAGGVGGLPLHPETHGLPGQVPVQQPVGPGDPPGAAPVGEGGTEPGLGGMAHGLPERMDGRILWREEPADVPRITDDTKDRALRLKTLGNAVCPPQAYPIFHYISMIETGACAGICPYGGGDG	0	0	0	0	0	0	0	0	0	0	0	0	0	0	0	0	0	0	0	0	0	0	0	0	0	0	0	0	0	0	0	0	0	0	0	0	0	0	0	0	0	0	0	0	0	0
gene_10575	>An841_00265 putative endopeptidase p60	ATGCAGGAATGGAAAGCCTCCGAGAAGGAGGCCCAGAAGATGACCCGTGACGGGGCCATTTCGGTGAACCTGGTGACCGGCGAGGCCACCCATGTTTCGGACCGTCCCCCGGAGCAGGACTATTCCTCTGCTGATGAGACCGCCGGTGTGCTGAGCCGGGCGGTGGACGAGGCGGCGGGCCATGTGGAACGCCGCCAGGCGAAAAAGGCGCGGCGCAAGCGGCGCGACACCTTCCGGGAGGGTGAGGCGGCCAGGGACCGCCCTTCCTCCCGCTTGCAGTTTTCGGAGGCAGACCGGGCGGCGCCGGAGCTGAAAAAGGCTGTCCGCAAGTCGGACAAGGCGGCGGATAAGCTGGACGCGGCAAAGGCCGCCGTCCCCGTGAAGCCTCCCGGTAAGGAG…	MQEWKASEKEAQKMTRDGAISVNLVTGEATHVSDRPPEQDYSSADETAGVLSRAVDEAAGHVERRQAKKARRKRRDTFREGEAARDRPSSRLQFSEADRAAPELKKAVRKSDKAADKLDAAKAAVPVKPPGKEHGNPLSRPVQEVKSTLHSEVSKVEGDNSGVQAGHLGERQIEKAVGYGGRRFHQARANCKLKPWRDVSKAEQVAVKANADFYWQKSVMENPQLASSNPISRLWQKKRLQKQYAAAHRAGTGAAQAAGKASQTAASAAKKGGGTIAQKLGGFVTKNKHTLLIVGGIGLMLMMIMGLMQSCTSMFGGGTSGLVGSSYLSEDADLTGAEAAYCEMEAELQEYLDTYESTHDYDEYHFDLDEIEHDPYVLLSILSALHEGVFTLDEVQGDL…	0	0	0	0	0	0	0	0	0	0	0	0	0	0	0	0	0	0	0	0	0	0	0	0	0	0	0	0	0	0	0	0	0	0	0	0	0	0	0	0	0	0	0	0	0	0
gene_10576	>An841_00266 hypothetical protein	ATGGTTTCCTACGGGGGCGGTGTCAACAGCACCGCCCTTTTGATCGGCCTGCACCAGCACCGCATCCCGGTGGACCTGATCCTCTTTGCGGATACCGGGGCGGAGCATCCCCACACCTATGCCTACCTGGACGTCATGGACCGATGGCTGAAGGACCACGGGATGCCGCCCATTACCAGAGTCTACAAGACCACGCGGGACGGCAAGCGGCTGACCCTGGAGCAGGAGTGTTTGCAGAGCGGCACCCTGCCCTCCATCGCCTACGGCTTCAAACGGTGTTCCCTGAAACACAAGATCGGGCCGCAGGAAAAGTTCTGCAATCACTATTTGCCCTGTCAAAAGGTATGGGCGGCGGGCAAACGGGTGGTGAAGTTCATCGGCTACGACGCCGGCGAGGGC…	MVSYGGGVNSTALLIGLHQHRIPVDLILFADTGAEHPHTYAYLDVMDRWLKDHGMPPITRVYKTTRDGKRLTLEQECLQSGTLPSIAYGFKRCSLKHKIGPQEKFCNHYLPCQKVWAAGKRVVKFIGYDAGEGYRSDKVLLGDLADPKYSKWYPLMEWGWDRAACMRAIEDAGLPQPGKSSCFFCPSMRAEEIIYLRDHHPDLFRRAIALEDNARPNLKMVQGLGRNYSWKERYGKEFCIHGNC	0	0	0	0	0	0	0	0	0	0	0	0	0	0	0	0	0	0	0	0	0	0	0	0	0	0	0	0	0	0	0	0	0	0	0	0	0	0	0	0	0	0	0	0	0	0
gene_10577	>An841_00268 hypothetical protein	ATGAAGAATAAGAAGATCATTCGGCTGTTTACGGCAATGCTGGCCGTGGTGCTCTGTACCACGGCTTTTGCTGTCCCCGCTTTCGCCGGCGGCGGGGATGGAGAACCCTACTACACTGAAACACCGGAGGCGTCGGAACCTGCGGAGGAGCCCCAGGAGGAGACCACCGGGGGCATGGAGCCGGAGGGACAGCCGCTGACCCCGGAGGGCAACGCCACCCTGGTAGACGATTTCTACGGCGACAAGCAGCTCATCACGGTCACCACCAAGGCGGGCAACTATTTCTACATCCTGATCGACCGGGCAAACGAGGACGCGGAGACCGCCGTTCACTTTTTGAACCAGGTGGACGAAGCCGACCTCATGGCCCTGATGGAGGATGGCGAGGCCCAGGAGGCC…	MKNKKIIRLFTAMLAVVLCTTAFAVPAFAGGGDGEPYYTETPEASEPAEEPQEETTGGMEPEGQPLTPEGNATLVDDFYGDKQLITVTTKAGNYFYILIDRANEDAETAVHFLNQVDEADLMALMEDGEAQEAPAVCTCAEKCQAGAVNTSCEVCAVNMAECAGAEPEPEPEPEPEEEKSGGMGALALVLVLVVLGGGGAFAYIKFIRPKQASKASADPDDYDFADEEEYINEDEPEPEKETEDTK	0	0	0	0	0	0	0	0	0	0	0	0	0	0	0	0	0	0	0	0	0	0	0	0	0	0	0	0	0	0	0	0	0	0	0	0	0	0	0	0	0	0	0	0	0	0
gene_10578	>An841_00271 hypothetical protein	ATGCCCCATTATGAATATGACAAGGACTATCCCTTTGCCGCCTTCATCACCAACCTGGGCAAGTACAACGAGGGCGACCTGGTGGGCGAATGGGTAAAGTTCCCCACCACACCGGAGGAGATGCAGAAGGTGTTTGAACGGATCGGCATTGGGCAGAAGGACGACTTCGGCCAGCCCTACGAGGAGTGGTTCATCACTGACTATGACTGCTATGTGGACGGCCTCTATGACAAGCTGGGCGAGTATGAGAACCTGGACGAGCTCAACTACCTGGCCTCCAAACTGGACGAGATGAGCCAGGGCGAGTATGAGCAGTTCCAGGCGGCGATGGAGATCGGCGACCATTCGGGCAGCCTGCAGGAGATCATCAACCTGACCGAGAACCTGGACTGCTACGAC…	MPHYEYDKDYPFAAFITNLGKYNEGDLVGEWVKFPTTPEEMQKVFERIGIGQKDDFGQPYEEWFITDYDCYVDGLYDKLGEYENLDELNYLASKLDEMSQGEYEQFQAAMEIGDHSGSLQEIINLTENLDCYDIYPDIHDHDDLGRYYIEELDAMQVPEHLRNYIDYEAYGRDIALEEGGEFTDLGYVRDTGSSFHEYYDGEHGSIPEEYRVMTFQDAEELTEEEKSEWAMDIAYDMDEFFRQHDPQYAAEHPEEHAAKEEIYENLMAGRISALDEKLAALGQTQEDYLPSEIEKFKDATGYEEFLDFDPAVIKAALEDPDKSHVDEMLAFAEQAGREYEAELAGQAPAPSPDDRETGETVRTPRGTFYVTDMSREQMEAAGYGFHHQSDDGKYLIMGN…	0	0	0	0	0	0	0	0	0	0	0	0	0	0	0	0	0	0	0	0	0	0	0	0	0	0	0	0	0	0	0	0	0	0	0	0	0	0	0	0	0	0	0	0	0	0
gene_10579	>An841_00274 hypothetical protein	ATGGCAGTTACAAAGACGCATCCTATTAAGTCAACGCTGAAAGCGGCCATCGACTATATCTGCAATCCCGACAAGACGGATGGAAAGCTGCTGGTGTCCTCCTTCGGCTGCACCGCAGAGACCGCCGACATTGAATTTGCATGGACCCGCCGCCATGCCATCGACAAGGGCACGAACCTGGGCCGCCACCTCATCCAGGCGTTTGAGCCTGGGGAAGTGACGCCGGAGGAAGCCCACCGGATCGGCATGGAGCTGGCGCGGGAGGTCCTGGGCGGCAAATATGAATTTGTCCTCACTACCCACATAGACAGGGATCACGTCCATAATCACCTGGTTTTCAATGCGGTCAGCTTTCAGGATCACAAGCACTATCACTCCAACAAGCGGAGCTATCACTTC…	MAVTKTHPIKSTLKAAIDYICNPDKTDGKLLVSSFGCTAETADIEFAWTRRHAIDKGTNLGRHLIQAFEPGEVTPEEAHRIGMELAREVLGGKYEFVLTTHIDRDHVHNHLVFNAVSFQDHKHYHSNKRSYHFIRRTSDRICKEHGLPVIVPGRDKGKSYIEHQAEQNGTSYKAKLRSAIDRLLPGCSDLEDLLRRLQREGYELKRGKYISVRAPGQERFTRLKTLGADYAEEALAARIAGRPGPSRQPKQRTGKPSLLIDIQNNIKARQSAGYKHWATIENLKRAAETLNFLTEHGIGSLEELSERCDGAAAATARIKAELRSIENEAERLTLTMKHAATYRQLRPLYDQYRQSRDKEKFLRGHEGEIILFEAAARELKRLDAVPLPATQRLRAEMDE…	0	0	0	0	0	0	0	0	0	0	0	0	0	0	0	0	0	0	0	0	0	0	0	0	0	0	0	0	0	0	0	0	0	0	0	0	0	0	0	0	0	0	0	0	0	0
gene_10580	>An841_00276 Sensor histidine kinase ResE	ATGAAATCTTTTGGAACATATATTTCAAAGCATTTGGCGTCTTTTGCTGCGTTTCTCCTGATACTGGTGCTTATCAATGTTATTCTGTTTGGCGTGACCTTTTATCACACGGTTTCAGAGGATTACGGAGAATCGTCCCCACGCGCTATGCTTGAGATGGCCTCCGCTGCGGCAACCACCGAAGGCTTGCCCGATAACGCGGTACAGAAATTGCGCCAGTACAATATCTGGGCCATGTATCTGACACCAACGGGCGAATGCTTTTGGACACTCGATGTGCCAGAAGAAGTGCCGCAAAATTACAACATTCAGGATGTGGCGTTATTTTCAAAAGGCTATCTGGAAGATTATCCTGTTTTTATCTGGAATACGGATGAGGGATTGTTAGTTTTAGGGTAT…	MKSFGTYISKHLASFAAFLLILVLINVILFGVTFYHTVSEDYGESSPRAMLEMASAAATTEGLPDNAVQKLRQYNIWAMYLTPTGECFWTLDVPEEVPQNYNIQDVALFSKGYLEDYPVFIWNTDEGLLVLGYPKNSYMKLTSNYYSIEAIQKIPLYVTGMLGMDVLCLFLAYYFSKRRIIKNTEPIVEAIETLADGKPASLHIDGELSEIAGSVNKASQIISRQNEARANWISGVSHDIRTPLSMIMGYAGRIAANEATTDKVREQAEIVRKQSVKIKELVQDLNLVSQLEYEMQPLHKEQIRLSKLIRSYVAELLNSGISDAYTIEIDIAPEAENAMLECDARLISRAINNLVQNSIKHNPKGCKILLSLKYTEETLTLTVADNGVGLTPEKLQELE…	0	0	0	0	0	0	0	0	0	0	0	0	0	0	0	0	0	0	0	0	0	0	0	0	0	0	0	0	0	0	0	0	0	0	0	0	0	0	0	0	0	0	0	0	0	0
gene_10581	>An841_00277 Sensory transduction protein regX3	ATGGATAACTCTTTTCTGCATCGAAAAAAGCTCCTGCTTGTAGATGACGAGCCGGATTTGCTGAAAATGGTATCAGATATTTTGAAGGATGCTGGTTTTGAAGCCGTCCTTACTGCCGCCTCAGTGAAAGAAGCCGTCATGGTGGCAAAACAGGAAAAACCTGATTTGATGATATTGGATGTAATGCTGCCAGATGGAGACGGTTTTTCCCTGATGGAGCAGCTCCGTACATTTACAGATGTGCCGGTAATCTTTTTAACAGCAAAAGACGAAGCCGCAGACAAGCTGGCCGGTCTTGGCCTTGGTGCAGATGATTACATTTCAAAACCGTTTATGCCGCAGGAACTTTTGCTGCGTGTCTATGCGGTTTTGCGCCGCACTTACAAAGAGGACAGCCCA…	MDNSFLHRKKLLLVDDEPDLLKMVSDILKDAGFEAVLTAASVKEAVMVAKQEKPDLMILDVMLPDGDGFSLMEQLRTFTDVPVIFLTAKDEAADKLAGLGLGADDYISKPFMPQELLLRVYAVLRRTYKEDSPLVVLDGCTIDFSRAEVNKGGEVIPLTAKEHTLLETLARNEGKIVTVDALCEALWGDNPFGYENSLNAHVRRIREKIEADPSKPVSLITIKGLGYKLITRK	0	0	0	0	0	0	0	0	0	0	0	0	0	0	0	0	0	0	0	0	0	0	0	0	0	0	0	0	0	0	0	0	0	0	0	0	0	0	0	0	0	0	0	0	0	0
gene_10582	>An841_00278 putative ABC transporter ATP-binding protein YxlF	ATGGATTACATGATTACTACGGAACAGTTGACAAAGAAATATAAGAACTTCACTTCTGTCAACCATGTTTCGCTTCATATCCGCAAAGGCAGTATTTATGGCTTTCTCGGCCCGAACGGAGCAGGCAAATCCACCACTATGAAAATGCTGCTGGGCCTGACTGCTCCCACAAAAGGCAGTTTTACCATTGATGGGAAGCAATTTCCGGCTGACCGTATTGCGATTTTGAAGGAGGTCGGCTCGTTCATTGAGTCCCCTTCGTTTTATGCGAACCTGACTGGACGGGAAAATCTCGATATTATCCGCAGGATTTTGGGACTTCCGAAAAGTGCTGTGGAGGACGCACTGGACCTTGTCGGCTTGACGGAATTTGGTGACAGGCTGGCAAAGAAATATTCG…	MDYMITTEQLTKKYKNFTSVNHVSLHIRKGSIYGFLGPNGAGKSTTMKMLLGLTAPTKGSFTIDGKQFPADRIAILKEVGSFIESPSFYANLTGRENLDIIRRILGLPKSAVEDALDLVGLTEFGDRLAKKYSLGMKQRLGLAGALLGRPPILILDEPTNGLDPSGIHEIRNLVKSLPDLYDCTILISSHMLSEIELIADDIGILNHGRLLFEGSLDELRQSALRAGFAADNLEDMFLSMVEKDNAARKQRAQL	0	0	0	0	0	0	0	0	0	0	0	0	0	0	0	0	0	0	0	0	0	0	0	0	0	0	0	0	0	0	0	0	0	0	0	0	0	0	0	0	0	0	0	0	0	0
gene_10583	>An841_00279 hypothetical protein	ATGAATGTACTGTCAATCGAACTTCGAAAAGAAAAGCGGACCGGCGTCATTCCTGTGTTGCTGGCTGTTGGAGTGTTAGGAGCTGCATACGCATTTGTTAATTTCCTTGTGCGGAAAGACACGCTTCTGAATTTGCCGCTGGACCCGATGGATGTTCTGCTGACCCAGCTTTACGGTGTGATTATGATCCTGAACCTGTTCGGTATCGTGGTTGCCACCTGCATGGTCTACAACATGGAGTTTAAGGGCAGCGCCATCAAGAAGATGTATATGCTCCCCATGAGTGTTCCGGCGATGTATCTGTGCAAATTCCTGATTCTGACGGTCATGTTCTTGGTTGCAATCTTACTGCAAAATTTAGCACTTATGCAGATCGGCATGACAGATTTGCCGGAAGGA…	MNVLSIELRKEKRTGVIPVLLAVGVLGAAYAFVNFLVRKDTLLNLPLDPMDVLLTQLYGVIMILNLFGIVVATCMVYNMEFKGSAIKKMYMLPMSVPAMYLCKFLILTVMFLVAILLQNLALMQIGMTDLPEGAFEMGTLVRFAGYSFLTSMPVLSFMLLISSRFENMWIPLGVGVAGFLSGMALASSNLAVLMAHPFVLMLKPAVAMSAQPDMTVTVVSLIETVLFLAIALWLAKSKRYE	0	0	0	0	0	0	0	0	0	0	0	0	0	0	0	0	0	0	0	0	0	0	0	0	0	0	0	0	0	0	0	0	0	0	0	0	0	0	0	0	0	0	0	0	0	0
gene_10584	>An841_00280 hypothetical protein	ATGAGCTTTTTGGAACTGCTCAAAATTGAGTTTATGAAGGTAAAACGTTCAAAGATCGTGCCGCTGATCTTTATCGCACCACTGTTGGTGGTTGCCTCCGGGGTTGCAAGCCTGAGCCGCTATTTTACCCCGGAATATACAAACGCATGGCCTGCCATGTTCATTCAGAGCGCACTGGTTTATGCGTATTACCTGTTGCCGTTCAGTATGATTGTTGTCTGTGTGATGATTGCTGGCCGGGAAACCGGCAATAATGGCATCTTAAAAATGCTGGCGCTGCCGGTCAGCCGATATGCGCTTTCGATTGCCAAGTTCTGTGTGCTGGCATTTTACCTGTTCATGGAAATGGTGGTATTTCTCGTGGTATTCGTAATCGCCGGTGTGATTGCGACACAGACA…	MSFLELLKIEFMKVKRSKIVPLIFIAPLLVVASGVASLSRYFTPEYTNAWPAMFIQSALVYAYYLLPFSMIVVCVMIAGRETGNNGILKMLALPVSRYALSIAKFCVLAFYLFMEMVVFLVVFVIAGVIATQTMGVTETLPILYLLKWCLGLFLTMLPCIAAMWAITVLFEKPLLSVGLNLLLVIPGILVANTPLWIVYPYCYSGYLVSCSLHDFTAETSDAAFSLFPFLPCAIIVFGLLFALAVTRFGKKEMR	0	0	0	0	0	0	0	0	0	0	0	0	0	0	0	0	0	0	0	0	0	0	0	0	0	0	0	0	0	0	0	0	0	0	0	0	0	0	0	0	0	0	0	0	0	0
gene_10585	>An841_00282 hypothetical protein	ATGCGTAAAAGTGGAAAAATTCTTGGATGCTGCCTGATTACTGTTTCTTTACTGGCCTGTACTGCCTGCTCTGGCCTCGATAGGTTAAGCGAAAATCTAAAGGACGGAGCAGAGCAACTCGGTGACGATGTGGTGATCGGGAAAAGCAACGCGCTCATAACGCCTTATCAGTCATTTGAGGGCAGCCGTACTTCGGATAACGATGCTTTCCAGGCTACTTATGATGCCTCTGTAGAGGGCTTTGATGGACAGGATATTTTGGTAGCTGATACTGACCTCAAAGAAAATGAGTGCCGGGAAATCACCATCCAGTATAGTTTTGATGTTCAATCTGGAAACTGCCAGCTCATTTACATTTCCCCGGAATTAGAGGAAAAAGTGCTTTCTGAATCCGACAGC…	MRKSGKILGCCLITVSLLACTACSGLDRLSENLKDGAEQLGDDVVIGKSNALITPYQSFEGSRTSDNDAFQATYDASVEGFDGQDILVADTDLKENECREITIQYSFDVQSGNCQLIYISPELEEKVLSESDSGSVTVQLQAGANYIGITGTDYSGTIQITVE	0	0	0	0	0	0	0	0	0	0	0	0	0	0	0	0	0	0	0	0	0	0	0	0	0	0	0	0	0	0	0	0	0	0	0	0	0	0	0	0	0	0	0	0	0	0
gene_10586	>An841_00286 hypothetical protein	ATGAGACAGTCGAACAACCGCAAATCCCGTGATGTGACCGCGTTCCTCTATGAGCGGCTTTCCCGCGATGACAACCTGGAGGGTGAGAGTTACAGCATCGGCAACCAAAAGAAACTGCTGACCAAAGTGGCGAAGGAAAAAGGTTATACCAACCTGGTCCACTTTCTGGACGATGGCATTTCCGGCGTTACGATGGACCGCCCCGGTTTCAACGACATGATGGAGCAGCTTGCCGCTGGCAAGGCCGCCGCCGTGTTTGTGAAAGACCTTTCCCGGCTGGGCCGCAACTACATTGAGGTAGGCCGGCTGACCGAGGAGTTTTTCCCGGAGCACGACATCCGCCTGGTGGCGGTTTCAGACAACATCGACACCGCCGAAGGTGAGAATGAGCTGGCGCCC…	MRQSNNRKSRDVTAFLYERLSRDDNLEGESYSIGNQKKLLTKVAKEKGYTNLVHFLDDGISGVTMDRPGFNDMMEQLAAGKAAAVFVKDLSRLGRNYIEVGRLTEEFFPEHDIRLVAVSDNIDTAEGENELAPIRNLFNEWYARDISKKRRISNKIKGNAGEPMGQPPYGYIKDPDNPKRWIVDEEAAQVVRRIYSMTLEGYGTEQIAASLEQDGILTPRAYWLKKGIKRPGKGKEQPPTKWNSSSVTKILSLQEYCGDILNFKTYSKSYKNKKRLENDRENWVIFKDVHEPIIERAIFEQVQQKRGKIRKRRTHEGERNMFSGLLVCADCGHNLHFHFNQGNPDIKYFNCSNYKGNRGSCTSTHYVRVDFLEQVVLGEIRRLTKFASQFEDEFVKAVI…	0	0	0	0	0	0	0	0	0	0	0	0	0	0	0	0	0	0	0	0	0	0	0	0	0	0	0	0	0	0	0	0	0	0	0	0	0	0	0	0	0	0	0	0	0	0
gene_10593	>An248_00722 5'-3' exoribonuclease	ATGACCTGTCCGGCGGATCTGCATACCCATACCACCGCGTCAGACGGGCAGTATACCCCGTCCCAACTGGCCGCCAAGGCCCTGGCGGCCGGAATTCAGATTCTGGCAGTCACCGATCACGACACCATGGACGGCGCGGAGGAGGCCGTCCGGGCGGGACAAGCCTGCGGATTGACGGTGCTCCGCGGGGTGGAGCTGGGGGCCCGGGAGGACCGTCACATGCACATACTCGGCCTCAATCTGGGCCCCGAGTGTCCCGCCCTGGCGGAGCTCTGCCGCAGGCTCCGCGCCAGCCGGGAGGAGCGGAAATACCGCATCGCCGCGTTTCTCCGCGGGAAGGGGCTGGACGTGCCGCTGGAGGAGGTGGAGGCCCTCGCCGGCGGCGGAGTGGTCGCCCGC…	MTCPADLHTHTTASDGQYTPSQLAAKALAAGIQILAVTDHDTMDGAEEAVRAGQACGLTVLRGVELGAREDRHMHILGLNLGPECPALAELCRRLRASREERKYRIAAFLRGKGLDVPLEEVEALAGGGVVARPHFARVMLRRGYVSSLREAFDRYLDTDEYQRIERWKAGAPECIAAIHDAGGKAVLAHPCQLGCSHGRLEEILRALKDAGLDGIECFYPRHSPEQTAAYLRLADKYGLHITGGSDFHGEAVRPDTFLTPIPLNLDWLGTFQNAQLVPN	0	0	0	0	0	0	0	0	0	0	0	0	0	0	0	0	0	0	0	0	0	0	0	0	0	0	0	0	0	0	0	0	0	0	0	0	0	0	0	0	0	0	0	0	0	0
gene_10594	>An248_00723 putative adenylyl-sulfate kinase	ATGGAACACAAGGGAACCGTATATTTTTTCACCGGCCTGTCTGGGGCGGGGAAGACGACCGTGGGCAGCCTGTTCTACCAGCGGCTCAAAAACACCAAGCCCAACGCGGTCTATCTGGACGGGGACGAAATCCGGGTGGCCTTCGGCGAGGATGTGGGCTACACCAACGATGAGCGCCTGCGCTGGGCGGGCCGGATCTTCCGGGTGTGCAAGCTCCTCTCCGACCAGGGCATCGACGTGGTGTGCTGCTCCATCGCCATGTTTGACACTGTGCGCCGCTGGAACCGGGAGCATATTCCAAATTACAAGGAAATCTATATCCGGGTCAAAAAAGAGACCCTCATCCAGCGCAACCAGAAGGGCCTCTACACCGGGGGGCGCAATGTGGTGGGGGTGGAT…	MEHKGTVYFFTGLSGAGKTTVGSLFYQRLKNTKPNAVYLDGDEIRVAFGEDVGYTNDERLRWAGRIFRVCKLLSDQGIDVVCCSIAMFDTVRRWNREHIPNYKEIYIRVKKETLIQRNQKGLYTGGRNVVGVDLPFDEPQSPDLVLQNDGERTPLELVEEIEGALYPNIVEHPIDNTDYWNLYYQNKLCPTSPSPFARYVSTLVEPGRTLAELGCGNGRDALYFASLGLDVVAMDLSEAAISMLRQQPVPHARFVCGDFVSHTLHQPESYDYAYSRFTIHAINQKQERMLLGSMARALKPGGKFFIEVRSVHDPLYGKGEALERNAFFYDNHYRRFLVLDELTEALRQAGFRIEYAREQTGFAPYGNDDPPVIRVVAVKN	0	0	0	0	0	0	0	0	0	0	0	0	0	0	0	0	0	0	0	0	0	0	0	0	0	0	0	0	0	0	0	0	0	0	0	0	0	0	0	0	0	0	0	0	0	0
gene_10595	>An248_00939 hypothetical protein	ATGGCAGCAGCAAACAAAACAGTTTGGGGAATCCATACGATGGACGATCCTCTTTTTTTGAATCAGAATCTAATTGCAATTGGCTGGGAAGAGATGGGCGACTTGTCGGCTATAAGTACATCCCGTGATGCCTACAAAGAAAAATATATCGCAGCCTATCCGGACGCTAAAAAAGGTTCGATTGCCACAAGTGCCGGAATGCTGTACCGATTCGTTCATGAGGTACAGGAAGGAGACTATGTGGTGTTCCCGTCCAAAATTGACCGTAAGATCAATATTGGGGTCGTGGAGAGTGCCTATTTCTATGAGGCTACCGCAGCACTGTATCCCAATCGCCGGAAAGTAAAGTGGCTCAAACATCTGCCGCGCACAGCCTTTTCCCAGGGGGCTCTGCATGAA…	MAAANKTVWGIHTMDDPLFLNQNLIAIGWEEMGDLSAISTSRDAYKEKYIAAYPDAKKGSIATSAGMLYRFVHEVQEGDYVVFPSKIDRKINIGVVESAYFYEATAALYPNRRKVKWLKHLPRTAFSQGALHEVGSALSFFQVKNYADEYFKALDKDFKGNILEPDTDETVAQTADEIIEATRDFILKELSKNLKGYDLEPFVANLLQAMGYRTILSPHGGDSGIDITAYKDELPPRIVVQVKSQDGDIKETTIQSLKGAMREGDYGLFVTLSNYTKNAQKYLDNTPIIRGINGTELVDLVLKYYDQLSVKYRKMIPLKMVYIPVPPEE	0	0	0	0	0	0	0	0	0	0	0	0	0	0	0	0	0	0	0	0	0	0	0	0	0	0	0	0	0	0	0	0	0	0	0	0	0	0	0	0	0	0	0	0	0	0
gene_10597	>An248_02464 hypothetical protein	ATGCGCAAAGCCGCGGTGCTGTTTCTGGTGGGACTGAGCCCCTTCCTGCTGGGATGGCTGCTCAGTCTGGGGATGACGACAATTTTTGCCCAGATGGGCGCCTGGTTCTACATCGTGGTAGGTCTGGCCGTGCTGACGCTGTGGATGGTGGTCTCCGGCACGTTTGGCTTCAAGGGCTCCAAGAGGGGCATGGCGCTCACCATGCTGTGCATCAACCTTCCAGCGCTGGTGGTGCTGGTGCTGCTGGGGGTGCAGGAGCTGTCCCTTCACGCCTACTGGGACAACGCAGTGGGCCTGCTGACCCAGTTCTTCTATCTGCCCCTTCTGCGCCTGGGCGCTATTGTGGCCATGTGGACCGGACAGGTGTTCTGGTTCTATTTCGGCGCATTCCTGCTGCTG…	MRKAAVLFLVGLSPFLLGWLLSLGMTTIFAQMGAWFYIVVGLAVLTLWMVVSGTFGFKGSKRGMALTMLCINLPALVVLVLLGVQELSLHAYWDNAVGLLTQFFYLPLLRLGAIVAMWTGQVFWFYFGAFLLLVLSSWLGCRAKDPVKK	0	0	0	0	0	0	0	0	0	0	0	0	0	0	0	0	0	0	0	0	0	0	0	0	0	0	0	0	0	0	0	0	0	0	0	0	0	0	0	0	0	0	0	0	0	0
gene_10598	>An248_02465 30S ribosomal protein S10	ATGGCAGCTCAGAAAGAAATGATCCGCATTCGCCTGAAGGCCTACGATCACCAGCTCATCGACCAGAGCGCTGAGAAGATCGTGGAGACCGCCAAGCGCACCGGCGCGTCCGTGTCCGGCCCCATCCCCCTGCCCACCAAGAAGGAGGTCGTGACCATCCTGCGCGCCGTCCATAAGTACAAGGATTCCCGCGAGCAGTTCGAGCGCCGCACCCATAAGCGCCTCATCGACATCCTCAAGCCCTCCCCCAAGACCGTGGAGGCCCTGATGTCCCTGGAGCTCCCCGCCGGCGTCGAGATCGAGATCAAGCTGTAA	MAAQKEMIRIRLKAYDHQLIDQSAEKIVETAKRTGASVSGPIPLPTKKEVVTILRAVHKYKDSREQFERRTHKRLIDILKPSPKTVEALMSLELPAGVEIEIKL	0	0	0	0	0	0	0	0	0	0	0	0	0	0	0	0	0	0	0	0	0	0	0	0	0	0	0	0	0	0	0	0	0	0	0	0	0	0	0	0	0	0	0	0	0	0
gene_10599	>An248_03437 hypothetical protein	ATGTATAAAGAGGTTGGCATATCTTCAAATAATGTTCCGATAACTCTTTCTATCTGGTATACAGAGAGAAGCTGTCCTACCATTGTTTTTTTGCCGGGTACTATGTCACACCCTCTCATGTATGAGAACTTTCTAAGTGGGTTATGTGAAAGAGGATTTAATATAATAGGTGTTCATTATCTTTCACACGGGAAAAGCCCTAAAATCAAAATGAATTATACAATGGAAGATTTGCTGTATAATGTATATGACGCAACAACTTACGGAATGGAAAATTACGGAGATAACATAGCTGTGATGGGTTCTAGTCAAGGCGGGATTTTAGCAGCAATGGCGGCGGGGAGGGATACAAGATTAAAAGCCGTTTTTCCACATAATATCATGCTGACTACACTAAAA…	MYKEVGISSNNVPITLSIWYTERSCPTIVFLPGTMSHPLMYENFLSGLCERGFNIIGVHYLSHGKSPKIKMNYTMEDLLYNVYDATTYGMENYGDNIAVMGSSQGGILAAMAAGRDTRLKAVFPHNIMLTTLKETMSLTKYPAWTHRFMGLIQWGFRVGGKLLPNYKVPGDAYLDYNKVFYSEQAKQDCLNDPMLLPYYPLRFVASLFNADLSCLENGSIQCPVILITAKGDPLFSFDYTNKVFDLIHAPQKELLTLELNCHMIFNEDTDTTINALEPTLHKYLG	0	0	0	0	0	0	0	0	0	0	0	0	0	0	0	0	0	0	0	0	0	0	0	0	0	0	0	0	0	0	0	0	0	0	0	0	0	0	0	0	0	0	0	0	0	0
gene_10600	>An248_03439 Fluoroquinolones export ATP-binding protein	ATGATTGATGTAAGAAAACTGTATTTCAGCTATACTGAAAAGCCCTTTGTTGAAGATGTGAGTTTCCATGTTGGGAGGGGAGAAATTTTCGGCTTTTTAGGACCCTCTGGAGCCGGGAAGTCAACCATACAAAAAGTATTGACTGGGCTTAATACAAAATATAAAGGCAGCGTAAAAGTTGCAGGTATTGAAATAAAGGAACGTACAAATCGGTTTTATGAGAATATCGGGGTGGACTTTGAATTTTCTACCTGTTATGAGAAATTTACGGCACGACAAAACCTCGCCTATTTCGCTTCGCTGTATGAAAAGCAGCCCCGGTCTATTGACGAATTATTACATATGGTAGGCTTGGAAAATGACGGGGATAAAAAGGTTTCCGACTTTTCCAAAGGTATG…	MIDVRKLYFSYTEKPFVEDVSFHVGRGEIFGFLGPSGAGKSTIQKVLTGLNTKYKGSVKVAGIEIKERTNRFYENIGVDFEFSTCYEKFTARQNLAYFASLYEKQPRSIDELLHMVGLENDGDKKVSDFSKGMRSRLNFIKALIHDPDILFLDEPTSGLDPTNNRLMKDIILAEKKRGKTVIITTHNMYDATELCDQVAFIVAGKVSALDSPHNLIMSRGAAKIQYTYYDNGEKTGECLLDRTTEDKTLKSLISENRLLSIHSSEPTLNDIFVDITGRTLQ	0	0	0	0	0	0	0	0	0	0	0	0	0	0	0	0	0	0	0	0	0	0	0	0	0	0	0	0	0	0	0	0	0	0	0	0	0	0	0	0	0	0	0	0	0	0
gene_10601	>An248_03440 hypothetical protein	ATGAGATTAGGGCGTTTAATCCGTGGAGATATACATTTCCAATGGAAATATGGTTTCTACTTTATTTACTTTATCTTGACGCTTCTGTATGTGTGCGCGATTGCTGCCTTGCCGGAGCATTGGAAAAAAGATATTGCCGCTATCATGATCTACTCTGACCCGGCAGCTATGGGCTTGTTTTTTATGGGGGCGATTGTTCTTTTGGAAAAAAGCCAAAAAGTATTAAATGCTATGGTGGTATCGCCTGTAAAAGTATCGGAGTACATTCTTTCAAAAACAATCGCTTTGATTGCTATTTCTACAATCATTGCATTGATATTGGGATTAGTTTCCGGCAGTAAGCATTTATTTGGTATCGCAGTTGGAACCGCCCTGACATCAGCAATCTTTACTATGCTT…	MRLGRLIRGDIHFQWKYGFYFIYFILTLLYVCAIAALPEHWKKDIAAIMIYSDPAAMGLFFMGAIVLLEKSQKVLNAMVVSPVKVSEYILSKTIALIAISTIIALILGLVSGSKHLFGIAVGTALTSAIFTMLGIIAATRISNLNQFLIVIMPIEIVCFVPPIVGLFVKLPDIFCLFPFVACINLITGKSSLLSFDMILVFATLIILYMVARHTVEHMWRTLGGVKL	0	0	0	0	0	0	0	0	0	0	0	0	0	0	0	0	0	0	0	0	0	0	0	0	0	0	0	0	0	0	0	0	0	0	0	0	0	0	0	0	0	0	0	0	0	0
gene_10602	>An248_03443 hypothetical protein	ATGAAGAAGATCAACTTGCAAGATCTTTACCCGTTTTACCATAACGATCTGTTTGTAGAAGTCTCTGATGAAGTAGCGGCGGCTCTGGCTGAAGCCGAGCGCATTGAGCGGAATTATATCCGCCGTGTGTACTGGAATAAGGCGTATTTTTCGCTGGACGCCGGAGACGGTATCGAGCACGAAGCTCTTTTTGTTGCTCTGTCTCCCTGTGAACTCTATGAGCGCAAGGTTACGGCACAGGAGCTCCGCGCCGCCCTGAACGCACTCCCGGATACACAGGGCCGGAGGGTCTATGCCCATTACATACTCGGCTTGAGCAAAACCGAGATTGCGCGGGCCGAAGGTGTAGCGAAAAGCCGTGTTTCCGAAAGTATAGAACGCGGGCTTCGGAACATGGAA…	MKKINLQDLYPFYHNDLFVEVSDEVAAALAEAERIERNYIRRVYWNKAYFSLDAGDGIEHEALFVALSPCELYERKVTAQELRAALNALPDTQGRRVYAHYILGLSKTEIARAEGVAKSRVSESIERGLRNMEKFLKNTF	0	0	0	0	0	0	0	0	0	0	0	0	0	0	0	0	0	0	0	0	0	0	0	0	0	0	0	0	0	0	0	0	0	0	0	0	0	0	0	0	0	0	0	0	0	0
gene_10603	>An248_03445 hypothetical protein	ATGGCGCGAAAGAGCCGTGTTATCACTGAAAATGAAAAAAAGGAAACCGTAAAAGTATTTGTATGGAAAATCGGAATTTACATCAGGCTTTCCAAGGAAGATTTAAGAAATAATGATGAATCCGAAAGTGTAACCAACCAAAGGAAAATCAACCTGGAATTTGTGGAAGAAAAGTTTGCCGATGAAAAATACATTATATATGATATTTATATTGACGATGGCCGTTCTGGAACGACAGAAGATACCCGCCCTGATTTTCAAAGGCTATCAAAAGACATTCGTGAGGGTAATGTAAACTGTGTTGTTTGTAAAACTCTCGCCCGGGCCTTTCGTAACTATGCTGACCAAGGGAAGTTTTTGGAGCAGTACCTTCCTACATACGGCTGTCGGTTTATCGCA…	MARKSRVITENEKKETVKVFVWKIGIYIRLSKEDLRNNDESESVTNQRKINLEFVEEKFADEKYIIYDIYIDDGRSGTTEDTRPDFQRLSKDIREGNVNCVVCKTLARAFRNYADQGKFLEQYLPTYGCRFIAFGNPYVDTFANPDCMQNMEIPINGLMNDRYAARTSEDVRRTFRTKRNKGEFIGAFAPFGYLKNPENKNAFIIDEEAAETVKEIFEKYLDGMSKLAIVRYLNDHCIPCPTVYKQKHLGMKYQNPHSDPAQNPLWSERTVGEILKNRMYCGDMVQGRYRIKSYKVHIQEQVPEDEWFIKENTHEPIIERETFEKVQRLLQKDTRTSPKKNTLYLFSGFLRCADCQKAMIRSEVKGHVYYYCSTYKSRSKNACTKHTIQHERLEAAVLF…	0	0	0	0	0	0	0	0	0	0	0	0	0	0	0	0	0	0	0	0	0	0	0	0	0	0	0	0	0	0	0	0	0	0	0	0	0	0	0	0	0	0	0	0	0	0
gene_10604	>An790_00807 hypothetical protein	ATGTCAGACAACCGAAAATACTATTACCTCAAGCTGAAAGAGAATTACTTTGACGAGGACGCTATCGTACTGCTGGAAAGTATGCAGGACGGCATCCTCTATTCCAACATTCTCTTGAAACTGTACCTGAAATCGCTGAAAAACGGCGGGAAGTTGCAGCTTGATGAAAATATCCCCTACACCGCGCAGATGATTGCCACCATTACCCGCCAGCAAGTCGGCACCGTAGAACGAGCCTTGCAGATTTTTATGAAGCTGGGGCTTGTGGAGCCGTTACAGAACGGCGCGCTGTATATGAGCAACATTGAACTGCTTATCGGCCAATCCTCTACCGAGGGGGAGCGAAAACGGCGGGCAAGGCTGGCTTTGCAGGAGCAAAAAGCCTTGCCAAAGGCCGGG…	MSDNRKYYYLKLKENYFDEDAIVLLESMQDGILYSNILLKLYLKSLKNGGKLQLDENIPYTAQMIATITRQQVGTVERALQIFMKLGLVEPLQNGALYMSNIELLIGQSSTEGERKRRARLALQEQKALPKAGADKCPPYQADICPPEIEIEKEIEIEKERERELDTGQPTRAAYGRYENVFLSQSELDGLKADLPDKWNYYIDRLSCHIASSGKRYKSHAATIYKWAQEDAAKKAPKKGIPDYSCKEGESL	0	0	0	0	0	0	0	0	0	0	0	0	0	0	0	0	0	0	0	0	0	0	0	0	0	0	0	0	0	0	0	0	0	0	0	0	0	0	0	0	0	0	0	0	0	0
gene_10605	>An790_01380 hypothetical protein	ATGACCAATCTGACAACAAAACTCAATAAGCTGATGCTCGATGGTGCTCCTGCACAAGAATTGATCCATGCTTGTGTGGGAATCGACATAGAATCCTGCTTTGACCCGATTTTTGAGCCGCCGATCGACTTTCTGGAAGAATGCCGGAAACGGTGGGAAAACCGGATGAATCCGTTCACCGGTACGGTGGAGCGAAAAATCGGAAATACCTGGTATCTGCTGGAGACTGTATGTGACGGAAATGAGCCGCTTACCCACAAGGTAAAACGGCTCATTTTTTCGAATAAGGAGGCGCTTTGTTCATGA	MTNLTTKLNKLMLDGAPAQELIHACVGIDIESCFDPIFEPPIDFLEECRKRWENRMNPFTGTVERKIGNTWYLLETVCDGNEPLTHKVKRLIFSNKEALCS	0	0	0	0	0	0	0	0	0	0	0	0	0	0	0	0	0	0	0	0	0	0	0	0	0	0	0	0	0	0	0	0	0	0	0	0	0	0	0	0	0	0	0	0	0	0
gene_10606	>An790_01384 DNA primase	ATGAATCTGTTTGAAGTGGTGAAAGCAGGCATCAACACACGGGAAGCAGCGCAGGTGTATGGAATCGATGTCAACCACTATGGCATGGCGCTGTGCCCGTTCCACAATGACCGTCATCCGAGCCTGTATGTATCGGATGACCACTACCACTGTTTTGCCTGCGGGGAACACGGGGACGTGATCGACCTGACTGCCAAACTGTTTGACCTTCGGCTGTATGATGCGGCACGAAAACTGGTGTCGGACTTTCACCTTGCACCGGACAAGCCCCTGCCGGAATCCATTCGTCAAAAATTGAAGCAGAAAACCAAAGCACAGCAGCTTCGTGAGAACGAGCAGCTGTGCTTTTCTGTTTTGAACCAGTATCGGCGGTTGCTCCTGGATTGGGAAAGGCGGTAT…	MNLFEVVKAGINTREAAQVYGIDVNHYGMALCPFHNDRHPSLYVSDDHYHCFACGEHGDVIDLTAKLFDLRLYDAARKLVSDFHLAPDKPLPESIRQKLKQKTKAQQLRENEQLCFSVLNQYRRLLLDWERRYAPQAPEDALDERFVEACHRLPWVEYQLDILLQGDSYERSEVVSELTADGYIRKLQARLREERYHE	0	0	0	0	0	0	0	0	0	0	0	0	0	0	0	0	0	0	0	0	0	0	0	0	0	0	0	0	0	0	0	0	0	0	0	0	0	0	0	0	0	0	0	0	0	0
gene_10608	>An790_02250 hypothetical protein	GTGGATGAACTGCAAATCGGCAACATGAGTATTGCCGTTACAAAAAAGAACATCAAGAATATGTACATCCGCGTTCTGCCGCCCGATGGGAAAGTCCAAATTACTGCACCGCACTCTGCTGGGGATGACGCAATCCGAATGTTTGCGGTATCCAGAATTTCCTGGATTAAAAAGCAGCGTGCAAACTTCGCAGCACAGGCACGACAAACGAAGCGACAGTATGTGACCGGAGAGAGCTACTATGTCTGGGGGCGTCGTTATCGTCTGGATGTGCAATACTCAAATGTTAGGAATGAGGTGTCCCTTACAGGCGGGCATCTGATTTTGCAAGTGAGGCCTGAAAGCACCCCGGAGCAGCGCGAGCGTGTTTTGAATGATTGGTATCGGGAGCAGCTAAAA…	MDELQIGNMSIAVTKKNIKNMYIRVLPPDGKVQITAPHSAGDDAIRMFAVSRISWIKKQRANFAAQARQTKRQYVTGESYYVWGRRYRLDVQYSNVRNEVSLTGGHLILQVRPESTPEQRERVLNDWYREQLKSKLPEVIQKCEQVVGVHASEWKVKNMRTKWGTCNIDRKRIWINLQLAKKTPECLAYVVTHELVHLLERNHNELFQKYMDAFFPEWRVVKETLNQQMLDYMSE	0	0	0	0	0	0	0	0	0	0	0	0	0	0	0	0	0	0	0	0	0	0	0	0	0	0	0	0	0	0	0	0	0	0	0	0	0	0	0	0	0	0	0	0	0	0
gene_10609	>An790_02260 hypothetical protein	ATGATCAATGAAAAAAAGAAAATGACCGCCCAGGGCTCATCTGTTGGCGCAGATGATGGGCAGTCAATCTCTCAAAATTCCAAGACCACTATACCAGACCCGGACGAAAAAAGCAATTCCCCAGGAAGAGATTTGGAGGAACTTTACCGAAAGATGCGCCGCATGAGCGACCCAGCTTACCTGCATACTGTGACCCTGGACGAGCTGATGGACAATGTGTTCGAGGGCAAGTCTGCGGTGATTGAAAATCTGCTCTATACAGGAGCGTACATCCTTGCCGGAGCGCCCAAAATCGGCAAGTCCTTCTTGGTTGCACAGATCGCCCACCATGTCAGTACCGGGCAAGACCTGTGGGGCTACAAAGTACACCAGGGAACGGTTCTCTATCTGGCGCTGGAA…	MINEKKKMTAQGSSVGADDGQSISQNSKTTIPDPDEKSNSPGRDLEELYRKMRRMSDPAYLHTVTLDELMDNVFEGKSAVIENLLYTGAYILAGAPKIGKSFLVAQIAHHVSTGQDLWGYKVHQGTVLYLALEDDESRLQRRMFRMFGVEGTSSLHFATSAKMIGGGLDEQLEKFVREHSDTKLIIVDTLQKVREAVSDSYSYSSDYEVIGKLKQFADRYGVCVLIVHHTRKQPAGDSFEMISGTTGLLGCADGALLMQKEKRTDSRATLEVVGRDQPDQRLYLSKDQESLVWGLDHAENELWKQPPDPVLEAVAKIVSADNREWEGSPTELAQAIQTDMAVNRLTKHLNVNASRLLEEHQVKYENKTKHAGRRIRLTYMVVEAPAFEVIE	0	0	0	0	0	0	0	0	0	0	0	0	0	0	0	0	0	0	0	0	0	0	0	0	0	0	0	0	0	0	0	0	0	0	0	0	0	0	0	0	0	0	0	0	0	0
gene_10615	>ET63_00290 hypothetical protein	GTGTTTAGAAGCTTTATCTATCTTGACGAAGACAAACTTTATACCTATAAACGGCAAATTGATGGCAAAAACGATGTACAACCCAAGGCAGTATCCCAGAAAAAAACCGCAGGTTTTTCAGCTGCTGTGAGCGGCTTCGGTTTGAACGGCGCAACAGAAACCAGTATAGATGGAGAGTTTGAGAAAGATGTGAGTTTCGACTACGATCGCTTTGAGCTTGACCTTAGCAGGCTTGAGGGTGAGGACTACTTCGATTGCGTGTTAAACGCAGAATATGATTTGACTACAATCCCAGCGATGAAGCTCTTGCGTATATGTAGTGGTTTTGAAATTCCGGAAGCCTTTGATGCAGTTAACTTAATTGATCAGTTTATGCCTATGTTAATGGGGCAGATTGAA…	MFRSFIYLDEDKLYTYKRQIDGKNDVQPKAVSQKKTAGFSAAVSGFGLNGATETSIDGEFEKDVSFDYDRFELDLSRLEGEDYFDCVLNAEYDLTTIPAMKLLRICSGFEIPEAFDAVNLIDQFMPMLMGQIETKSAGEQEALEGILGKASADIPFIIECDDVTISGKLNAKYLREEYASLEDYADQDVYMLCKVVGMVRKDMVEIFDPLKDFIRLPRTMRRQMTANGKSVGLDKISIEGPVLKVEVIAIYK	0	0	0	0	0	0	0	0	0	0	0	0	0	0	0	0	0	1	0	0	0	0	0	0	0	0	0	0	0	0	0	0	0	0	0	0	0	0	0	0	0	0	0	0	0	0
gene_10616	>ET63_00291 hypothetical protein	ATGGCTATTATTCCAGACTTTTTTTTAAATGCAGTAGTCGCTCTTGGCATAGATGGGGGTGATGGAAAAAAGCACTGGATTGGAACGGGCTTTATCGTTGGACGAAAAGAAATTGACAATCCAAACCTTTCTACATATTACATCATCACCAATAAGCATGTTATTGAGCAACAAAAATATGTCTACATTCGTTTCAATTCGCTTGGAGGGGAGCTTGTTAAGGATTATCGAATTAGCCTATATGACAGCATGGGCGTGCCTATGTTCTCTGCGCATCCGCATGATAAAACAGATATAATAGCACTGCAAATTCTCCCGCAAACACTTATCAATGACAAATCTATTTGGGGAGCATTTGATCTTGCTGACCATGCCCTGACACTTGAGCAGATGCAAAAT…	MAIIPDFFLNAVVALGIDGGDGKKHWIGTGFIVGRKEIDNPNLSTYYIITNKHVIEQQKYVYIRFNSLGGELVKDYRISLYDSMGVPMFSAHPHDKTDIIALQILPQTLINDKSIWGAFDLADHALTLEQMQNTGVNEGSLVYALGFPMDLVAPIKVPICRLGCISRVTDAFLLKKGTPIFLVDAQTFPGNSGGPIVSRPEHISIGGTPSNTSANLIGILSAYIPYRETLYSRQTGRDRMIQEENSGLTIVHPVDRIKEVVELEWARIETQKKAANNVATLPAPQATKEEVAV	0	0	0	0	0	0	0	0	0	0	0	0	0	0	0	0	0	1	0	0	0	0	0	0	0	0	0	0	0	0	0	0	0	0	0	0	0	0	0	0	0	0	0	0	0	0
gene_10617	>An190_05092 Aminoglycoside 3'-phosphotransferase	TTGAATCGAACTAATATTTTTTTTGGTGAATCGCATTCTGACTGGTTGCCTGTCAGAGGCGGAGAATCTGGTGATTTTGTTTTTCGACGTGGTGACGGGCATGCCTTCGCGAAAATCGCACCTGCTTCCCGCCGCGGTGAGCTCGCTGGAGAGCGTGACCGCCTCATTTGGCTCAAAGGTCGAGGTGTGGCTTGCCCCGAGGTCATCAACTGGCAGGAGGAACAGGAGGGTGCATGCTTGGTGATAACGGCAATTCCGGGAGTACCGGCGGCTGATCTGTCTGGAGCGGATTTGCTCAAAGCGTGGCCGTCAATGGGGCAGCAACTTGGCGCTGTTCACAGCCTATCGGTTGATCAATGTCCGTTTGAGCGCAGGCTGTCGCGAATGTTCGGACGCGCC…	MNRTNIFFGESHSDWLPVRGGESGDFVFRRGDGHAFAKIAPASRRGELAGERDRLIWLKGRGVACPEVINWQEEQEGACLVITAIPGVPAADLSGADLLKAWPSMGQQLGAVHSLSVDQCPFERRLSRMFGRAVDVVSRNAVNPDFLPDEDKSTPQLDLLARVERELPVRLDQERTDMVVCHGDPCMPNFMVDPKTLQCTGLIDLGRLGTADRYADLALMIANAEENWAAPDEAERAFAVLFNVLGIEAPDRERLAFYLRLDPLTWG	0	0	0	0	0	0	0	0	0	0	0	0	0	0	0	0	0	0	1	0	0	0	0	0	0	0	0	0	0	0	0	0	0	0	0	0	0	0	0	0	0	0	0	0	0	0
gene_10618	>An401_00095 hypothetical protein	ATGAAAAAGCCCCTCTTCGCCTGTCTGGCCTTACTTTGCGGTATGCTCCTGTGCGCATGCGTCCCCACGCTTCCCCATTCGTCCAGGTATGCCGCGCTTCTCGATCCCCTCATGAACAGCGGCAGGACGACATCCATTGACGCCCCGGCGGGACTGCCCGCGAACTTCAGCGAGTTCAAGTCGCGTTGCCAGTCCGTTGCCCGGAGCCCTGAGGGCGCTGTCAAAATGTATTTTGACGCCGTCTTCTGCTACCTCGAGCCCGGTCGCCGGACGGAAGCCTCCAAGATGCTGCGCTACATCATGCACGCTGATGCCGGCTGGGAAAGCAGCCAGAGGTACGTGACCTTCGCACGCCGTCTGAAGGACCCCGCCAGCCACTACATCTTCAGGAGTTTCGCC…	MKKPLFACLALLCGMLLCACVPTLPHSSRYAALLDPLMNSGRTTSIDAPAGLPANFSEFKSRCQSVARSPEGAVKMYFDAVFCYLEPGRRTEASKMLRYIMHADAGWESSQRYVTFARRLKDPASHYIFRSFAAGTSPENGYRMSPENYSLVFSGTSQEADYVRVFLISSGSDSRRIVWVKQYQDGLWYVINNADTYLKVRDPASSRPDNSHDADYDNRR	0	0	0	0	0	0	0	0	0	0	0	0	0	0	0	1	1	0	0	0	0	0	0	0	0	0	0	0	0	0	0	0	0	0	0	0	0	0	0	0	0	0	0	0	0	0
gene_10619	>An401_00096 Pyrimidine-specific ribonucleoside hydrolase RihB	ATGAGGATCCTTACCCATATGATGTTGGGCATGGCCATGCTGTGCATGCTCTGCGTAACCAGTGTCCAGGCGGCCCAGCAGAAAGAAAAGGTCCTGCTGGATACGGATATGGTCGAAATGTTCGATGACGGGGTCGCCCTCATCATGCTGGCCAATGCGCCGGGCATCGACCTGCTGGGCGTGACCTGCGTCACCGGCAACAGCTGGGTACAGGAGGGCGTGGCCTACAGCCTGCGCCATCTGGAGATCGAAGGACGCAACATCCCTGTGGTGGAGGGCATGCGCTACCCCCTGCGCCCGCAGCGGCACGAGCTTTTCGAGATGGAGCGTACCCAGTTCGGCATGGGGCATGACGCCTGGCTGGGCTCGCTGGGCCGTCCGGAACCCGCCAGCTGGCAG…	MRILTHMMLGMAMLCMLCVTSVQAAQQKEKVLLDTDMVEMFDDGVALIMLANAPGIDLLGVTCVTGNSWVQEGVAYSLRHLEIEGRNIPVVEGMRYPLRPQRHELFEMERTQFGMGHDAWLGSLGRPEPASWQDFYKQQYGREAQFEPLNTHAVNFIIDTIRANPHEVTIAAIGPCTNLAAAIRMAPDIVPLVKRVVYMGGSFFQPGNVTPAAEFNWWIDPEAAQITVRSPFKEQIVFGLDVCEKVVFRKAHYDRFLASLGKSPQADILKKTFVGQTFAKDANFTHFVWDVLVAAAIIDPGIITAEKTCAIDVNTQYGLSYGQSLAFPKFAASGCAKARIVTDIDQERFWNMVNDKTYWKSAR	0	0	0	0	0	0	0	0	0	0	0	0	0	0	0	1	1	0	0	0	0	0	0	0	0	0	0	0	0	0	0	0	0	0	0	0	0	0	0	0	0	0	0	0	0	0
gene_10620	>An401_00097 hypothetical protein	ATGAAGAAGACCTGGCTCGTCCCGTGCTGCGCGCTGGGCATGCTCCTGTACGCGGGCACGGCCCACGCCGCTTTCTGGCAGATCCTGCGGGATACCCCCGTACGCGCCGATGCGACCGTTGGTGCCAAAGTTCTGGGTACGGCCAAAAAGGGCTGGATCGTGAGTGACATGACCGGGGATGGTTCCAGCCCGCAGTGGATCAGGATGGTGGAGTTCCAGACGAAGTCTGGCGAAGGCATGGCCTATGCCCACTTTCTGTACAAGGTCCCGGATGCCTACATCAGCGCCGCGGACGTGGTGCAGGTGGCTGACGGGGACGGGACTCCCCTGCAGCAGGCCGGGGCCGCATCCACCGCAACTGCTGTGGCGGCACAGGGCGTGCGCGTGGAGCGCATGGTC…	MKKTWLVPCCALGMLLYAGTAHAAFWQILRDTPVRADATVGAKVLGTAKKGWIVSDMTGDGSSPQWIRMVEFQTKSGEGMAYAHFLYKVPDAYISAADVVQVADGDGTPLQQAGAASTATAVAAQGVRVERMVAPQVTAMACNGAVDEAALKTALDAWIEACNAVLGRLESMAPDEAARGMLAWTDEAPFDPASIGDMDKSMEALLGRWMSARYGHPQTPLGADDQKVLALLAAYGLVPQMAEGITFFAADVSALRKRVSFEPPVAAYSDYMSLRDSQPSVLFTDGGCRYPVKEMGTWAVQWERYLNTVPADSVYFKEGKKRYLEFMTHILFSDLPNTPAFPRYNKNRMEKTWMAALQSVALENPGTQTSTLITEFLGKIKANDNRLSAAYGEALWNKM…	0	0	0	0	0	0	0	0	0	0	0	0	0	0	0	1	1	0	0	0	0	0	0	0	0	0	0	0	0	0	0	0	0	0	0	0	0	0	0	0	0	0	0	0	0	0
gene_10621	>An401_00098 hypothetical protein	ATGAGGACAGCTTCTCTTTTCCGCACCATCGCCCTGCTCCTGCTCAGTGCGGGCATCTGCCTGGCGTCCTGCGCCCTTTCCGTCGCGCCCGGCCACGCGGCCCCGTCGCAGGGCCTTCCCTCGAACTATGCGGACTTCAAGGAACGCTGCCGTAGGGCCGCCGTTACCCCTGAAGGTGCCGTCAAAATGTATTTCGACGCGGTCTTCTGCTACCTGGACCCGGCCCGCCGGGCGGAAGCCTCCAAGATGCTGCGCTACATCATGCACACGGATGCCAACTGGGAAGGGAACCAGCGGCATGTCACCTTCCTGCGCCGCCTGAAGGATCCCTCCCTGCACTATATCTTCAGGAGCTTCGCGGCGGGGACCAGCCCCGAGAACGGTTACCGCATGTCTCCC…	MRTASLFRTIALLLLSAGICLASCALSVAPGHAAPSQGLPSNYADFKERCRRAAVTPEGAVKMYFDAVFCYLDPARRAEASKMLRYIMHTDANWEGNQRHVTFLRRLKDPSLHYIFRSFAAGTSPENGYRMSPDAYRLVFTRKDRQQDYTRVFLRSSGADSDRRVWVKQYPDGFWYVINNADTYAKVRDPAVSGMGNSHDADFDVTAPAPQAPPAEVSAPVATRPEPAESVAPPEAQPQSSERSAAPARPAPAETAGPSAAQPQPAENASSATVQPQSVEATLPPVAPPAEGGEAEMSTW	0	0	0	0	0	0	0	0	0	0	0	0	0	0	0	1	1	0	0	0	0	0	0	0	0	0	0	0	0	0	0	0	0	0	0	0	0	0	0	0	0	0	0	0	0	0
gene_10622	>An401_00106 Internalin-A	ATGTCCGTAAAGAACATCCTTTGCACCATGTTGGCCCTGGGCCTGAGCGTCTCGGCGGCCTACGCGGCGCCTTCCGTCAACCGTTCCGGCTCTTCCGTCATCGTGAAAGAATCCCTTACCGATGAAGGCCTCAGCCAGGCCAGGGAGATAGCCGGCAGCATCAAGACGCCGGAGTTCAAGCTCGAGGGCGTCAAGGATGCGGACCTGGCCAAGTTCTGCCAGGCATTCCCCAATGCCAGCCGCCTCAGCGTCAAGGGTGGCCTCACGAGCATCGCTCCTGTGGCAGGGCTCAAGAACCTGACCTATTTTGAGCTGGAAGCCAACAATGTGACGGATATGTCGCCCCTGGCCAAGCTCACGCAACTGACCAGGATCAGCCTGAAGAGCGAGAAGATGGGC…	MSVKNILCTMLALGLSVSAAYAAPSVNRSGSSVIVKESLTDEGLSQAREIAGSIKTPEFKLEGVKDADLAKFCQAFPNASRLSVKGGLTSIAPVAGLKNLTYFELEANNVTDMSPLAKLTQLTRISLKSEKMGPDLKWMTGLTALREIEINAGSALTSFEGFPALKGDPRVALNGASPADLSPLKSLGSSKLELRYCTIQDLSPLASMPNLRELSLYGATVKDFSPLAKCAKLKQLSYYAVKDADFSTLAALKQVTELDGGLTKLDNIAFVAELPALREFDMFAEYVTDYSPLGASKVEKLQIWNMRAPDCDLSGVAKAKTLKDLRLWGVNGATNSAALANLTELQKFTIASSYNEKKGDPFDMAAAKGWGKLKEMSISGTKVVNSGEMAGCTSLTKLT…	0	0	0	0	0	0	0	0	0	0	0	0	0	0	0	1	1	0	0	0	0	0	0	0	0	0	0	0	0	0	0	0	0	0	0	0	0	0	0	0	0	0	0	0	0	0
gene_10623	>An401_00108 hypothetical protein	ATGAGCGACGAAAACGATTCTTACACGGAAGTCACAAGCACCAGTTGGTTTTCCCGCCTCGGAGATTCCTTTAAGGGGATCGGAACAGGTTTCCTCCTGATCATCGCAGCCACGGCCCTGCTGTGGTGGAACGAAGGCCGCACCGTGCGCACGGGCGATGCCATCGTCGAGGCCCAGCTGGCGACGGAGCCCATGCCCGCCATCACCAAGGTCGACAGCGCCTTCGAGGGCAAGATGGTGTATGCCACGGGTCGTGCTGTCACGAAGGACGAGCTGACCGACCCGGTGTTCGGCGTCAAGGTGAACGCCATCAAGCTGCGCCGCAAGGTGGAATACTACCAGTGGGTGGAACACCGCAGATCGGAAAAGCGCCAGAAGCTGGGCGGCGGGGAAGAGACC…	MSDENDSYTEVTSTSWFSRLGDSFKGIGTGFLLIIAATALLWWNEGRTVRTGDAIVEAQLATEPMPAITKVDSAFEGKMVYATGRAVTKDELTDPVFGVKVNAIKLRRKVEYYQWVEHRRSEKRQKLGGGEETVTTYTYSREWVNHPVDSQSFKQMVGHENKTRIQTEAADWLAPNVTFGAYRFPAFLTRSIGGEKPLDISLTDTQRAELQKAFFAPNASLDASQVVGQQGASMIHTQTNTIYVGREPGAPSIGDVRVTFFETPAAEVSILAKVNGDTFVPFRASNGNTFSRLSMGIQDMNSMFDAAKSGNATMAWILRGLGLVLCVTGFGMVFAPLKVLADVIPLLGSIVGAGTGLVAGLLGTAWSMVIIAIAWIRFRPVLGACLLGAALVLVILLFV…	0	0	0	0	0	0	0	0	0	0	0	0	0	0	0	1	1	0	0	0	0	0	0	0	0	0	0	0	0	0	0	0	0	0	0	0	0	0	0	0	0	0	0	0	0	0
gene_10624	>An401_00111 hypothetical protein	ATGAAAGGCATACGCACACGCCTGTTGCTCGTGGCGTTTCTTGCCCTGTGTCTGACCATCGCGGCCCCGGCCCGTGCCCATGAGGATACCTCGGAGATGAGCCGCGCCGATCTCCTGCTCCTGCAGGACACTGTGGCCCGGCTCTGGACACTGCATGTCGGCATCGGCGAAAAGCAGCCCGGAGACAAGGCACCGCATGAGACCTTCGGCCTTGTGAAAGACGAACAGCTCTCTCCCGCTTTTGTGGCACGCCTCGTCCTCCAGCTGGTGGACCCGGATGCCGGCACGCAACGTCTCCTCCCGGAGATGGTCGCCACCCCCGAAGACCGGAAGAGCATACGCGTCTTTGACAAGGTGCCGCAGCGCTACACTGTCTACCTTCCCTTCACGGTCCTGGAG…	MKGIRTRLLLVAFLALCLTIAAPARAHEDTSEMSRADLLLLQDTVARLWTLHVGIGEKQPGDKAPHETFGLVKDEQLSPAFVARLVLQLVDPDAGTQRLLPEMVATPEDRKSIRVFDKVPQRYTVYLPFTVLEATAREYLGWPFDKAALPKADYILLGEKGLFLDYDAMFQSWPLRHQQRAFALSINLYQHGGDNWIMEGTVRVPEQAEGDICRISRRENFGMHLKRTDGCWRILFLGFCDGWHPLLFGNDGMPDDRGRLHVLGFDMQ	0	0	0	0	0	0	0	0	0	0	0	0	0	0	0	1	1	0	0	0	0	0	0	0	0	0	0	0	0	0	0	0	0	0	0	0	0	0	0	0	0	0	0	0	0	0
gene_10625	>An401_00113 hypothetical protein	ATGCATTCATTAGCAAAATCCATCGCTTTGGTTTTGATGCTCCTGGGATGGGCGGCCGTGGCCCAGGCCGTCCCTGTGGATCTGCTGAAGACGCCCGTCCCGGCCGACGTGGCCTGCGGTGGGGCCGTGGATGAGGCCGCCACCCTGAAGGCCGTGCAGCACTGGGTCCTGCTGTGCAACAACGAGCTGTCCGCCATCGACAAGAACGATGAACGGCGGATCATGGGCTATCTGCTGGACATGAAGGTGGATTACCTGAGCCACCTCCGGAGACACTCGGTCAAGGAAAAGATCTCGGAGCTCGTGGAGCCCGTGCTCCAACGCTGGGTGCAGCAGGCCCTGATGAAGAAGGGCTCGCTGACGCCCGCGGATCAGAAGCTCCTGGCTTACCTCGGCTCG…	MHSLAKSIALVLMLLGWAAVAQAVPVDLLKTPVPADVACGGAVDEAATLKAVQHWVLLCNNELSAIDKNDERRIMGYLLDMKVDYLSHLRRHSVKEKISELVEPVLQRWVQQALMKKGSLTPADQKLLAYLGSLALVPTMEEGLAYLRLDYAAFYKHVHFSPAARAFVDVLVSQPMSDEDLGGEEYYKYWPHLHMAEWAAQLEKFLRAHAGNPYAPDALKRYHSIVDLMFFKSVPSRGPNGVIDRWNWQKNEILGPLAQTYQGTLTGRLIGDFIAAVDANGQKAPQGLKQRFAALIDAELAPKKGADAATAPAAQVSFYEGQGVINNKIPVALWFDSREGIVSGEIVYTATKARKPIRILGREEADGAFRLYEMLPNGDISGTITGTLTDGVLSGTWTG…	0	0	0	0	0	0	0	0	0	0	0	0	0	0	0	1	1	0	0	0	0	0	0	0	0	0	0	0	0	0	0	0	0	0	0	0	0	0	0	0	0	0	0	0	0	0
gene_10626	>An401_00114 hypothetical protein	ATGAAAGGCCTATGCACACGTCTGTTGTTGTCCGTAACGTGTTTTTCGCTGTGTCTGACTTTTGCATCTCCGGTCCGTGCAGGCGAGGATGCCGCGCAGGTGTTCCCTCAAGTACAGGCAGATACTGAGCTGCCATATGAGCCGGAAGATGCGTCCATGTCGATGAATCGTGCGGACAGGTTGCTTTTGCTGAGCAATGTTGTCTCGTTATGGAAACTGCGTGTCAGTATCGGCCAGGTTCAGCCTGACGACATGATACGAGCTGAGACCTTCGGTCTTGTGAAAAACGGACAGCTCTCTCCCTCTTTTGTCGCACGTGCTGCGCTTCAGATCATGTTGAGGGATGCTGATGCTCCCAGGCTTAGCGGGCCGGAGTGGCAGGCTCCGCCTCGCCCTGCC…	MKGLCTRLLLSVTCFSLCLTFASPVRAGEDAAQVFPQVQADTELPYEPEDASMSMNRADRLLLLSNVVSLWKLRVSIGQVQPDDMIRAETFGLVKNGQLSPSFVARAALQIMLRDADAPRLSGPEWQAPPRPADVPQRYDIYISFEQLERTAQEWLGWPFDKSALPQVDYLLQKENCLYADVQMLLKSWPSPMFHPREYDIFAVPFKIYLEQDTWIMKGEVWGFQQAQNDILDVITCETFRLVVQKTGKHWRILSLDFSV	0	0	0	0	0	0	0	0	0	0	0	0	0	0	0	1	1	0	0	0	0	0	0	0	0	0	0	0	0	0	0	0	0	0	0	0	0	0	0	0	0	0	0	0	0	0
gene_10627	>An401_00115 hypothetical protein	ATGAAAAAGATCATGCTGTTGATGATACTGATGTGTCAGATGTTCTGTCCCCTCTCTGCACCCGCACAAGACAGCGGTCCGTCCCGGGTGGAGGAACTTCTCCTGCAGGATAGCATGCTTGTTCTGTGGAGCATGGGCCTGAAGGAGAGTGAGCCTAAGAATCAGGACACGCTGTGCCGGGATGCTCTTTTCTTTGTCATTTTGTCTGAAGACTCATTTGTCTGTGGCGTAGAGCGTAGTAGATATCCTGAGCTCTTCCGGGGCATACCTGAAAATTATCAGGGATTCATATCGAAACGAAAGGTGGAAGAGGCTGCCCGAACCATTTTCGGTCAGGAAGTGAGTCAGCACGTTGCTCCCGAGGGCACGTTTTTTAACGGTAACGGCTATTTTCTCGAT…	MKKIMLLMILMCQMFCPLSAPAQDSGPSRVEELLLQDSMLVLWSMGLKESEPKNQDTLCRDALFFVILSEDSFVCGVERSRYPELFRGIPENYQGFISKRKVEEAARTIFGQEVSQHVAPEGTFFNGNGYFLDFSVLSDKTGYLCHLMPDDRRPGHVYQPIAEPISDTSWTVYAKLLRILKDVDGGLVILKSALFEGEAYYHDGKLYMKRFNITELATN	0	0	0	0	0	0	0	0	0	0	0	0	0	0	0	1	1	0	0	0	0	0	0	0	0	0	0	0	0	0	0	0	0	0	0	0	0	0	0	0	0	0	0	0	0	0
gene_10628	>An401_00116 hypothetical protein	ATGAAAGGCCTACACACACGTCTGTTGTTCGCAGCGTGTTTTTCCCTGTGTCTGAGTATTGCAGCTTCGGTTCGTGCCATCCAACCCCGACCTCCCCTGAATGTAAATTCTGAGAAAGTACACGAGCTGAACAATGTGGCCAAATTGATGAGTCGTCCAGAGAGGCTGCTTTTGCTGGACAATGTAGTCTCGTTCTGGAAACTGCGTGTCGGTATCGGCGAGGGGCAGCCTAAAGACATGTCACCACCGAGAACTAGGACCTTCGGTCTGGTGGAAAACGGACAGCTTTCTCCTTCTTTCGTTGCGCGCACAGTGCTTCAGCTCATGGTGATGGCCTCAAATGAAGGCATCATGAATTTTCCTGAAGCGTGTGACAATGAAGAGGATAAGCAGGAACTT…	MKGLHTRLLFAACFSLCLSIAASVRAIQPRPPLNVNSEKVHELNNVAKLMSRPERLLLLDNVVSFWKLRVGIGEGQPKDMSPPRTRTFGLVENGQLSPSFVARTVLQLMVMASNEGIMNFPEACDNEEDKQELLRLFNGVPEQYRLYVPFAKLESVAQEWLGWSFDRSALPQADYFFRKEEGLFVDDIRLFESWPLYHEHDAFAQPFNLYPENDAWIMEGEVRGLYQAEGDILRVTKRDTFRLIAKKTGKYWRILSLDFNAQ	0	0	0	0	0	0	0	0	0	0	0	0	0	0	0	1	1	0	0	0	0	0	0	0	0	0	0	0	0	0	0	0	0	0	0	0	0	0	0	0	0	0	0	0	0	0
gene_10629	>An401_00117 hypothetical protein	ATGAACAAGGTTTTGCTTTTGGTGATATTGGCCTGCCTGCTGCTCTGTCCCCTACCCACTTTCGCGCAAGGAGCATTCCCGTCTCGGGCGGAGCAGCTCGTCATGGAGGATAATTTGCTTATCCTGTGGAGCATGGGCCTGACAAAGAGTGCTCATAAATCCCAGAACGAGCTGTGCCGGGATGCGCTCTTTTTCCTCATCCTGTCTGAAGGCTCAGTCTGTGGTCTGGATCGTGATGAACATCCTAGTTTTTTCCAAGGCATATCTGAAAATTTGCGGGGGTATGTGCCGAAGGATGGGGTGGAAGAGATTGCCCGAACCATCTTTGGTCAGGAAGTGAGCAGGCACGGAGACTTCGAAGGAGTCTACTTTGATGGTAACGGTTATTTTATTGATTTT…	MNKVLLLVILACLLLCPLPTFAQGAFPSRAEQLVMEDNLLILWSMGLTKSAHKSQNELCRDALFFLILSEGSVCGLDRDEHPSFFQGISENLRGYVPKDGVEEIARTIFGQEVSRHGDFEGVYFDGNGYFIDFSVLSDKTGNICNLSPDDLLPGYANVEMMEPIDEKHWEMFGRLQRFKEVDGGEIIWKEATFHVIVHYQDGQLQLKSFEFTEQAMG	0	0	0	0	0	0	0	0	0	0	0	0	0	0	0	1	1	0	0	0	0	0	0	0	0	0	0	0	0	0	0	0	0	0	0	0	0	0	0	0	0	0	0	0	0	0
gene_11	>23_COK_00279 PTS system cellobiose-specific EIIB component	ATGAAGATTATGCTGTGCTGCAACGCGGGCATGTCCACGAGCCTGCTCGTCCAGAAGATGCAGAAGGAGGTTGCGGCTCGCGGCGAGGAGGTCGCAATCGAGGCGCGCCCGATGAACGAGGCCATGGACCACATCAACGAGGCCGACGTCATCCTCCTTGGACCTCAGATTGGCTACGCGAAGGGCGATTTCGAGAAGGCCGTCGAGGGGCGTATCCCCGTCGCCGTCATCCCGATGGTCGACTACGGTCGCATGAATGCCGCCAAGATTCTCGATGACGTCAAGAAGATGCTCGGCTAG	MKIMLCCNAGMSTSLLVQKMQKEVAARGEEVAIEARPMNEAMDHINEADVILLGPQIGYAKGDFEKAVEGRIPVAVIPMVDYGRMNAAKILDDVKKMLG	0	0	0	0	0	0	0	0	0	0	1	0	0	0	1	0	0	0	0	0	0	0	0	0	0	0	0	0	0	0	0	0	0	0	0	0	0	0	0	0	0	0	0	0	0	0
gene_1102	>An232A_01258 Putative defective protein IntQ	ATGGCCAAGGTAACCGGAGAGGGCACCATCGTCCAGCTCGAGAAGGACAAGCCCAAGAGCAAGTGCCGCAAGTGGCAGCTGCGCGTCCCCGTGGGGCTCGACCCCCGCACGGGCAAGTACAAGACCCGCACGCGCCGCGTCAACGACATGACCTACACCCAGGCCAAGAAGGCTCTGCGCGACTTCATCGAGGAGATCGAGGACGACCGCGTCTGGAAGCGCACCGGCACCACCTTCGAGGAGTGCGCCGCCGACTTCATGGAGCGGCGCGACCTGTCCGGCGAGTTCTCTCAGAACACGCAGCTGCGCTATCGTCGCTGCTTCAAGGCCGTCTCCCGCCACATCGGCAAGGCCGACGTCGCCCTCATCACGCCCGAGATGATCGAGGACATGTACGCG…	MAKVTGEGTIVQLEKDKPKSKCRKWQLRVPVGLDPRTGKYKTRTRRVNDMTYTQAKKALRDFIEEIEDDRVWKRTGTTFEECAADFMERRDLSGEFSQNTQLRYRRCFKAVSRHIGKADVALITPEMIEDMYAAMRQGDTLSGKPSSGAYLNQINKTLDLMFRDLVEREVIVRNPIDKVATPKVDTKEKQALTPARMRQLVDQLEVETSCDIGYFLAITMGLRRGEICALSWRDIDFDNKVLTVNHNFDAFRNLKEAKTHAGMRNLPMPEFVCDALLRRKKAQQEYFLTRNYLHRGLKKGWSEQTEDTPVVLDFYAQRVHPDTFGKWWERDRRLLGLDGWCLHELRHSYLSMLAQQGVHPKVMQELAGHASATITMDIYTHVNMDQKRKAADVMEDAFQ…	0	0	0	0	0	0	0	0	0	1	0	0	0	0	1	0	0	0	0	0	0	0	0	0	0	0	0	0	0	0	0	0	0	0	0	0	0	0	0	0	0	0	0	0	0	0
gene_1103	>An232A_01262 hypothetical protein	GTGAGCTGGTGGACCGAGGAGCAGGACGACGTCCTGCGGGAGGTGAGCTTCCGGGGCGCAGCCTATGCCGCCGCCGAGATCGAGCGGCGGTGCGGCGTGCACCACTCCGTGCGAGCCGTGGAGATGCGGGCCTCGCGGATACACTGCTCGCTCGCGGTGCAGACGGTGTGCCCGCAGTGCGGCGCGGTGGGCGTGAAGATCAACCGGCAGACGGGCATGTGCCGCCGGTGCACCGAGGAGTACCACCTGGCGCAGGAGCGGGCGTTCAACGAGCAGCTCGAGCGGGAGCGGGCCCATGCCGAGGACGCCGCCGACATCGACGACGTGCGGCGGGAACGCGACAAGATGCGACAGCGGAACTCGCGGCTGTGCCGAAAGTACGGGCTCAAGGGAAAAAGG…	MSWWTEEQDDVLREVSFRGAAYAAAEIERRCGVHHSVRAVEMRASRIHCSLAVQTVCPQCGAVGVKINRQTGMCRRCTEEYHLAQERAFNEQLERERAHAEDAADIDDVRRERDKMRQRNSRLCRKYGLKGKRERKR	0	0	0	0	0	0	0	0	0	1	0	0	1	0	0	0	0	0	0	0	0	0	0	0	0	0	0	0	0	0	0	0	0	0	0	0	0	0	0	0	0	0	0	0	0	0
gene_1104	>An232A_01263 hypothetical protein	ATGGCGCGCAAGCCGAAGCTGACGCAGGAGATGGTGGACGAGGCGATCAAGCTGAAGGCCGACGGGCTCTCGAACGGCGATATCATCTGCGCGCTGGGAATTCATGAATCGACTTTCTACCGGTGGATCGGCGAGCCGAAGACGAAGCTGCAGCGCGCGTTAAGCGAGGGGCTAAAAAAGGAGGAGAGCGCGTTCAAGCGGACGCTGCTCACCACGATCCGCTCGGCGGCGCTGGCGAGAAACCAGTACTGGACGGCCGCCGCGTGGCTGCTCGAGCGCAAGTACCCCGACGAGTACGGCAAGGCAGAGCGCCAGCGCGACGACGCCAAGGCCGACGCCGCGCCCAGAATCGTGCTCGGCGTGGTGGCGCAGCCGGTGCAGGAGAAGCTGCCGGGGTTC…	MARKPKLTQEMVDEAIKLKADGLSNGDIICALGIHESTFYRWIGEPKTKLQRALSEGLKKEESAFKRTLLTTIRSAALARNQYWTAAAWLLERKYPDEYGKAERQRDDAKADAAPRIVLGVVAQPVQEKLPGFDGAVDVERADG	0	0	0	0	0	0	0	0	0	1	0	0	0	0	1	0	0	0	0	0	0	0	0	0	0	0	0	0	0	0	0	0	0	0	0	0	0	0	0	0	0	0	0	0	0	0
gene_1105	>An232A_01290 hypothetical protein	ATGAATAAGGCGAATGTGATAAACGGCCTCAAAGAATTTGGATCTTCAGTAATCGATGGGGTACGGGAAGACCTTCAGACCCAGATAGACCAAGAAATTCAAGAGGCTGTGGATCTAGAGTTTTCCCGAGGAATAGACAGGGCGGTAGCGGCGCTATTCGAGGTGACCGAAGACAGGGTCGCTATCGTTACGGCCCTTCAGAAGCACTGGGGTATTGGCATCAAAGAAGCTGAGGAAAGAGTCCAGTGGGAGGCTCGAACACGCGCGCCGATGCGCAGCCTTGAGAGATTTCTCAAAGAGAAGAAGAACTACACCGATGATGAGGCGCGTAAATTCATGCGCGACAACAAGGTCGTGTCGCTACTCCGCCAAGATCCGGAGCTTTCTACAATGAAACCC…	MNKANVINGLKEFGSSVIDGVREDLQTQIDQEIQEAVDLEFSRGIDRAVAALFEVTEDRVAIVTALQKHWGIGIKEAEERVQWEARTRAPMRSLERFLKEKKNYTDDEARKFMRDNKVVSLLRQDPELSTMKPEQLYKELQKRS	0	0	0	0	0	0	0	0	0	1	0	0	0	0	1	0	0	0	0	0	0	0	0	0	0	0	0	0	0	0	0	0	0	0	0	0	0	0	0	0	0	0	0	0	0	0
gene_1142	>An232A_02162 hypothetical protein	ATGTTACAGTCGAATAAAATCACCGCCCTTTACTGCCGTTTAAGTCAAGAGGATATGCAGGCCGGAGAAAGCGGAAGCATACAGCACCAAAAAATGATACTTCAACGCTATGCGGACGAACACCATTTTTTGAACACAAAGTTTTTTGTGGACGACGGATTTTCCGGCGTGAGTTTTGAGCGCGAGGGGCTGCAAGCGATGTTGCAGGAAGTGGAAGCCGGACGAGTGGCGACGGTTATTACCAAAGACCTCTCCCGTCTTGGCAGAAACTATCTGAAAACGGGCGAACTCATAGAGATTGTATTTCCCGAAAACGGAGTGCGCTATATCGCGATTAACGACGGAGTTGACACAGCGCGGGAGGATAACGAGTTTACCCCCTTGCGGAACTGGTTTAAC…	MLQSNKITALYCRLSQEDMQAGESGSIQHQKMILQRYADEHHFLNTKFFVDDGFSGVSFEREGLQAMLQEVEAGRVATVITKDLSRLGRNYLKTGELIEIVFPENGVRYIAINDGVDTAREDNEFTPLRNWFNEFYARDTSKKIRAVKQAQAQKGERVNGEYPYGYIPDPNNRHHLIPDPETAPIVKQVFAMFVSGVRMCEIQKWLAENKVLTIGALRYQRTGQARYQRAMIAPYTWPDKTLYDILARQEYLGHTITAKTHKVSYKSKKTRKNEEEQRYFFPNTHEPLVDEETFELAQKRIATRHRPTKAAEIDIFSGLLFCAGCGHKMYYQQGVNIEPRRFSYSCGAWRNRARTGSECTSHYIRKNVLLDLVLEDMRRVLQYVKEHEQDFICKATEYG…	0	0	0	0	0	0	0	0	0	1	0	0	0	0	0	0	0	0	0	0	0	0	0	0	0	0	0	0	0	0	0	0	0	0	0	0	0	0	0	0	0	0	0	0	0	0
gene_1179	>An234A_00805 hypothetical protein	ATGGAGCGCTTCTCAGTCGGACGCGATGGGTTCTGCGGCTTCCTCCACGAGCCGGCAAGCGGCGCCGAGCGTTTCGCCGGCAAGGCGATCGTCGTGCTGGGAGGGAGCGAGGGCAACGAGAACATCCCGCGCAACCTGGGGGCGCGCTTCGCCGAGGAGGGCCTCGCCGCGCTGGGGATCTGCTACTGGAACGCGCCCGGACTGCCGCGCGAGCTCGTGGAGGTGCCCGTCGAAAGCGTCGAGCGCGCGGTGGGGCGACTCCGGTCGCGCGGCTTCGGGAAGGTCGGCGTCTACGGCATCTCCAAGGGCGGCGAGCTCGCGCTGCTCGCCGCGTCGCTCATCCCCGCCGTCTCGTGCGCGGTCGCCCTCTCACCGCTCGATTACGTCATGCCCGGCATC…	MERFSVGRDGFCGFLHEPASGAERFAGKAIVVLGGSEGNENIPRNLGARFAEEGLAALGICYWNAPGLPRELVEVPVESVERAVGRLRSRGFGKVGVYGISKGGELALLAASLIPAVSCAVALSPLDYVMPGITGNGGLASKGVSGRSSWTWRGNPLPCVPGGTRMPYAGIVRRLLAERQLDMRFFYERMLEGATEGSAIKVERIGGPVMLVCPERDAMWPSDDAARRIEERLRAHGHPWEVERLAYKHASHIMVPLETGALKLFREEREHPRECAASRLDAFKRTLAFLERW	0	0	0	0	0	0	0	0	1	1	0	0	0	0	0	0	0	0	0	0	0	0	0	0	0	0	0	0	0	0	0	0	0	0	0	0	0	0	0	0	0	0	0	0	0	0
gene_1180	>An234A_00806 hypothetical protein	ATGGATTCTGCAATCCCGCTCTTTGCGATCGGTCTCGTCGGCTCGCTCGTTATGTTCGCCGGCGACATGCTGCTGTACTTCACGCCCGGGGCCTACGACATGGACGGAACCCTTCGCCCCTATGCAAGGATTATGCGCGACCTGCCCGAGGGGCGCGTGCGGGCGGGAGGCGTCCTCGGGCCCGTCGCCGCGTTCCTCTACGTCGTCGGGTTCGCGGGGCTGCCGCTGCTCGCGGAAGGCGACCTCGCCTGGCTGGCCTGGCTGACGGCGGGACTGCTCTCCTTCGCCCTCATCTGCGGCGGCGCCTACCACACCCAGTACCCCTACCTCGCCATCGCGGCACGCACGGAAGACGACTCCCTCGTCGAGCAGGTCGCCGGCAACATCATGGCGCTCCAA…	MDSAIPLFAIGLVGSLVMFAGDMLLYFTPGAYDMDGTLRPYARIMRDLPEGRVRAGGVLGPVAAFLYVVGFAGLPLLAEGDLAWLAWLTAGLLSFALICGGAYHTQYPYLAIAARTEDDSLVEQVAGNIMALQRLATVPMYAAFVLFGIAVVAGQTALPPWSVVLTPLVTSFLGFLWLRVPQPARCVLFGGWSNLVFTIMFAMMLAFATA	0	0	0	0	0	0	0	0	1	1	0	0	0	0	0	0	0	0	0	0	0	0	0	0	0	0	0	0	0	0	0	0	0	0	0	0	0	0	0	0	0	0	0	0	0	0
gene_1181	>An234A_00807 hypothetical protein	GTGAAGCTCATCGACACGGTGGCCTACACCGGGCTCACCCCCGGCAACACGTACCGCATGTTCACGACGCTCATGGACAAGTTCACGGGAAGTGCCATCAGCGGCCCCGACGGGCTCCCGCTCGTCGGCACCACCGAGTTCACGCCCGATGAGCCCGACGGCACCATCGACGTGGAGATGACCATCGACACGCGCGAGCTTGAGGGCCACGACATCGTGTTTTTCGAGAAGCTCGCCGACATCGACGAGAACGTGGTGGCAACGCATGAGGACATCAACGACGAGGACCAGACGGTGAGCTTCCCCGATGCGCCCGTGCCCGGCAAGGGCTACCCGAAGACGGGCGGACTTGCCGACATGGACCCCATGAAGGCCAGCGTCATGGTCGTCGCGCTCTGC…	MKLIDTVAYTGLTPGNTYRMFTTLMDKFTGSAISGPDGLPLVGTTEFTPDEPDGTIDVEMTIDTRELEGHDIVFFEKLADIDENVVATHEDINDEDQTVSFPDAPVPGKGYPKTGGLADMDPMKASVMVVALCAIGGAYYAYIRRSRRQIAEIDAIEQKMMEEELKD	0	0	0	0	0	0	0	0	1	1	0	0	0	0	0	0	0	0	0	0	0	0	0	0	0	0	0	0	0	0	0	0	0	0	0	0	0	0	0	0	0	0	0	0	0	0
gene_1182	>An234A_00808 hypothetical protein	ATGAAGAAGACCAAAAAGGCCTTGGCCGTAGCCGCGATCATATGCGCGGCGATTGCGACATCAATCCTCGCGACTTGGCTCTCCGCGATCGTCGAGGAGGAGCCGCCGGGCATCGAGGCCTACGCGCCAGCGAATACGGACGACCCGGCAGGCAGGCAGATCGACTGGGATGCGCTGCCACCAGAAATCGTCGCTTGGGTGGAGGTCCCAGGGACGAGCATCGACGAGCCCGTCGCCCAGGCAACGCCCGACGCCCCCAACGCCTACCTGCACGCAGATGCGATTGGGCAGGGCGCTTACGGCACGCCGTACATCGACTGCGAGGGCTCGGTTGACTCCCGCTACGTCATGGTCTTCGAACACCACATGTCAGACGGATCGGCGTTCGCGGACTTCGCG…	MKKTKKALAVAAIICAAIATSILATWLSAIVEEEPPGIEAYAPANTDDPAGRQIDWDALPPEIVAWVEVPGTSIDEPVAQATPDAPNAYLHADAIGQGAYGTPYIDCEGSVDSRYVMVFEHHMSDGSAFADFASFIDEGYAREHAKIIVYRRKGETLNLRPVAVDVVNASRERLVIDQEAGFGKIVEGSDLILEEPVEDGQLFAFTTCSYQTRNSKTTVFAVWGYNAH	0	0	0	0	0	0	0	0	1	1	0	0	0	0	0	0	0	0	0	0	0	0	0	0	0	0	0	0	0	0	0	0	0	0	0	0	0	0	0	0	0	0	0	0	0	0
gene_1183	>An234A_00809 hypothetical protein	ATGGCAGATCTTGGGAAAATCATAAAGCAGGGCTTAGATGATGCTGGAAGAGAGATAGGCAAGGCAGCCGAGGGCTTCGGGGCGAAGGCCGGTGAGGCGGTAGAGTTCGTTGGAGACAAGGCCGGAGAAGCCGCAGGGTTTGTCGGGAGCAAAGCCGGAGAAGCCGCCGGATTCGTTGGCGAGCATCTCGTCGACCTGAGGGATAAGTCCGGAGAGGCCATCAAGGGCGCAGGAGAAGGCATCGCGGGAATCATCGGCGGCATAGTCAACCACGATAAATGCGATGAAGAGGGCTCTGACGACAACAACGGGAAGAAGGCCGAGGAGTACGACGAGTACGAGGTCGCTATCGTCGATTACAACCAGGCGTACACGGACATGAGCGATGCCGGGGTCATG…	MADLGKIIKQGLDDAGREIGKAAEGFGAKAGEAVEFVGDKAGEAAGFVGSKAGEAAGFVGEHLVDLRDKSGEAIKGAGEGIAGIIGGIVNHDKCDEEGSDDNNGKKAEEYDEYEVAIVDYNQAYTDMSDAGVMLHQERERSGDLLAFVETLVNSIANTPKDFQQTFEEIRIERENFTAAEQYAKEELAAARQSAMSSAGGIAAGAAVASMAPTAAMWIATTFGTASTGAAISTLSGAAASQAALAWLGGGALAAGGSGVAGGSALLALAGPVGWGLAGATLLTSIILFARKSFMLKQQKHEELMDIKQNTAKVQGLCASITSVLDKTRELRENLQSQLQGSLRFYGCDYTTLNESDKGELAALVNNSKSLGKLMTEEIGQAE	0	0	0	0	0	0	0	0	1	1	0	0	0	0	0	0	0	0	0	0	0	0	0	0	0	0	0	0	0	0	0	0	0	0	0	0	0	0	0	0	0	0	0	0	0	0
gene_1184	>An234A_00810 hypothetical protein	ATGGTCGATGTTGGCAAAATCGCTAAGACCAGCCAAGAGCAGGCCATCGCCGCATGGGTCGACTACCTGAACCAGGTTCGCATCACTGATCTTATCGCCAGCCTTAACCAGCAGGACGGAAACCTCCAAGACGCTCTCGATTCGCTTAGGAGTACCGTTGAGACGCTCCAGTCGAACGTGATCGAAATAGGCCGTGGCGGTCAGCGTGGCATGCACGGCTTCATAGCGGAGGTCGCAGAAGTCGGAATAGGAAACGCGCGAAAGGCCGTGCAGGGCCAAGAGCGAATCTACGACTGGGTGAACAACAACGGGCCGGACGATATCCGGATAGGCGACGTCCTCTGCCAGATGAAGTTCGTGCAAGGAGGGGGCAGTTTCTCCCTCGACGCCGTCGCCAAG…	MVDVGKIAKTSQEQAIAAWVDYLNQVRITDLIASLNQQDGNLQDALDSLRSTVETLQSNVIEIGRGGQRGMHGFIAEVAEVGIGNARKAVQGQERIYDWVNNNGPDDIRIGDVLCQMKFVQGGGSFSLDAVAKHLESYPDYLEAGHKYIIPKDFYEKVKTLMDMDADTASRLTRDDNLSLKDWKRVHEFFNSHDVTLDDIEPSQLEYDQVQRGTIAETMRSEEASIRSEDEKIRAKAYEESKPSLGQAAQVTLASAVIEGAGTFVTLTAQKMREGKSIREFTQEDWQDIAKGTGGGFAKGGVRGATIYALTNYTATPGAVASSLCTAAFGVADQAHRFRNQEIGEVEFIQSAEIVCLDAAVSALSSAIGQAVIPIPVLGAVIGNTVGSIIYQTAKDGLS…	0	0	0	0	0	0	0	0	1	1	0	0	0	0	0	0	0	0	0	0	0	0	0	0	0	0	0	0	0	0	0	0	0	0	0	0	0	0	0	0	0	0	0	0	0	0
gene_1185	>An234A_00811 hypothetical protein	GTGTCGATAACCAAACACATGCCCTTGAAGCTCGTTGCGTTGTGCGTCGCGCTTCTCGCATCTGTAGCACTTTTGGCAGGTTGCGAATCCGACGAGGTCAAGAGCGCAAAAGAGAACCTGAATACGGAGATCGAGCGAGTCGAGTCCCAGATGGCGGACCTTCAGTCAGAAATTGAAACTGCGGAGGCGCTGGCGCAGACCGAGGACGCTCCGCTTGACGAGACCGTTATCCCGTCACTTGAGAGCGCGATCTCGCAAGCGAAGACGATCGAGTTCACGGCCCCTGATACGCCGTCCGGACTCGATGAGATCAACGCCGAGATCGACAATCTGAAAGCAATCGACTACACCGCAGACATCCAGACGCTTAAGGATGCCGAGCAGGTAGTAAATGACAGC…	MSITKHMPLKLVALCVALLASVALLAGCESDEVKSAKENLNTEIERVESQMADLQSEIETAEALAQTEDAPLDETVIPSLESAISQAKTIEFTAPDTPSGLDEINAEIDNLKAIDYTADIQTLKDAEQVVNDSIAQMKQVTNPSEAFVIERLQGIEGIGDISAVTEDNDPNGQLGKSGGYTATVYFTSPLVDQSDVIGSTVIEKGTEGGGAIEVYANVDDANKRKDYLSAFDGGILSSGSHEVVGTVLVRTSDKLTASQQKELEAAIIEALTRLS	0	0	0	0	0	0	0	0	1	1	0	0	0	0	0	0	0	0	0	0	0	0	0	0	0	0	0	0	0	0	0	0	0	0	0	0	0	0	0	0	0	0	0	0	0	0
gene_1186	>An234A_00812 hypothetical protein	ATGCTCGGGGATCTTTGCGGCTTCGGGCTGGGCTATTTCGACTTCGACGAATCACGTGGGTATGTTCGCACGGCCACCGAGGTGTCCTCGGGCAACTCTGCACTTATGCGGAACATCCGCAGGCATGAGAACGCGCTTGAAGGGGCCATTACGGGCATCGCAAGGGCTGTCATGGGCGTCTCGCGTGGGTTCGGCGAGAGCATTCCCGATGATTGCTGCATGCGCGTGCAGTACGACGATTCCATCGTGCAGGATACGGCTGTCGAGAAGGACCAGGACATGCGCGAGGTCGGGGTCACCATGGCTGCCTGGGAGTACCGCGTCAAGTGGTATGGCGAGGAGGAGTCGGTTGCCCGCGCTCGGGCGTCTGAGATTGGTACGGGTGCCGTCAAACGGGAA…	MLGDLCGFGLGYFDFDESRGYVRTATEVSSGNSALMRNIRRHENALEGAITGIARAVMGVSRGFGESIPDDCCMRVQYDDSIVQDTAVEKDQDMREVGVTMAAWEYRVKWYGEEESVARARASEIGTGAVKREAVMSGTA	0	0	0	0	0	0	0	0	1	1	0	0	0	0	0	0	0	0	0	0	0	0	0	0	0	0	0	0	0	0	0	0	0	0	0	0	0	0	0	0	0	0	0	0	0	0
gene_1187	>An234A_00814 hypothetical protein	ATGAAGTACTCAGAGCTCATCAGCTTCAAGCCAATAGAATCGACCATTCAGCTGCTTGACGCGAACCAGGAACTGAAGGCGCGTGAGCTCGTCGAGACCTACGTAATGTCGGACACGATGGCAGACCAGCTGAAGACGCGCCTCATCGACCAGCTACAGATGGATGAGGTCATCGACAACAAGGGCGTCCTCGTGGTGGGCAACTACGGAACCGGTAAGTCGCACCTGATGTCGGTCATCTCCGCCGTGGCGAACGACGATGCGAACCTTCCGTACCTGCAGAACCAGGGCTTCGCAAAGGCGATAGAGCCCATCGCGGGCAAGTTCGAAGTGCTGCGCGTGGAGATCGGCGGCGTGACCATGCCGCTGCGCGACATTCTCTGCGGCTACATTCAGGAC…	MKYSELISFKPIESTIQLLDANQELKARELVETYVMSDTMADQLKTRLIDQLQMDEVIDNKGVLVVGNYGTGKSHLMSVISAVANDDANLPYLQNQGFAKAIEPIAGKFEVLRVEIGGVTMPLRDILCGYIQDDFDRRGINFKMPDFSTVMDNKQLIRDIMKAFASKYGDRGYLIVVDEFFSYLSSRDERQIVLDLEFLRALGEMCSKSRMRVIFGVQEKIFDNPRFSFVSESLRRVGDRFSQVIITKEATSYVVSERILKKTAEQKALIREHLEKFSSLYGGMSSRMEEFVGMFPIHPAYIDVLNKAYLIENRHILKNISVCIRGIFDQEVPTDAPGIKSFDDYWPVIKADGMLRSDPTVSRVLQASGQLEDIIKRAFPKPAYKPVAMQIIYALSVHR…	0	0	0	0	0	0	0	0	1	1	0	0	0	0	0	0	0	0	0	0	0	0	0	0	0	0	0	0	0	0	0	0	0	0	0	0	0	0	0	0	0	0	0	0	0	0
gene_1188	>An234A_00817 RNA polymerase-associated protein RapA	ATGTTGGAAGTCGGAGACCTTGCATACGACACATCTACGCAGGAGACGGTGCGCATCATCGAGCATGCGGTGCTGTGGGGCATCCACTCGTATCGCGTGCTGAACCCTGCCACCGGCGAAACGTACCGCGCCTCGGAGGGAGTCCTGCGCCCAGTGGCAAACACCGTCACCTATGACGAGGATTACCTGCGTTTCGTGATGGAGCTCGCGCGCATCAAGAACGAAGTGGCCGAGGGCGTTCTGACGCCGCTTTCGCGCAACCTCATACCGCTGCCGCATCAGCTTCACGCGCTCAACCGCGCCTTGGCCAACAACAACGTTCGCTACCTGCTGGCCGACGAGGTGGGTCTGGGAAAGACCATCGAGGCCGGGCTCATCCTGGAGGAGCTCAAGACGCGC…	MLEVGDLAYDTSTQETVRIIEHAVLWGIHSYRVLNPATGETYRASEGVLRPVANTVTYDEDYLRFVMELARIKNEVAEGVLTPLSRNLIPLPHQLHALNRALANNNVRYLLADEVGLGKTIEAGLILEELKTRGLVRRTLVVCPTGLATQWVAEMQEKFNEKFHLLLPSDFDAIRKVTEGENVYREFEQVVTPMDSIKPLEQRFGWSEERIQKYNDERINAVVNGNWDLVIIDEAHRVAGSTGDVARHRLGRLLAQASPYLLLLTATPHNGKSEPFLRLVRLLDRDAFPNEKSVVRSQVAPYLIRTEKREAIDNKGDLLFKNRATHLVRIGWDARHTLQEELYRRVSDYVSHTYNQAMRQKSRNMCLIFLLIIMQRMVTSSTAAVRQSLERRLAMLEGG…	0	0	0	0	0	0	0	0	1	1	0	0	0	0	0	0	0	0	0	0	0	0	0	0	0	0	0	0	0	0	0	0	0	0	0	0	0	0	0	0	0	0	0	0	0	0
gene_1189	>An234A_00819 hypothetical protein	ATGGCTAGGATGGTTGGATTCACGAGGATAATCAGGTTGCCCTGGCTGAACAAGACCATCGAGCTTGCCGGCGAGGGGCTCGAACCGACGCAGATGCGCGAGGAGCTTGAGGAGTACCTGAAGTTCGAGATTTCGAGCGACACCAACCGGCGCAAGACGCGCGAGATCCTGCTGCTGCCGTGGGTGGCGGAGGACGCGGCCCTTGAGGCGTTGCGGCCGAAGGCTCTGGAGTTGGCGTTAAGTCATCCTTACGAGCTGCTGGCGGTCCACTGGGGGATGCTCGTGGTGGCGTTCCCGATGTTCGGTGACCTTGTGCGACTCATCGGAAAGATGTGCGAGTACCAGGATGAGTTCACGGCGGCGCAGCTGAAGCTCAAGATCCTGGACGAGTGGGGCGAG…	MARMVGFTRIIRLPWLNKTIELAGEGLEPTQMREELEEYLKFEISSDTNRRKTREILLLPWVAEDAALEALRPKALELALSHPYELLAVHWGMLVVAFPMFGDLVRLIGKMCEYQDEFTAAQLKLKILDEWGERSTVVKGSEKMLASLNAIGVIQRVKQGRYVLAPRVDADEELSLFLLHADMLAYQSGYRSYTELQALPELFPFVLHASKERLVEDARFSIGNFGREFTVSLNQC	0	0	0	0	0	0	0	0	1	1	0	0	0	0	0	0	0	0	0	0	0	0	0	0	0	0	0	0	0	0	0	0	0	0	0	0	0	0	0	0	0	0	0	0	0	0
gene_1190	>An234A_00820 hypothetical protein	ATGAGCAAGATGATTACAGGCGCTGAGTACCCACTTGGTAAGGTGTTCAGCGATGACTTCGAATACCACATTCCCCAGTACCAGCGACCATATGCTTGGACTACCGAAGAGACCGGCGTGCTCTTCTCAGACTTGAGAGACTTCTTCATGGAAGAAGACGAGGAGAACTACTTTCTGGGCAGCACCGTCCTGATTAAGCAAGACGGTGAGAGAAGGGCCGAGGTTATTGATGGCCAACAACGCCTGACCACGCTAACCATTCTCCTTGCCACGATAGCGAGCAAGCTCAGCGGCGTGCAGAGAGACAACTGCGTCATACGCATAAAGTCTCAGGGCGATATCTTCATGCATATTGAGGAACAACCAAGGCTCTTTCTTCGACAACGCGACCAGCCCTTC…	MSKMITGAEYPLGKVFSDDFEYHIPQYQRPYAWTTEETGVLFSDLRDFFMEEDEENYFLGSTVLIKQDGERRAEVIDGQQRLTTLTILLATIASKLSGVQRDNCVIRIKSQGDIFMHIEEQPRLFLRQRDQPFFSKYIQGIDIDGLLALDPTQMEDEAQRNIQENCRTLNKAIDEEFGDDLQKLVDFTSFLLTRCYMVAVSTPSQSSAYRVFAVMNSRGLDLLPMDIIKANVIAEIPETTRADYADKWEELEVQASRSGFDDVFSCIRMVYAKKKAKKSLNEEFTEFVVKHDGMTPEALIDDLLEPYTEAYLDVKGCAYSATTGSEVVNDRLGWLNRIDNSDWVPVALKFLATRRGNSDYVQWFFIALERLASFMHVTSKDINQRINRYVQILDEMDER…	0	0	0	0	0	0	0	0	1	1	0	0	0	0	0	0	0	0	0	0	0	0	0	0	0	0	0	0	0	0	0	0	0	0	0	0	0	0	0	0	0	0	0	0	0	0
gene_1191	>An234A_00821 hypothetical protein	TTGTATGTGTCGGCCATGACCGAAAGGCAGGCCGATATGGCAGATGATGCACATGGCGATAAGACGCAGGAAGAGCCGCAAGCCCAGGAAGACCTCGGGCAGCAGCAGGCGACGCAAGACCAGCCGCAGGTGAGCGGCACCGACTGGGAGAAGGCCGTCGCCGAGCGCGACGAGAAGATCGCGGCGCTCGAGGCGCAGGTTGCCAAGGCCGCCAAGAACGCAGAGACGGCCGAGCAGCTGCGCAGCGAGATCGCGGAGCTCAAGGCCCAGGGTGAGTCCGACCGTATCGACTTCAGGCTGCAGCTCGCGGGCGTGCGCAACGTGAAGGCGGCGCGTGCGATGCTCGGCGACTACGACGGCGAAGTGGACGCGCTCAAGGCCGCAGAGCCGTGGCTTTTC…	MYVSAMTERQADMADDAHGDKTQEEPQAQEDLGQQQATQDQPQVSGTDWEKAVAERDEKIAALEAQVAKAAKNAETAEQLRSEIAELKAQGESDRIDFRLQLAGVRNVKAARAMLGDYDGEVDALKAAEPWLFADARTTKPQGGKTGLPNAGTSSDEGKTMKRWRRLAGLDDSDDNA	0	0	0	0	0	0	0	0	1	1	0	0	0	0	0	0	0	0	0	0	0	0	0	0	0	0	0	0	0	0	0	0	0	0	0	0	0	0	0	0	0	0	0	0	0	0
gene_1192	>An234A_00822 hypothetical protein	ATGCCAAACAGCATCGAATTCGCTAAGAAGTACACTGGTATCCTGGACGAGGTCTACCAGAGGGCTGCGGTGTCAAACTGCCTGAACAGCGGCGGCAACATGGTACGCGCCGGTCGCAACGCAAAGGAAATCCTCATTCCGAAGATAGAGGTCACGGGCCTTGGAGACTACACGCGTAACGTGGGCTACAAGACGGGCAGCATCACCTGGACCTACGAGACACACACCTTCGCCTACGACCGGGCCATCAGACTCTTCGCCGATGTCATAGATGTCGAGGAGGCCGGAATCATCGACTGCTTCGTCCAGGCTGGCGCCGAGCTACAGCGCACGCAAGTGGCACCTGAGGGCGACGCCTGCACGTTCAGCGAGATCGCGTCCACCGAGGGAGTGACCACG…	MPNSIEFAKKYTGILDEVYQRAAVSNCLNSGGNMVRAGRNAKEILIPKIEVTGLGDYTRNVGYKTGSITWTYETHTFAYDRAIRLFADVIDVEEAGIIDCFVQAGAELQRTQVAPEGDACTFSEIASTEGVTTKTEVNLNLPRFR	0	0	0	0	0	0	0	0	1	1	0	0	0	0	0	0	0	0	0	0	0	0	0	0	0	0	0	0	0	0	0	0	0	0	0	0	0	0	0	0	0	0	0	0	0	0
gene_1193	>An234A_00823 hypothetical protein	ATGTGCTCGGCGCTCGGCGTCACCAGGCAGGGCTACCACGCGTGGCGCTCGCGCGGGCCGAGCGGGTGCGACCTGCGCGACGCCGAGCTCGCCGGCGAGATCTCCGAGGTCTACGAGGCGAGCCGCCGCATCTACGGCGCCCCGAAGGTCTTCGCGGAGCTGCGCCGGCGCGGAGAGCGCACGTCGCGCAAGCGCGCGGCGCACATCATGCGCGAGAACGGCTGGGCCGGCACGACGCGCGGCTGCGCCAAGCGCCCCAAGGGCGAGGCCAGGCAGGCAGCGCCGCAGGCCAACTCGGCGCCCGACCTCGTGCGGCGAGACTTCAGCGCGGACGGCCCGGACAGGGCCTGGTTCGCCGACATCACCTACGTGCGCACGCACCAGGGGTGGCCCTGCCTG…	MCSALGVTRQGYHAWRSRGPSGCDLRDAELAGEISEVYEASRRIYGAPKVFAELRRRGERTSRKRAAHIMRENGWAGTTRGCAKRPKGEARQAAPQANSAPDLVRRDFSADGPDRAWFADITYVRTHQGWPCLAVVMDIWSRKIVGWSMSARMTAELADDALRMAIVRRRPPGGCIHHSDHGSQYVSLLIGKTMREAGIRPSMGSIASPWDNAAMKSLMGLVKAECVHARTFETRDQAALEIFDYIECFYNRVRIHSALGNLSPEEFEARHAQEAASAA	0	0	0	0	0	0	0	0	1	1	0	0	0	0	0	0	0	0	0	0	0	0	0	0	0	0	0	0	0	0	0	0	0	0	0	0	0	0	0	0	0	0	0	0	0	0
gene_1194	>An234A_00830 hypothetical protein	ATGCCGGAATTCAGCGCTCTAGAGAACACATTGTTCATCCCGATGCTGGGCAGGATCTACGCCAGCGAGCATTTTCGGAACATCCTGTACGACGAAACGGCCCTGTCGCTGAAAGACGCGCTGCCAAAAGACCTCGCGGACAAAGGCTCCCAGAGCCAGTACACCCTGCTGGCCTCCGCCTCCCGTTCCGCCAACATGGACCGATACATCCAGTCCTTCCTTCGCCGCAAGCCAGGCGGCGTGATCGCGGAGCTGGGGTGCGGGCTGGAAACAACCTATTACAGGAACGACGATGGACATACCCGCTGGTACGCCGTCGATCTGCCGGACGTGCTGGAATATCGCGAGGCGCTGCTGCCTAAGCCGCAGCGACAGGCGTGCCTTGCCGGCGACGCCTTT…	MPEFSALENTLFIPMLGRIYASEHFRNILYDETALSLKDALPKDLADKGSQSQYTLLASASRSANMDRYIQSFLRRKPGGVIAELGCGLETTYYRNDDGHTRWYAVDLPDVLEYREALLPKPQRQACLAGDAFSGDWIRRIHSGAPDAPVLVTAGGLFYYFEEEKVVALLRMLHGFESVEVVFDGVSRIGMGRLRKKYMKQMGHADARMFFCVDSAAELARRIGGDACAVSEEPYYRHIDKTGLKPSTKLSMGASDRLRMVKMVHVRANVGVAPAKG	0	0	0	0	0	0	0	1	1	0	0	0	0	0	0	0	0	0	0	0	0	0	0	0	0	0	0	0	0	0	0	0	0	0	0	0	0	0	0	0	0	0	0	0	0	0
gene_1195	>An234A_00848 Putative HMP/thiamine import ATP-binding protein YkoD	GTGACGAAAAACGCCGTCGAGCTCAGAAGCGTCTCCTTCACCTATGCGGGGTTCGATGCCCCGGCGGTCGACAACGTGAGCTTTGCCGTCGCGCCGGGCGAATGCATCGTTCTTTGCGGGGAATCTGGCTGCGGAAAGACCACCGCGACCCGGATCGTCAACGGGCTGGCGGGTGGGTTCTATGAGGGCAGCCGGACGGGAAAGGTCCTCATAGCGGGCAGGGATGTCGACGACCTGGAGGATTGGGAGCTCTCGTCTTTGACGGGCAGCGTTTTCCAGAACCCTCGCACTCAGTTCTTCAACCTTGACACGACCGGCGAGATCGCGTTTGGCATGGAGAACCTCGGCGTTCCCAGGGAGGAGATGCACAGGCGAGTGCGCGACGTCGTGCGTGAGCTC…	MTKNAVELRSVSFTYAGFDAPAVDNVSFAVAPGECIVLCGESGCGKTTATRIVNGLAGGFYEGSRTGKVLIAGRDVDDLEDWELSSLTGSVFQNPRTQFFNLDTTGEIAFGMENLGVPREEMHRRVRDVVRELGIECLMGRGIFELSGGQMQSVAFASAWACKPSVYVLDEPSSNLDPPSMEKLASFISKAKSSGSAVIIAEHRLSYLASVADRYLLFEGGSVAAEWDAQRFLGLSDAERESCGLRSSEPPKLADLMQRLSRPASAFPAVEARGIYAGYERGMPVLEGITVAFDPGRVVGVVGRNGVGKSTLLKCLAGIKKEELGHVRFQGSVVPPKRRPEHAFLVMQDPDYQLFRPSVRDELASVAPSPSDADELRFEAVLEEFGLGDVADRHPASLS…	0	0	0	0	0	0	0	0	1	1	0	0	0	0	0	0	0	0	0	0	0	0	0	0	0	0	0	0	0	0	0	0	0	0	0	0	0	0	0	0	0	0	0	0	0	0
gene_1196	>An234A_00849 hypothetical protein	ATGGTAGCAAAAGCAAAACGGAAGGAAAGCGGCAGCCTCAGCTCCAGGGACCTCATAGCCCTCGGCGTCTTCTCCCTGCTGTTCATGGTGGTGAGCATGCTCGTCGTGGGAATCACCTCCATGAGCGTCGTGGCGTACTGCGGCTGCTGCGCCATCGCCGCGATACCCGCCGGGATCGTCTGGGTCTACATGCATGCGCGCGTGCCGCGCGCGGGAACCTCGCTGATCATGGCCCTCGTCTTCGCCGTGATCGTCTTCGTCATCGGGTCGGGATGGCCCGTGGCGCTCGGCCTCGCCGTCGGCGGCGTCGTCTCCGAGCTGGCGCGGAAAGCGCTCGGGTACGGGAGGTTCGCAGGCGTCGCCGTGGGGTACGCGCTTTTCGAGACCTGCTGGGCGGCG…	MVAKAKRKESGSLSSRDLIALGVFSLLFMVVSMLVVGITSMSVVAYCGCCAIAAIPAGIVWVYMHARVPRAGTSLIMALVFAVIVFVIGSGWPVALGLAVGGVVSELARKALGYGRFAGVAVGYALFETCWAAGLFVPMFASQDYYRELMGSNSIDPAYMEALLSTVTPETFAIIAAVTFAGGIIGSLVGRAVFKKHLERAGIA	0	0	0	0	0	0	0	0	1	1	0	0	0	0	0	0	0	0	0	0	0	0	0	0	0	0	0	0	0	0	0	0	0	0	0	0	0	0	0	0	0	0	0	0	0	0
gene_1197	>An234A_00850 Putative multidrug export ATP-binding/permease protein	ATGAGCAAGGAAAGCAAAGGAAGGAAGCCGGGGGCCCTTTCCCGCTGCCTGCGGTTCGCGGGGAGAAGAAAGCCCCTCGTGTTCGCCTCCATGGCGCTGGCGGTCCTATCCGCGGCGGCGTCCTTCGTCCCATACGTGGCGATCTACCTCATGATCAGGGATGCGGTCGGGGTCTATCCGAACCTGGCCGCCGTCGACGTTTCGGCGATGGCGGGCTACGCGGGCTTGGCGGTGGCAGGCATAGTCGTTGACGTGGGGTGCTATCTTGCCGCGCTTCTGTGCTCCCACGCCGCGGCATTCGACGCGCAGTACCGCACGAAGCTCGACATCGCCGCCCATCTCGGGCGAATCCCCCTCGGGCACGTCGCCAGGCTCGGCACGGGCAGGATCTCGAAGGTC…	MSKESKGRKPGALSRCLRFAGRRKPLVFASMALAVLSAAASFVPYVAIYLMIRDAVGVYPNLAAVDVSAMAGYAGLAVAGIVVDVGCYLAALLCSHAAAFDAQYRTKLDIAAHLGRIPLGHVARLGTGRISKVMDESVGGIEQFIGHSIPDLAATAAAPVVLAALLFVFDWRFGVATLAAVAVACVVQFSGYADKRVMASMGRYQEVKEQMGNAAVEYVRGMRVVKAFGQTARSFKRLSDAIKDYTGLSLDVTLFFRNSMPGFTAIINNAYLFVLPVGILLAPGAQDWPTFVLSLVFYLLFVHSISSVFAKILYVSEDGMLAQANIDRIDSVLGIEELSCPEAPKTPKDASVSLRDVTFSYEDDAEPALRDVSLEIPAGTVCAVVGPSGSGKSTLANLV…	0	0	0	0	0	0	0	0	1	1	0	0	0	0	0	0	0	0	0	0	0	0	0	0	0	0	0	0	0	0	0	0	0	0	0	0	0	0	0	0	0	0	0	0	0	0
gene_1198	>An234A_00851 Transcriptional regulator MntR	ATGTCCCGACGGGCAGATGAGCGGGTGGGCGGGCGAGAATCCTCCGAGGACTACCTCGAGGCCATCCTCGTGATCCGCCGCCTGCGCGGGTCGTGCCGCAACGTGGACATCGCCGAGCGCATGGGCGTCGCCAAGCCGAGCGTCACCAAGGCGCTCGGCAACCTGGCGCGCAGGGGCCTCGCCGAGGTGGTCGGCCGCGACGTGCGGCTGACCGAGGAGGGCGGGCGCCTCGCCGAGGCCACCCTCGACAAGCACCGCTTCTTCGAGCGGCTGCTCGTCGAGTCAGGCGTGGACGCCGAGACCGCCTCGGCGGAGGCCTGCCGCATGGAGCACTGCCTGTCAGAGGACTCCTACAGACGTTTCGCGGCCTATCTCGGGAGCCGACGAGACGAGGGCGAT…	MSRRADERVGGRESSEDYLEAILVIRRLRGSCRNVDIAERMGVAKPSVTKALGNLARRGLAEVVGRDVRLTEEGGRLAEATLDKHRFFERLLVESGVDAETASAEACRMEHCLSEDSYRRFAAYLGSRRDEGDGG	0	0	0	0	0	0	0	0	1	1	0	0	0	0	0	0	0	0	0	0	0	0	0	0	0	0	0	0	0	0	0	0	0	0	0	0	0	0	0	0	0	0	0	0	0	0
gene_1199	>An234A_00853 HTH-type transcriptional regulator AcrR	GTGAGCAACGGCAACTACCAGGAGACGCACGAGCGCATCTTGAAGAGCGGTCTTGCGGCGTTTCTGGAAGAGGGGTTCGAGAAGGCGAACCTGCGCAGGATCTGCAAGGCTGCCGGCGTGACCACCGGGGCGTTCTACAAGCATTTTAAAGACAAGGAGGCGCTCTTCTCGGAGCTGGTCGAGCCGCTGGCGAGCATGATTCGCAAAGCTTACGCCCAAGGCGAGAAGCGAGGTTTCGCTGGGTACGACGAAGGGAAGCCCGTGACCCCGGAGCAGGTGCGCGCCGCGCTCGAGGCCAAGGCGGCGGGGACGCTCGCGACCACGGCGATGCTGTACTCCCATCGCGACATCTACGAGCTCCTTGTGTTCCGCTCCTACGGCACCCCCTACGAGCACTTT…	MSNGNYQETHERILKSGLAAFLEEGFEKANLRRICKAAGVTTGAFYKHFKDKEALFSELVEPLASMIRKAYAQGEKRGFAGYDEGKPVTPEQVRAALEAKAAGTLATTAMLYSHRDIYELLVFRSYGTPYEHFLDWLVDEEDRTTLRVLELIHGAEKARAVISKESLHIVNHAFYSALSENIIHAKSVEELNATTEVISTFFNAGWEKYRML	0	0	0	0	0	0	0	0	1	1	0	0	0	0	0	0	0	0	0	0	0	0	0	0	0	0	0	0	0	0	0	0	0	0	0	0	0	0	0	0	0	0	0	0	0	0
gene_1200	>An234A_00854 Iron import ATP-binding/permease protein IrtA	ATGACAGAGACAAGCGAGCAAGACCGGCAAAGGGACGAGGCGGGGCGGGAAGCCATCAGGCGCCTGTCCAGACCTGTCAAGGGACGCGTCATGCTGGCGCAGGCGTTCACCGTGCTCTCGGCGCTTCTGTCCTTTGCACCGTATTTGGCTTTGGTGTGGCTGGGGGATCTGTTCCTAGCGGGGGAAGGCCCGCTCGCGCAGGTCGATGCGTCTAAAGTGCACGAAATTGCGCTCCTTCTCGTTATGGCATTTCTCTCGCAGCTGTTCTTTCGCGCTCTTGCGCTCATCATCACGCATTTTGCCGATATGAAACTGCGCTACGTCATTCGCAAGGGTATCGTTGAGCGGTTGAGCCGCGCGCCTCTTGCTTGGTTTAGCGCTACGGAATCCGGCAAGGTC…	MTETSEQDRQRDEAGREAIRRLSRPVKGRVMLAQAFTVLSALLSFAPYLALVWLGDLFLAGEGPLAQVDASKVHEIALLLVMAFLSQLFFRALALIITHFADMKLRYVIRKGIVERLSRAPLAWFSATESGKVRSAVQDDTKTVHTVIAHGPVDRLNGVLQPMVLLAFMFWINWRLALIGIATIPFYFLLQALSMKDMGPKTAEMNGHLAQVSSTMVELVSGIKVVKAFGKTGEAHRNYADAASAFSQSYWDWCAPLIGLCSIAGELISSPLLLLINLGGGALVMGAGLATLPQVLACALIAIVLPTAISAVANSTWSYQMAGAAAVRLCEILDTPSIPESKTSKKPDGVVVEVNDVSYSYGDTQALRGVSLVLNPGTTTALIGPSGSGKSTLATLIAR…	0	0	0	0	0	0	0	0	1	1	0	0	0	0	0	0	0	0	0	0	0	0	0	0	0	0	0	0	0	0	0	0	0	0	0	0	0	0	0	0	0	0	0	0	0	0
gene_1201	>An234A_00855 Iron import ATP-binding/permease protein IrtB	ATGAGTAATTCCAAACGCTTCTTACCGAGACTTCGTCGTTATATGGACGAGGGTGATAGGCGCCAGCACCGTTTGGGAACTTTGCTCTACGCCCTTTCCGGCGTGATGTGCGGCATCGGTCTCGCCATCATGATGCCGGCGACCATGGCTCTCCAGTCCGGCGACCCCCAATGGGGCTTGACGTTTTGGGGCTGGGCAGTCGCGCTTGCGGCGGTGACAGTCGTCGGCTCAACAGCCTCGTTCTTCGGTACCAAGCTCAGCTATGCAGCGGGGTTAGGCTTCATGCGCAATATGCAGGTGGTCATCGGGAACAAGGTGTCGCGTTTGCCACTTGGCTGGTTTAAGGCGGATAGTGCCGGAAGGCTTTCGCGCATGGTTACGCAGGAAATGATCTCGACC…	MSNSKRFLPRLRRYMDEGDRRQHRLGTLLYALSGVMCGIGLAIMMPATMALQSGDPQWGLTFWGWAVALAAVTVVGSTASFFGTKLSYAAGLGFMRNMQVVIGNKVSRLPLGWFKADSAGRLSRMVTQEMISTGQAAALYVGQLIKNAAAAIVFCAAVWLWSWQIGIMLTLSIPILFLLLRVSQACVGKGNGLEDSAERDIAARIVEFARCQGALRACRAGADYEELESSFVEGRKRSIRGLWWSALGEILSGTSVQMLVVSMIIAVSYLGASGSIGALETVVMIGVALRFTTLLNEIASALFGMEDRRAMLDGMDEVVEAAELPVVGESRARPTDASVRMGEVRFSYMKEKPILRGVDLDVPEGSMVAIVGPSGCGKTTMLKLIARFYDVDDGAVRIG…	0	0	0	0	0	0	0	0	1	1	0	0	0	0	0	0	0	0	0	0	0	0	0	0	0	0	0	0	0	0	0	0	0	0	0	0	0	0	0	0	0	0	0	0	0	0
gene_1202	>An234A_00857 hypothetical protein	ATGAAACTGAAGGACATCGCGACAATAGCGGTACTGGGAGTGATCGGATTCGCTCTCGGGATGGGCGTCGGCATGATAACAGGCATGTTCGGCGCGCTTTCCATGTACGTCTCGGCGGGATTTGCGGCCTTCTTCGTCGGTCCCGTTTACACCATCATGGCGCGCAAGGTGCAAAAACGGGGGACGGCCTTCTGCTTCTGGTTGATCTACGGCGTGCTCTACGCGATCATGGGCTTCGCCGTCGCGACGCCCCTGTGCCTGATCGCGGGCATCGTCGCAGAGATCATCGCCGGCGACTACGGAAACAAGAAGAGGGTGTGGCTGTCGTTTTCGGCATCGATGTTCATCTACTCGATGCACATGATAGTGTTCGTGCTCGTTCTGGGATCCGATGGGCTG…	MKLKDIATIAVLGVIGFALGMGVGMITGMFGALSMYVSAGFAAFFVGPVYTIMARKVQKRGTAFCFWLIYGVLYAIMGFAVATPLCLIAGIVAEIIAGDYGNKKRVWLSFSASMFIYSMHMIVFVLVLGSDGLATFVESISLEQAQQMVAMYTVDMMVICVLINIVTELLAGRFGMFINDKFFEKGAKESRLG	0	0	0	0	0	0	0	0	1	1	0	0	0	0	0	0	0	0	0	0	0	0	0	0	0	0	0	0	0	0	0	0	0	0	0	0	0	0	0	0	0	0	0	0	0	0
gene_1203	>An234A_00858 hypothetical protein	ATGGGGCGAACGGGTCTGCTCGACAGCGGGCGCGAGGGGCATCTGCACCCGCTGACGCTCTTCGCGCTGACGCTTCTGGCGCTCATCCAAGCGTTTCTCGCCAATCAGCTGGTATATGCCCTCGTTCTGGCGCTGTCGTTTCTCGTCCTTTTGGACGTCTCGCCGGCATCCTTCTTGAGGCAGCTCGCGCTCTTTGCGGTGGCATGCGGGGTCGTGCAGCTGATCCTGCATGTCGACATCGGCTATGTCACGAGCATCTTCCTGGGCGTGGCGGTTTTGGTGGTGAGGGTCTTCCCCGTCGTCAACATCGGTTGTGCCCTCATGATGACGAGCTCCTCGAAGCTTCTGGCGAGCATGCGCAAGCTGCACGTTCCGAACAGAGCCGCAGTCGGCGCAGTC…	MGRTGLLDSGREGHLHPLTLFALTLLALIQAFLANQLVYALVLALSFLVLLDVSPASFLRQLALFAVACGVVQLILHVDIGYVTSIFLGVAVLVVRVFPVVNIGCALMMTSSSKLLASMRKLHVPNRAAVGAVIGLRFLDEMGGRVKEIKRGMRVRGLRPSPLRPVHAFELYFVPLVYKCLHVSETLVSSVISKGIEANCEKTSYRSLSFGLLDGAALGVGVVLLGVAVWM	0	0	0	0	0	0	0	0	1	1	0	0	0	0	0	0	0	0	0	0	0	0	0	0	0	0	0	0	0	0	0	0	0	0	0	0	0	0	0	0	0	0	0	0	0	0
gene_1204	>An234A_00859 Putative HMP/thiamine import ATP-binding protein YkoD	ATGGATGTGATTGACGTCGACATTCGGTCTTTCTCATACAAGGGAGAAGGTCTCGCGGCATTGAAGAACGTGCGGTTTTCGGTGGAGCGCGGCGAGCTCGTCGTACTCACCGGCAACTCCGGGTGCGGGAAGACCACTCTCATGCGCGCCATGAACGGCTTGATTCCCGATCAGTACGAAGGCGAGCTCGATGGGAGAATCGAGCTTCTCGGGAAAAGCCTGGGAGAGTTCTCCTCCGGCGAGCTCGCCCGCACGATCGGCAACGTGTTCCAGAATCCGACCGACCAGTTCTTCACCCGCAAGGCGGCCGACGAGGTGGCCCTCGTCGGCGAGAATCTGGGCATGCCTCGCGAGGAGCTGATCGAAAGGGTCGAGTCGGCTTTCGAGAGCATGAAAATC…	MDVIDVDIRSFSYKGEGLAALKNVRFSVERGELVVLTGNSGCGKTTLMRAMNGLIPDQYEGELDGRIELLGKSLGEFSSGELARTIGNVFQNPTDQFFTRKAADEVALVGENLGMPREELIERVESAFESMKIAHLAGKDLIGLSGGEKQRVAIASTLVYDTQVIFFDEPSASLDHEGIEDFRRILADLKALGKTVVIAEHRLYFLADLYDRLHVMAGGQIVDSFAAGRLRAEDCARYGLRALDLHGLNPENHRQLGAETASMKGVSVSAGGRALIGPLTLSLREGEVMGVLGANGVGKSTLARAMCGLAGGRQAFSWGVRPRQRLRRSYYMMQDVDYQLFFDTVENEILTDQKNIDNGRLDEVARIVRAIDLWDKRTEHPQNLSGGQKQRLALACAFL…	0	0	0	0	0	0	0	0	1	1	0	0	0	0	0	0	0	0	0	0	0	0	0	0	0	0	0	0	0	0	0	0	0	0	0	0	0	0	0	0	0	0	0	0	0	0
gene_1205	>An234A_00860 Transcriptional regulator MntR	ATGAGGGATGAAGCCGATGCGAGCTGCGGCTCACGGAGCAGGGCGACAACCAAGTCGTCCGAAGACTACCTCGAGGCCATCCTCGTGATCCGCCGCCTGCGCGGGTCGTGCCGCAACGTGGACATCGCCGAGCGCCTGGGCTTCTCGAAGGCGAGCGTCACCAAGGCGCTCGGCAACCTGGCTCGTAAGGGCCGTGTCGAGGTGGTCGATCACGACGTTCGCTTGACCGCAGCTGGAAAGCACCTTGCCGAGGAGACGCTATCTAAACACCGCTTCTTCGAGCGTCTGCTCGCCAACGCCGGGGTGAATGCGGAAGTTGCCTCCAAAGAGGCATGCCGCATGGAGCACTGCATCTCCACGGATTCTTTCGAGAAGCTCTCCTCCCACCTAGGGCGGATT…	MRDEADASCGSRSRATTKSSEDYLEAILVIRRLRGSCRNVDIAERLGFSKASVTKALGNLARKGRVEVVDHDVRLTAAGKHLAEETLSKHRFFERLLANAGVNAEVASKEACRMEHCISTDSFEKLSSHLGRIQDSLR	0	0	0	0	0	0	0	0	1	1	0	0	0	0	0	0	0	0	0	0	0	0	0	0	0	0	0	0	0	0	0	0	0	0	0	0	0	0	0	0	0	0	0	0	0	0
gene_1206	>An234A_00863 hypothetical protein	ATGGCGGAGCGTAGCGACGAGGCTTTCATCATCGTAAGGGAGTTCATGACGAGGGGGCTCGGCCTCACAGGCCTCCCCCTCCTTGTGTACGCCCGGATCTACGGCTTCTGCGAAAGCGGATCCCCCTACTTCGAGAGCAAGGCGCATCTGGGCAAGATTCTCGGAGTCGACACGCGAAGCGTTGTCCGAGCGGTGAGGAAGCTCGAGGAGGCGGGCCTTGTGTTCGAGGTAGGCCGCCAAGAGCTTTCCAAAGGGAGGGAGACGAAGGTCTACCGCATAGACTTCGAGGCGGCCCGAAGGGCGAAGGGGGCAATCGAGGGGGCCGGCCAGTCGACGCATGGCGAAATGCCATCGGATGACCGCGGGCCGCGCCCGTGCCGCCTTCTGCATGACCAGACG…	MAERSDEAFIIVREFMTRGLGLTGLPLLVYARIYGFCESGSPYFESKAHLGKILGVDTRSVVRAVRKLEEAGLVFEVGRQELSKGRETKVYRIDFEAARRAKGAIEGAGQSTHGEMPSDDRGPRPCRLLHDQTPCRPLTPCQLITKTENKDYR	0	0	0	0	0	0	0	0	1	1	0	0	0	0	0	0	0	0	0	0	0	0	0	0	0	0	0	0	0	0	0	0	0	0	0	0	0	0	0	0	0	0	0	0	0	0
gene_1207	>An234A_00865 hypothetical protein	ATGACGGGCAGGTTGAAGGAAGCCGACGAGAGAACCAAGCGGGAGCTCGCCGACAAATGCCAGGAGAACGGCTGGCTCAGGCGGGGCGGATACCCCTGGCAAGACGACCCCTACCTCGAGGAATACCCCTACGAGTTCGCGAAGGCCGGCAGCGTGGAAGAGCTGCGCGGCTTCTTCGCGCACGGAAACTGGGCGCTGCGCCAGGGGATCGTGTACGAGGATCTCGCCTTCGTGCAGCAGGTCGACGGCGGCGACGAGTGGTGGACGCTGAAGCGCACCGACTCCGGCTGGCTCGCCTTCGAGAGTTGGTCCTTCGGCCGCATCGTGCAGGAGCCCGAGAGGTTCTCACATGCGATAGAGTGCATGCATCGCGCAACTCCAGAGCAGTGCAAGCGCCTC…	MTGRLKEADERTKRELADKCQENGWLRRGGYPWQDDPYLEEYPYEFAKAGSVEELRGFFAHGNWALRQGIVYEDLAFVQQVDGGDEWWTLKRTDSGWLAFESWSFGRIVQEPERFSHAIECMHRATPEQCKRLEYMEAVPSIEDAARRARDSIQQLNKTAMTPTRGARAELR	0	0	0	0	0	0	0	0	1	1	0	0	0	0	0	0	0	0	0	0	0	0	0	0	0	0	0	0	0	0	0	0	0	0	0	0	0	0	0	0	0	0	0	0	0	0
gene_1208	>An234A_00866 hypothetical protein	ATGACAAACGACTTCGGCGACGACTCCGGCGAGAAGCTCGTCGACTGGATGATCCGCATAGGCCAGGATGCCGGCGAGGCGGCCATGATGGCCAGCGGCGAGCGGCTCGCATCGGCGTTCAGGCGCGCCCGCAGCGAAGACGCAATCGAAGGCGGGGCCGAACCTGGCCGCAGCGTGGCCGAGTGGGCAAAGCTCGACCTGTCCGAATTCACAGCGCTTCCCGAGTACGAGACCATCCGCCAGGTCATCGACAAGAAACTCTCGCGCGAGGGCATCCGACACGAGTTCGCGCCCATGCCGGAGGGCGAGCATCTCGTCTTCATGGTCGAGGACGCGCCTGCGGTCAACGACGCCTTCAAGGACCTCGAGAAGACCACGCGCGCATCCGCCCAGCGCGCG…	MTNDFGDDSGEKLVDWMIRIGQDAGEAAMMASGERLASAFRRARSEDAIEGGAEPGRSVAEWAKLDLSEFTALPEYETIRQVIDKKLSREGIRHEFAPMPEGEHLVFMVEDAPAVNDAFKDLEKTTRASAQRAGKELSQMRERIKGEPIAEKAARAREASSRLEAAKGKSREMSRGVETRAK	0	0	0	0	0	0	0	0	1	1	0	0	0	0	0	0	0	0	0	0	0	0	0	0	0	0	0	0	0	0	0	0	0	0	0	0	0	0	0	0	0	0	0	0	0	0
gene_1209	>An234A_00867 Protein VirD4	ATGAGGCCGCTTGCGCAGGCGCTCGCGGCGGGTGCCGCAAGCGCCGCCTGCTTCTGCGCCGGAGACGCGCTCGCGGCTGCGGCCGCCGCGTCGGGGTTCCCCGCATGCGACGCCCCAGTCCTGCTGTCGGCGATTCCCGAAACGGGGCTCGCGGCGGAGCCCATGGCGCTTGCCGTGGGCCTCATGGCCGCATGCATACCCTGGGCGGTCTGGGCGCGCAGCCTCGTGCGCGCGGGCACGTACCGCCAGGGCGAGGAGCACGGCTCCGCCCGCTGGGGAACCCTCAAGGAGGGACGAGCGTTCATGGACAGGAAAGACAAGGCGAACAACATCCTGCTCTCGAGGGACTTCGCGCTCGCGCTCAAGCCGAAGCGCTTCGACCTCAAGCACGACCGCAAC…	MRPLAQALAAGAASAACFCAGDALAAAAAASGFPACDAPVLLSAIPETGLAAEPMALAVGLMAACIPWAVWARSLVRAGTYRQGEEHGSARWGTLKEGRAFMDRKDKANNILLSRDFALALKPKRFDLKHDRNRNVCVLGGPGSGKTRYYVKPNLMQANADFLVTDPKGTLLGDVGWMLEDAGYDIRTFDTTDFSRSMHYNPLSYVKDQADILVFVECLIKNTTPDDRKGSDPFWENSERLLYTALVAYLVYHARPEERDLNSLMLLLSLAEAREEDESYMSPLDLIFEELETGMRFMERGRGREAREERPFDDGGDWGWVRIAEPRDPEEDFALSNYRAFKVAAGKTLKSIIISCNVRLKPLSVDAVSDLVAYDEMALDSLGSGEGSHAIFASMSDSD…	0	0	0	0	0	0	0	0	1	1	0	0	0	0	0	0	0	0	0	0	0	0	0	0	0	0	0	0	0	0	0	0	0	0	0	0	0	0	0	0	0	0	0	0	0	0
[truncated: 6,049 more rows]
[truncated: 92 more columns]
